# Supplementary material for: Teneurin-3 regulates the generation of non-image-forming visual circuitry and responsiveness to light in the suprachiasmatic nucleus
Source: PLoS Biol. 2023 Dec 4;21(12):e3002412. doi: 10.1371/journal.pbio.3002412 (PMC10729976; doi:10.1371/journal.pbio.3002412)
Supplement: S1 Data — (XLSX) [file pbio.3002412.s008.xlsx]

## Sheet: Fig 1C
Animal ID	Image ID	Cell Type	Cell 1 Tenm3	Cell 2 Tenm3	Cell 3 Tenm3	Cell 4 Tenm3	Cell 5 Tenm3	Cell 6 Tenm3	Cell 7 Tenm3	Cell 8 Tenm3	Cell 9 Tenm3	Cell 10 Tenm3
B6-1	B6-1_2-BL	VIP	5378.24	2688.47	2812.73	3517.27	4518.91	2811.85	3038.27	3708.78	3760.37	2824.26
B6-1	B6-1_2-BR	VIP	1958.58	1760.33	1997.03	2501.31	4552.47	1977.78	2711.55	2038.07	4144.22	2598.33
B6-1	B6-1_2-TL	AVP	2349.3	3109.18	3149.64	2537.49	2049.43	1388.11	1706.69	2112.11	1884.37	2112.06
B6-1	B6-1_2-TR	AVP	2020.99	1212.79	1855.84	1947.66	1353.25	705.192	1232.87	1657.76	1935.57	1359.45
B6-2	B6-2_1-BL	VIP	9194.4	3524.45	6640.59	12473.9	8371.68	7472.61	2650.41	5319.24	10231.7	6896.08
B6-2	B6-2_1-BR	VIP	5698.23	7040.32	5858.01	6309.85	9510.58	5922.5	8039.94	11977.6	9157.27	9620.43
B6-2	B6-2_1-TL	AVP	1791.18	4666.18	3815.11	2047.67	4315.38	4549.91	2491.95	3072.08	3822.88	3810.27
B6-2	B6-2_1-TR	AVP	1525.34	5928.32	5815.88	3188.94	4769.95	2662.9	3233.3	4337.1	6070.46	2724.28
B6-3	B6-3_2-BL	VIP	3532.56	6947.47	5274.69	3344.88	9651.53	4659.54	6821.99	3556.13	4429.6	5615.5
B6-3	B6-3_2-BR	VIP	6261.09	2830.88	6180.8	9349.14	5246.5	5015.93	5977.15	7312.54	5080.25	4770.07
B6-3	B6-3_2-TL	AVP	3353.65	2549.24	3669.89	2273.91	1184.19	2917.43	1673.49	1403.94	1639.05	1581.74
B6-3	B6-3_2-TR	AVP	1916.74	1040.51	2435.33	2378.39	1909.14	2853.94	2914.84	2413.61	2810.41	3874.95

## Sheet: Fig 2B-C
Cohort 1	Raw Values									Normalized
Tenm3+/+		2683	2688	2696					Tenm3+/+
											2683	2688	2696
	VM Total	35615549	46386903	26889453		VM Ave	3.62973e+07			VM Norm	0.981218	1.27797	0.740811
	VL Total	38628487	61291069	30517803		VL Ave	4.34791e+07			VL Norm	0.888438	1.40967	0.701896
Tenm3+/-		2689	2692						Tenm3+/-
											2689	2692
	VM Total	31845677	46337448							VM Norm	0.877357	1.27661
	VL Total	45773845	55455662							VL Norm	1.05278	1.27546
Tenm3-/-		2684	2694						Tenm3-/-
											2684	2694
	VM Total	30036292	26094476							VM Norm	0.827508	0.71891
	VL Total	42978381	37097581							VL Norm	0.988483	0.853228
Cohort 2	Raw Values									Normalized
Tenm3+/+		2811	2816						Tenm3+/+
											2811	2816
	VM Total	21442923	18183546			VM Ave	1.98132e+07			VM Norm	1.08225	0.917747
	VL Total	26847204	21134878			VL Ave	23991041			VL Norm	1.11905	0.880949
Tenm3+/-		2810	2813						Tenm3+/-
											2810	2813
	VM Total	22503963	17921887							VM Norm	1.1358	0.904541
	VL Total	24924312	21729409							VL Norm	1.0389	0.90573
Tenm3-/-		2812							Tenm3-/-
											2812
	VM Total	17489694								VM Norm	0.882728
	VL Total	21660225								VL Norm	0.902846
Cohort 3	Raw Values									Normalized
Tenm3+/+		2871	2872	2887					Tenm3+/+
											2871	2872	2887
	VM Total	13984680	14846328	14041245		VM Ave	14290751			VM Norm	0.978583	1.03888	0.982541
	VL Total	14047227	16694933	14757968		VL Ave	1.51667e+07			VL Norm	0.926188	1.10076	0.97305
Tenm3+/-		2870	2878						Tenm3+/-
											2870	2878
	VM Total	14415721	12837987							VM Norm	1.00874	0.898342
	VL Total	16671887	13749144							VL Norm	1.09924	0.906534
Tenm3-/-		2879	2888						Tenm3-/-
											2879	2888
	VM Total	12586368	11369742							VM Norm	0.880735	0.795601
	VL Total	14459519	13393325							VL Norm	0.953372	0.883074

## Sheet: Fig 2E
	VipCre/+;Tenm3fl/+	VipCre/+;Tenm3fl/-
Cell 1	17.6991	9.70874
Cell 2	4.0404	7.43889
Cell 3	7.22892	14.6699
Cell 4	5.82524	6.06061
Cell 5	4.51467	17.0455
Cell 6	14.3678	3.06435
Cell 7	3.35008	9.10747
Cell 8	9.92063	10.7858
Cell 9	9.09091	26.1682
Cell 10	4.2061	13.9276
Cell 11	8.29187	9.06344
Cell 12	13.624	27.7078
Cell 13	5.91716	18.1488
Cell 14	6.0241	23.1317
Cell 15	11.5075	10.1892

## Sheet: Fig 3C
Img name	Batch	Genotype	Left / Right Hemisphere	Lux	area (um^2)	perimeter (um)	# pH3 cells	pH3+ / mm^2	Average pH3 density in medial sections
2_MAX_Tenm3_slide2_top_2	1	Tenm3 -/-	R	10	82544.6	1134.32	269	3258.85
1_MAX_Tenm3KO_slide2_bottom_2	1	Tenm3 -/-	L	10	70648	1051.53	261	3694.37	3476.61
max_tenm3ko_slide1_bottom_3	2	Tenm3 -/-	R	10	79657	1096.84	218	2736.73
Max_tenm3ko_slide1_top_4	2	Tenm3 -/-	R	10	76682.2	1123.06	206	2686.41	2711.57
Max_20x_6.tif	4	Tenm3 -/-	R	10	73055.5	1069.46	196	2682.89
Max_20x_6.tif	4	Tenm3 -/-	L	10	67725.8	1053.26	314	4636.35	3659.62
2_MAX_WT_slide2_bottom_3	1	Tenm3 +/-	R	10	83843.5	1129.82	165	1967.95
3_MAX_WT_slide2_top_3	1	Tenm3 +/-	R	10	99789.7	1264.29	233	2334.91	2151.43
Max_wt_slide2_bottom_2	2	Tenm3 +/-	L	10	75326.9	1053.69	34	451.366
max_wt_slide2_bottom_last	2	Tenm3 +/-	L	10	93345.6	1189.16	77	824.891	638.129
max_wt_stk_slide2_top_2	3	Tenm3 +/-	R	10	68485.9	995.335	35	511.054
max_wt_stk_slide2_bottom_2	3	Tenm3 +/-	L	10	79820	1060.1	133	1666.25	1088.65
2_MAX_Tenm3KO_slide2_top_2	1	Tenm3 -/-	R	100	92688.3	1189.93	175	1888.05
3_MAX_Tenm3ko_slide2_bottom_3	1	Tenm3 -/-	L	100	90327.3	1193.03	312	3454.11	2671.08
Max_tenm3ko_slide1_top_4	2	Tenm3 -/-	L	100	74286.3	1104.59	274	3688.43
Max_tenm3ko_slide1_top_last	2	Tenm3 -/-	L	100	83260.6	1139.62	277	3326.9	3507.67
max_tenm3KO_slide2_top_1	3	Tenm3 -/-	L	100	87098.3	1162.67	202	2319.22
max_tenm3ko_slide2_bottom_1	3	Tenm3 -/-	R	100	96188.1	1226.19	212	2204.02	2261.62
Max_20x_ko_3	4	Tenm3 -/-	R	100	63093.6	962.098	180	2852.9
Max_20x_ko_3	4	Tenm3 -/-	L	100	74262.1	1073.39	176	2369.99	2611.44
3_MAX_WT_slide4_bottom_2	1	Tenm3 +/-	R	100	96899.1	1200.62	176	1816.32
3_MAX_WT_slide4_bottom_2	1	Tenm3 +/-	L	100	96239	1225.04	243	2524.96	2170.64
Max_wt_slide1_bottom_3	2	Tenm3 +/-	L	100	80247.1	1073	142	1769.53
Max_wt_slide1_top_4	2	Tenm3 +/-	R	100	88256.2	1178.69	199	2254.8	2012.17
max_wt_slide2_top_2	3	Tenm3 +/-	L	100	72652.6	1052.26	138	1899.45
max_wt_slide2_bottom_3	3	Tenm3 +/-	R	100	82317.8	1139.59	208	2526.79	2213.12

## Sheet: Fig S1A
Animal ID	Image ID	Cell 1 Pou4f2	Cell 1 Tenm3	Cell 2 Pou4f2	Cell 2 Tenm3	Cell 3 Pou4f2	Cell 3 Tenm3	Cell 4 Pou4f2	Cell 4 Tenm3	Cell 5 Pou4f2	Cell 5 Tenm3
B6-1	B6-1-1_3-1	4956.99	2122.81	18616.3	10369	8240.07	2571.37	19835.8	6122.71
B6-1	B6-1-1_4-1	10837.9	2924.59	17105.4	5712.28	17879.8	7386.75	34749.9	14325.7	31565.3	9175.39
B6-1	B6-1-1_4-2	19506.5	4284.58	13318.8	4481.17	7294.51	6930.72	13235.3	3447.18
B6-1	B6-1-1_5-1	16169.7	5727.91	26419.1	8247.98
B6-1	B6-1-1_5-2	7695.39	3114.73	7906.93	1432.52
B6-1	B6-1-1_6-1	16863.3	7096.41	9350.83	4921.62	2137.27	983.517	3446.33	1079
B6-2	B6-2-1_2-1	8231.47	3180.85	9067.42	4670.33	8994.65	4302.6	12816	5249.55
B6-2	B6-2-1_3-1	9748.9	3913.21	10720.2	3061.23	50058.5	7885.26	15798.4	3693.85
B6-2	B6-2-1_3-2	12838.1	5555.34	31733.8	7760.1	2320.77	1996.71
B6-2	B6-2-1_4-1	10329.3	2567.31	13227	3828.98	2496.35	1484.47	8436.61	3941.69
B6-2	B6-2-1_4-2	3976.84	2332.54	2192.08	1604.41	18913.9	5820.27	3098.19	2232.1
B6-2	B6-2-1_5-1	27121.4	4774.81	2704.62	1014.42	6283.1	3248.05
B6-3	B6-3-1_3-1	23206.1	6328.58	9573.17	6904.55	2142.28	3215.74	3561.77	3368.8	11296	5081.44
B6-3	B6-3-1_3-2	12424.8	4393.77	3245.59	3195.93	3257.09	2084.65	34684.3	10381.6	47046.4	7941.03
B6-3	B6-3-1_4-1	13339.4	5502.45	20121	10795.3	1781.9	1823.38	33108.8	5716.09
B6-3	B6-3-1_4-2	8086.25	3784.72	12223.6	6975.98	15818.8	4991.58
B6-3	B6-3-1_5-1	21203.6	4169.82	41285.4	7587.3	24461.1	6037.99	4177.41	4097.07
B6-3	B6-3-1_5-2	15579.2	3712.49	11993.7	2441.44	14234.2	4637.14	17582.7	4697.23

## Sheet: Fig S2B-C
IGL								OPN
Cohort 1		Raw Values				Normalized		Cohort 1		Raw Values				Normalized
	Genotype	IntDen		WT Ave		Norm			Genotype	IntDen		WT Ave		Norm
2682	Het	1.0895e+07		1.23107e+07		0.885001		2682	Het	8.31598e+06		9.35348e+06		0.675509
2683	WT	9.92666e+06				0.806344		2683	WT	1.02499e+07				0.832605
2684	Mut	1.1165e+07				0.906937		2684	Mut	1.02922e+07				0.83604
2685	Mut	1.21045e+07				0.983248		2685	Mut	1.0141e+07				0.823757
2687	Het	1.32938e+07				1.07986		2687	Het	9.5026e+06				0.771898
2688	WT	1.87853e+07				1.52593		2688	WT	1.11251e+07				0.903695
2689	Het	1.2127e+07				0.985076		2689	Het	1.15568e+07				0.938763
2692	Het	1.25593e+07				1.0202		2692	Het	7.78234e+06				0.632161
2693	Het	1.08164e+07				0.878619		2693	Het	6.82671e+06				0.554535
2694	Mut	7.90915e+06				0.642462		2694	Mut	9.62161e+06				0.781565
2696	WT	8.22011e+06				0.667721		2696	WT	6.6854e+06				0.543056
Cohort 2		Raw Values				Normalized		Cohort 2		Raw Values				Normalized
	Genotype	IntDen		WT Ave		Norm			Genotype	IntDen		WT Ave		Norm
2810	Het	5.55391e+06		6.44611e+06		0.86159		2810	Het	3.48249e+06		4.66447e+06		0.540247
2811	WT	6.26357e+06				0.971681		2812	Mut	6.01853e+06				0.933668
2812	Mut	7.01991e+06				1.08901		2813	Het	5.46251e+06				0.847411
2813	Het	5.33865e+06				0.828197		2814	WT	4.2452e+06				0.658567
2814	WT	5.91816e+06				0.918097		2815	Het	4.04232e+06				0.627095
2815	Het	5.87828e+06				0.911911		2816	WT	5.08374e+06				0.788652
2816	WT	7.15662e+06				1.11022
Cohort 3		Raw Values				Normalized		Cohort 3		Raw Values				Normalized
	Genotype	IntDen		WT Ave		Norm			Genotype	IntDen		WT Ave		Norm
2870	Het	4.87935e+06		4.75812e+06		1.02548		2870	Het	5.95748e+06		5.33911e+06		1.25206
2871	WT	5.34888e+06				1.12416		2871	WT	4.81429e+06				1.0118
2872	WT	4.89933e+06				1.02968		2872	WT	5.37008e+06				1.12861
2878	Het	3.48052e+06				0.73149		2878	Het	5.66062e+06				1.18967
2879	Mut	4.33886e+06				0.911886		2879	Mut	5.56715e+06				1.17003
2880	Het	4.32551e+06				0.90908		2880	Het	5.65035e+06				1.18752
2887	WT	4.02615e+06				0.846164		2887	WT	5.83295e+06				1.22589
2888	Mut	3.84262e+06				0.807591		2888	Mut	5.95279e+06				1.25108

## Sheet: Fig S3B-C
Cohort 1	Raw Values									Normalized
Opn4-LacZ/+; Tenm3fl/-		2242							Opn4-LacZ/+; Tenm3fl/-
											2242
	VM Total	53124376				VM Ave	53124376			VM Norm	1
	VL Total	64917680				VL Ave	64917680			VL Norm	1
Opn4-Cre/LacZ; Tenm3fl/+		2226	2227	2241					Opn4-Cre/LacZ; Tenm3fl/+
											2226	2227	2241
	VM Total	55956672	52207234	50603223						VM Norm	1.05331	0.982736	0.952542
	VL Total	62188724	66615416	53627945						VL Norm	0.957963	1.02615	0.826092
Opn4-Cre/LacZ; Tenm3fl/-		2231	2238	2240					Opn4-Cre/LacZ; Tenm3fl/-
											2231	2238	2240
	VM Total	50309152	48557813	48531487						VM Norm	0.947007	0.91404	0.913545
	VL Total	61895103	57618938	57099051						VL Norm	0.95344	0.887569	0.879561
Cohort 2	Raw Values									Normalized
Opn4-LacZ/+; Tenm3fl/-		2698	2700	2702					Opn4-LacZ/+; Tenm3fl/-
											2698	2700	2702
	VM Total	23306123	26674028	20512548		VM Ave	2.34976e+07			VM Norm	0.991853	1.13518	0.872965
	VL Total	27649547	31599624	21106530		VL Ave	2.67852e+07			VL Norm	1.03227	1.17974	0.787991
Opn4-Cre/LacZ; Tenm3fl/+		2705							Opn4-Cre/LacZ; Tenm3fl/+
											2705
	VM Total	21634061								VM Norm	0.920694
	VL Total	22390964								VL Norm	0.835944
Opn4-Cre/LacZ; Tenm3fl/-		2699	2701	2706					Opn4-Cre/LacZ; Tenm3fl/-
											2699	2701	2706
	VM Total	20870691	22214498	17919388						VM Norm	0.888206	0.945396	0.762606
	VL Total	23067081	26253823	22859119						VL Norm	0.861186	0.98016	0.853422

## Sheet: Fig S4G
Mouse ID	Genotype	GFP+ cells	GFP+MEL+ cells	% GFP+MEL+
m1	Tenm3 +/-	47	37	0.787234
m2	Tenm3 +/-	52	39	0.75
m3	Tenm3 -/-	29	21	0.724138

## Sheet: Fig S5B
Img name	Batch	Genotype	Left / Right Hemisphere	Lux	core area (um^2)	#pH3+ cells in core	pH3+ cells	density in core (mm^2)	density in shell (mm^2)	Integrated Density full section	Integrated Density core	Integrated Density shell	intDen core/all	intDen shell/all	Avg (per mouse) density in core	Avg (per mouse) density in shell
2_MAX_WT_slide2_bottom_3	1	Tenm3 +/-	R	10	26224	106	130	4042.1	416.526	1.49981e+07	7.3252e+06	7.67291e+06	0.488408	0.511592
3_MAX_WT_slide2_top_3	1	Tenm3 +/-	R	10	26224	100	146	3813.3	625.291	3.5624e+07	1.45246e+07	2.10994e+07	0.407719	0.592281	3927.7	520.908
Max_wt_slide2_bottom_2	2	Tenm3 +/-	L	10	26224	19	33	724.527	285.116	16790534	4462189	12328345	0.265756	0.734244
max_wt_slide2_bottom_last	2	Tenm3 +/-	L	10	26224	49	65	1868.52	238.373	23229399	7253213	15976186	0.312243	0.687757	1296.52	261.744
max_wt_stk_slide2_top_2	3	Tenm3 +/-	R	10	26224	28	38	1067.72	236.62	15078397	5798564	9279833	0.384561	0.615439
max_wt_stk_slide2_bottom_2	3	Tenm3 +/-	L	10	25542.7	76	96	2975.41	368.478	1.94018e+07	9110744	1.0291e+07	0.469583	0.530417	2021.57	302.549
2_MAX_Tenm3_slide2_top_2	1	Tenm3 -/-	R	10	26224	137	212	5224.22	1331.66	36626500	19747124	16879376	0.539149	0.460851
1_MAX_Tenm3KO_slide2_bottom_2	1	Tenm3 -/-	L	10	26224	177	233	6749.54	1260.58	35792924	1.91301e+07	1.66628e+07	0.534466	0.465534	5986.88	1296.12
max_tenm3ko_slide1_bottom_3	2	Tenm3 -/-	R	10	26224	148	205	5643.69	1066.76	2.31026e+07	1.17572e+07	1.13454e+07	0.508912	0.491088
Max_tenm3ko_slide1_top_4	2	Tenm3 -/-	R	10	26224	140	214	5338.62	1466.56	22394382	9.44272e+06	1.29517e+07	0.421656	0.578344	5491.15	1266.66
Max_20x_6.tif	4	Tenm3 -/-	R	10	26224	108	174	4118.36	1409.31	1.01042e+06	705187	305232	0.697915	0.302085
Max_20x_6.tif	4	Tenm3 -/-	L	10	26224	159	220	6063.15	1469.82	2.92641e+06	1.96762e+06	958797	0.672364	0.327636	5090.76	1439.56
3_MAX_WT_slide4_bottom_2	1	Tenm3 +/-	R	100	26224	100	152	3813.3	735.761	31530100	11311330	20218770	0.358747	0.641253
3_MAX_WT_slide4_bottom_2	1	Tenm3 +/-	L	100	26224	136	195	5186.09	842.676	31334526	1.32788e+07	1.80557e+07	0.423776	0.576224	4499.69	789.219
Max_wt_slide1_bottom_3	2	Tenm3 +/-	L	100	26224	107	138	4080.23	573.828	19005165	7.72114e+06	1.1284e+07	0.406265	0.593735
Max_wt_slide1_top_4	2	Tenm3 +/-	R	100	26224	128	193	4881.03	1047.84	31249035	12724611	18524424	0.4072	0.5928	4480.63	810.836
max_wt_slide2_top_2	3	Tenm3 +/-	L	100	26224	103	174	3927.7	1529.23	10336683	5189558	5147125	0.502053	0.497947
max_wt_slide2_bottom_3	3	Tenm3 +/-	R	100	26224	121	216	4614.09	1693.59	15195576	7.85888e+06	7.3367e+06	0.517182	0.482818	4270.9	1611.41
2_MAX_Tenm3KO_slide2_top_2	1	Tenm3 -/-	R	100	26224	80	141	3050.64	917.785	2.96799e+07	11266618	1.84133e+07	0.379604	0.620396
3_MAX_Tenm3ko_slide2_bottom_3	1	Tenm3 -/-	L	100	26224	151	228	5758.08	1201.19	3.12589e+07	1.66627e+07	1.45962e+07	0.533054	0.466946	4404.36	1059.49
Max_tenm3ko_slide1_top_4	2	Tenm3 -/-	L	100	26224	184	254	7016.47	1456.44	49460610	28528004	20932606	0.576782	0.423218
Max_tenm3ko_slide1_top_last	2	Tenm3 -/-	L	100	26224	151	241	5758.08	1577.93	54429120	23973656	30455464	0.440456	0.559544	6387.28	1517.19
max_tenm3KO_slide2_top_1	3	Tenm3 -/-	L	100	26224	125	177	4766.63	854.219	3.04421e+07	13233496	1.72086e+07	0.434711	0.565289
max_tenm3ko_slide2_bottom_1	3	Tenm3 -/-	R	100	26224	157	218	5986.88	871.876	33102731	14817611	18285120	0.447625	0.552375	5376.75	863.048
Max_20x_ko_3	4	Tenm3 -/-	R	100	19076	83	175	4351.02	2090.07	6101940	2.50965e+06	3.59229e+06	0.411287	0.588713
Max_20x_ko_3	4	Tenm3 -/-	L	100	26224	126	198	4804.76	1498.81	2400972	1334226	1066746	0.555702	0.444298	4577.89	1794.44
