# Supplementary material for: Teneurin-3 regulates the generation of non-image-forming visual circuitry and responsiveness to light in the suprachiasmatic nucleus
Source: PLoS Biol. 2023 Dec 4;21(12):e3002412. doi: 10.1371/journal.pbio.3002412 (PMC10729976; doi:10.1371/journal.pbio.3002412)
Supplement: S2 Data — (XLSX) [file pbio.3002412.s009.xlsx]

## Sheet: F4_Het_1000lux
Day	Hr	Min	Cnts/min
1	0	0	NaN
1	0	1	NaN
1	0	2	NaN
1	0	3	NaN
1	0	4	NaN
1	0	5	NaN
1	0	6	NaN
1	0	7	NaN
1	0	8	NaN
1	0	9	NaN
1	0	10	NaN
1	0	11	NaN
1	0	12	NaN
1	0	13	NaN
1	0	14	NaN
1	0	15	NaN
1	0	16	NaN
1	0	17	NaN
1	0	18	NaN
1	0	19	NaN
1	0	20	NaN
1	0	21	NaN
1	0	22	NaN
1	0	23	NaN
1	0	24	NaN
1	0	25	NaN
1	0	26	NaN
1	0	27	NaN
1	0	28	NaN
1	0	29	NaN
1	0	30	NaN
1	0	31	NaN
1	0	32	NaN
1	0	33	NaN
1	0	34	NaN
1	0	35	NaN
1	0	36	NaN
1	0	37	NaN
1	0	38	NaN
1	0	39	NaN
1	0	40	NaN
1	0	41	NaN
1	0	42	NaN
1	0	43	NaN
1	0	44	NaN
1	0	45	NaN
1	0	46	NaN
1	0	47	NaN
1	0	48	NaN
1	0	49	NaN
1	0	50	NaN
1	0	51	NaN
1	0	52	NaN
1	0	53	NaN
1	0	54	NaN
1	0	55	NaN
1	0	56	NaN
1	0	57	NaN
1	0	58	NaN
1	0	59	NaN
1	1	0	NaN
1	1	1	NaN
1	1	2	NaN
1	1	3	NaN
1	1	4	NaN
1	1	5	NaN
1	1	6	NaN
1	1	7	NaN
1	1	8	NaN
1	1	9	NaN
1	1	10	NaN
1	1	11	NaN
1	1	12	NaN
1	1	13	NaN
1	1	14	NaN
1	1	15	NaN
1	1	16	NaN
1	1	17	NaN
1	1	18	NaN
1	1	19	NaN
1	1	20	NaN
1	1	21	NaN
1	1	22	NaN
1	1	23	NaN
1	1	24	NaN
1	1	25	NaN
1	1	26	NaN
1	1	27	NaN
1	1	28	NaN
1	1	29	NaN
1	1	30	NaN
1	1	31	NaN
1	1	32	NaN
1	1	33	NaN
1	1	34	NaN
1	1	35	NaN
1	1	36	NaN
1	1	37	NaN
1	1	38	NaN
1	1	39	NaN
1	1	40	NaN
1	1	41	NaN
1	1	42	NaN
1	1	43	NaN
1	1	44	NaN
1	1	45	NaN
1	1	46	NaN
1	1	47	NaN
1	1	48	NaN
1	1	49	NaN
1	1	50	NaN
1	1	51	NaN
1	1	52	NaN
1	1	53	NaN
1	1	54	NaN
1	1	55	NaN
1	1	56	NaN
1	1	57	NaN
1	1	58	NaN
1	1	59	NaN
1	2	0	NaN
1	2	1	NaN
1	2	2	NaN
1	2	3	NaN
1	2	4	NaN
1	2	5	NaN
1	2	6	NaN
1	2	7	NaN
1	2	8	NaN
1	2	9	NaN
1	2	10	NaN
1	2	11	NaN
1	2	12	NaN
1	2	13	NaN
1	2	14	NaN
1	2	15	NaN
1	2	16	NaN
1	2	17	NaN
1	2	18	NaN
1	2	19	NaN
1	2	20	NaN
1	2	21	NaN
1	2	22	NaN
1	2	23	NaN
1	2	24	NaN
1	2	25	NaN
1	2	26	NaN
1	2	27	NaN
1	2	28	NaN
1	2	29	NaN
1	2	30	NaN
1	2	31	NaN
1	2	32	NaN
1	2	33	NaN
1	2	34	NaN
1	2	35	NaN
1	2	36	NaN
1	2	37	NaN
1	2	38	NaN
1	2	39	NaN
1	2	40	NaN
1	2	41	NaN
1	2	42	NaN
1	2	43	NaN
1	2	44	NaN
1	2	45	NaN
1	2	46	NaN
1	2	47	NaN
1	2	48	NaN
1	2	49	NaN
1	2	50	NaN
1	2	51	NaN
1	2	52	NaN
1	2	53	NaN
1	2	54	NaN
1	2	55	NaN
1	2	56	NaN
1	2	57	NaN
1	2	58	NaN
1	2	59	NaN
1	3	0	NaN
1	3	1	NaN
1	3	2	NaN
1	3	3	NaN
1	3	4	NaN
1	3	5	NaN
1	3	6	NaN
1	3	7	NaN
1	3	8	NaN
1	3	9	NaN
1	3	10	NaN
1	3	11	NaN
1	3	12	NaN
1	3	13	NaN
1	3	14	NaN
1	3	15	NaN
1	3	16	NaN
1	3	17	NaN
1	3	18	NaN
1	3	19	NaN
1	3	20	NaN
1	3	21	NaN
1	3	22	NaN
1	3	23	NaN
1	3	24	NaN
1	3	25	NaN
1	3	26	NaN
1	3	27	NaN
1	3	28	NaN
1	3	29	NaN
1	3	30	NaN
1	3	31	NaN
1	3	32	NaN
1	3	33	NaN
1	3	34	NaN
1	3	35	NaN
1	3	36	NaN
1	3	37	NaN
1	3	38	NaN
1	3	39	NaN
1	3	40	NaN
1	3	41	NaN
1	3	42	NaN
1	3	43	NaN
1	3	44	NaN
1	3	45	NaN
1	3	46	NaN
1	3	47	NaN
1	3	48	NaN
1	3	49	NaN
1	3	50	NaN
1	3	51	NaN
1	3	52	NaN
1	3	53	NaN
1	3	54	NaN
1	3	55	NaN
1	3	56	NaN
1	3	57	NaN
1	3	58	NaN
1	3	59	NaN
1	4	0	NaN
1	4	1	NaN
1	4	2	NaN
1	4	3	NaN
1	4	4	NaN
1	4	5	NaN
1	4	6	NaN
1	4	7	NaN
1	4	8	NaN
1	4	9	NaN
1	4	10	NaN
1	4	11	NaN
1	4	12	NaN
1	4	13	NaN
1	4	14	NaN
1	4	15	NaN
1	4	16	NaN
1	4	17	NaN
1	4	18	NaN
1	4	19	NaN
1	4	20	NaN
1	4	21	NaN
1	4	22	NaN
1	4	23	NaN
1	4	24	NaN
1	4	25	NaN
1	4	26	NaN
1	4	27	NaN
1	4	28	NaN
1	4	29	NaN
1	4	30	NaN
1	4	31	NaN
1	4	32	NaN
1	4	33	NaN
1	4	34	NaN
1	4	35	NaN
1	4	36	NaN
1	4	37	NaN
1	4	38	NaN
1	4	39	NaN
1	4	40	NaN
1	4	41	NaN
1	4	42	NaN
1	4	43	NaN
1	4	44	NaN
1	4	45	NaN
1	4	46	NaN
1	4	47	NaN
1	4	48	NaN
1	4	49	NaN
1	4	50	NaN
1	4	51	NaN
1	4	52	NaN
1	4	53	NaN
1	4	54	NaN
1	4	55	NaN
1	4	56	NaN
1	4	57	NaN
1	4	58	NaN
1	4	59	NaN
1	5	0	NaN
1	5	1	NaN
1	5	2	NaN
1	5	3	NaN
1	5	4	NaN
1	5	5	NaN
1	5	6	NaN
1	5	7	NaN
1	5	8	NaN
1	5	9	NaN
1	5	10	NaN
1	5	11	NaN
1	5	12	NaN
1	5	13	NaN
1	5	14	NaN
1	5	15	NaN
1	5	16	NaN
1	5	17	NaN
1	5	18	NaN
1	5	19	NaN
1	5	20	NaN
1	5	21	NaN
1	5	22	NaN
1	5	23	NaN
1	5	24	NaN
1	5	25	NaN
1	5	26	NaN
1	5	27	NaN
1	5	28	NaN
1	5	29	NaN
1	5	30	NaN
1	5	31	NaN
1	5	32	NaN
1	5	33	NaN
1	5	34	NaN
1	5	35	NaN
1	5	36	NaN
1	5	37	NaN
1	5	38	NaN
1	5	39	NaN
1	5	40	NaN
1	5	41	NaN
1	5	42	NaN
1	5	43	NaN
1	5	44	NaN
1	5	45	NaN
1	5	46	NaN
1	5	47	NaN
1	5	48	NaN
1	5	49	NaN
1	5	50	NaN
1	5	51	NaN
1	5	52	NaN
1	5	53	NaN
1	5	54	NaN
1	5	55	NaN
1	5	56	NaN
1	5	57	NaN
1	5	58	NaN
1	5	59	NaN
1	6	0	NaN
1	6	1	NaN
1	6	2	NaN
1	6	3	NaN
1	6	4	NaN
1	6	5	NaN
1	6	6	NaN
1	6	7	NaN
1	6	8	NaN
1	6	9	NaN
1	6	10	NaN
1	6	11	NaN
1	6	12	NaN
1	6	13	NaN
1	6	14	NaN
1	6	15	NaN
1	6	16	NaN
1	6	17	NaN
1	6	18	NaN
1	6	19	NaN
1	6	20	NaN
1	6	21	NaN
1	6	22	NaN
1	6	23	NaN
1	6	24	NaN
1	6	25	NaN
1	6	26	NaN
1	6	27	NaN
1	6	28	NaN
1	6	29	NaN
1	6	30	NaN
1	6	31	NaN
1	6	32	NaN
1	6	33	NaN
1	6	34	NaN
1	6	35	NaN
1	6	36	NaN
1	6	37	NaN
1	6	38	NaN
1	6	39	NaN
1	6	40	NaN
1	6	41	NaN
1	6	42	NaN
1	6	43	NaN
1	6	44	NaN
1	6	45	NaN
1	6	46	NaN
1	6	47	NaN
1	6	48	NaN
1	6	49	NaN
1	6	50	NaN
1	6	51	NaN
1	6	52	NaN
1	6	53	NaN
1	6	54	NaN
1	6	55	NaN
1	6	56	NaN
1	6	57	NaN
1	6	58	NaN
1	6	59	NaN
1	7	0	NaN
1	7	1	NaN
1	7	2	NaN
1	7	3	NaN
1	7	4	NaN
1	7	5	NaN
1	7	6	NaN
1	7	7	NaN
1	7	8	NaN
1	7	9	NaN
1	7	10	NaN
1	7	11	NaN
1	7	12	NaN
1	7	13	NaN
1	7	14	NaN
1	7	15	NaN
1	7	16	NaN
1	7	17	NaN
1	7	18	NaN
1	7	19	NaN
1	7	20	NaN
1	7	21	NaN
1	7	22	NaN
1	7	23	NaN
1	7	24	NaN
1	7	25	NaN
1	7	26	NaN
1	7	27	NaN
1	7	28	NaN
1	7	29	NaN
1	7	30	NaN
1	7	31	NaN
1	7	32	NaN
1	7	33	NaN
1	7	34	NaN
1	7	35	NaN
1	7	36	NaN
1	7	37	NaN
1	7	38	NaN
1	7	39	NaN
1	7	40	NaN
1	7	41	NaN
1	7	42	NaN
1	7	43	NaN
1	7	44	NaN
1	7	45	NaN
1	7	46	NaN
1	7	47	NaN
1	7	48	NaN
1	7	49	NaN
1	7	50	NaN
1	7	51	NaN
1	7	52	NaN
1	7	53	NaN
1	7	54	NaN
1	7	55	NaN
1	7	56	NaN
1	7	57	NaN
1	7	58	NaN
1	7	59	NaN
1	8	0	NaN
1	8	1	NaN
1	8	2	NaN
1	8	3	NaN
1	8	4	NaN
1	8	5	NaN
1	8	6	NaN
1	8	7	NaN
1	8	8	NaN
1	8	9	NaN
1	8	10	NaN
1	8	11	NaN
1	8	12	NaN
1	8	13	NaN
1	8	14	NaN
1	8	15	NaN
1	8	16	NaN
1	8	17	NaN
1	8	18	NaN
1	8	19	NaN
1	8	20	NaN
1	8	21	NaN
1	8	22	NaN
1	8	23	NaN
1	8	24	NaN
1	8	25	NaN
1	8	26	NaN
1	8	27	NaN
1	8	28	NaN
1	8	29	NaN
1	8	30	NaN
1	8	31	NaN
1	8	32	NaN
1	8	33	NaN
1	8	34	NaN
1	8	35	NaN
1	8	36	NaN
1	8	37	NaN
1	8	38	NaN
1	8	39	NaN
1	8	40	NaN
1	8	41	NaN
1	8	42	NaN
1	8	43	NaN
1	8	44	NaN
1	8	45	NaN
1	8	46	NaN
1	8	47	NaN
1	8	48	NaN
1	8	49	NaN
1	8	50	NaN
1	8	51	NaN
1	8	52	NaN
1	8	53	NaN
1	8	54	NaN
1	8	55	NaN
1	8	56	NaN
1	8	57	NaN
1	8	58	NaN
1	8	59	NaN
1	9	0	NaN
1	9	1	NaN
1	9	2	NaN
1	9	3	NaN
1	9	4	NaN
1	9	5	NaN
1	9	6	NaN
1	9	7	NaN
1	9	8	NaN
1	9	9	NaN
1	9	10	NaN
1	9	11	NaN
1	9	12	NaN
1	9	13	NaN
1	9	14	NaN
1	9	15	NaN
1	9	16	NaN
1	9	17	NaN
1	9	18	NaN
1	9	19	NaN
1	9	20	NaN
1	9	21	NaN
1	9	22	NaN
1	9	23	NaN
1	9	24	NaN
1	9	25	NaN
1	9	26	NaN
1	9	27	NaN
1	9	28	NaN
1	9	29	NaN
1	9	30	NaN
1	9	31	NaN
1	9	32	NaN
1	9	33	NaN
1	9	34	NaN
1	9	35	NaN
1	9	36	NaN
1	9	37	NaN
1	9	38	NaN
1	9	39	NaN
1	9	40	NaN
1	9	41	NaN
1	9	42	NaN
1	9	43	NaN
1	9	44	NaN
1	9	45	NaN
1	9	46	NaN
1	9	47	NaN
1	9	48	NaN
1	9	49	NaN
1	9	50	NaN
1	9	51	NaN
1	9	52	NaN
1	9	53	NaN
1	9	54	NaN
1	9	55	NaN
1	9	56	NaN
1	9	57	NaN
1	9	58	NaN
1	9	59	NaN
1	10	0	NaN
1	10	1	NaN
1	10	2	NaN
1	10	3	NaN
1	10	4	NaN
1	10	5	NaN
1	10	6	NaN
1	10	7	NaN
1	10	8	NaN
1	10	9	NaN
1	10	10	NaN
1	10	11	NaN
1	10	12	NaN
1	10	13	NaN
1	10	14	NaN
1	10	15	NaN
1	10	16	NaN
1	10	17	NaN
1	10	18	NaN
1	10	19	NaN
1	10	20	NaN
1	10	21	NaN
1	10	22	NaN
1	10	23	NaN
1	10	24	NaN
1	10	25	NaN
1	10	26	NaN
1	10	27	NaN
1	10	28	NaN
1	10	29	NaN
1	10	30	NaN
1	10	31	NaN
1	10	32	NaN
1	10	33	NaN
1	10	34	NaN
1	10	35	NaN
1	10	36	NaN
1	10	37	NaN
1	10	38	NaN
1	10	39	NaN
1	10	40	NaN
1	10	41	NaN
1	10	42	NaN
1	10	43	NaN
1	10	44	NaN
1	10	45	NaN
1	10	46	NaN
1	10	47	NaN
1	10	48	NaN
1	10	49	NaN
1	10	50	NaN
1	10	51	NaN
1	10	52	NaN
1	10	53	NaN
1	10	54	NaN
1	10	55	NaN
1	10	56	NaN
1	10	57	NaN
1	10	58	NaN
1	10	59	NaN
1	11	0	NaN
1	11	1	NaN
1	11	2	NaN
1	11	3	NaN
1	11	4	NaN
1	11	5	NaN
1	11	6	NaN
1	11	7	NaN
1	11	8	NaN
1	11	9	NaN
1	11	10	NaN
1	11	11	NaN
1	11	12	NaN
1	11	13	NaN
1	11	14	NaN
1	11	15	NaN
1	11	16	NaN
1	11	17	NaN
1	11	18	NaN
1	11	19	NaN
1	11	20	NaN
1	11	21	NaN
1	11	22	NaN
1	11	23	NaN
1	11	24	NaN
1	11	25	NaN
1	11	26	NaN
1	11	27	NaN
1	11	28	NaN
1	11	29	NaN
1	11	30	NaN
1	11	31	NaN
1	11	32	NaN
1	11	33	NaN
1	11	34	NaN
1	11	35	NaN
1	11	36	NaN
1	11	37	NaN
1	11	38	NaN
1	11	39	NaN
1	11	40	NaN
1	11	41	NaN
1	11	42	NaN
1	11	43	NaN
1	11	44	NaN
1	11	45	NaN
1	11	46	NaN
1	11	47	NaN
1	11	48	NaN
1	11	49	NaN
1	11	50	NaN
1	11	51	NaN
1	11	52	NaN
1	11	53	NaN
1	11	54	NaN
1	11	55	NaN
1	11	56	NaN
1	11	57	NaN
1	11	58	NaN
1	11	59	NaN
1	12	0	0
1	12	1	0
1	12	2	0
1	12	3	0
1	12	4	0
1	12	5	0
1	12	6	0
1	12	7	0
1	12	8	0
1	12	9	0
1	12	10	0
1	12	11	0
1	12	12	0
1	12	13	0
1	12	14	0
1	12	15	0
1	12	16	0
1	12	17	0
1	12	18	0
1	12	19	0
1	12	20	0
1	12	21	0
1	12	22	0
1	12	23	0
1	12	24	0
1	12	25	0
1	12	26	0
1	12	27	0
1	12	28	0
1	12	29	0
1	12	30	0
1	12	31	0
1	12	32	0
1	12	33	0
1	12	34	0
1	12	35	0
1	12	36	0
1	12	37	0
1	12	38	0
1	12	39	0
1	12	40	0
1	12	41	0
1	12	42	0
1	12	43	0
1	12	44	0
1	12	45	0
1	12	46	0
1	12	47	0
1	12	48	0
1	12	49	0
1	12	50	0
1	12	51	0
1	12	52	0
1	12	53	0
1	12	54	0
1	12	55	0
1	12	56	0
1	12	57	0
1	12	58	0
1	12	59	0
1	13	0	0
1	13	1	0
1	13	2	0
1	13	3	0
1	13	4	0
1	13	5	0
1	13	6	0
1	13	7	0
1	13	8	0
1	13	9	0
1	13	10	0
1	13	11	0
1	13	12	0
1	13	13	0
1	13	14	0
1	13	15	0
1	13	16	0
1	13	17	0
1	13	18	0
1	13	19	0
1	13	20	0
1	13	21	0
1	13	22	0
1	13	23	0
1	13	24	0
1	13	25	0
1	13	26	0
1	13	27	0
1	13	28	0
1	13	29	0
1	13	30	0
1	13	31	0
1	13	32	0
1	13	33	0
1	13	34	0
1	13	35	0
1	13	36	0
1	13	37	0
1	13	38	0
1	13	39	0
1	13	40	0
1	13	41	0
1	13	42	0
1	13	43	0
1	13	44	0
1	13	45	0
1	13	46	0
1	13	47	0
1	13	48	0
1	13	49	0
1	13	50	0
1	13	51	0
1	13	52	0
1	13	53	0
1	13	54	0
1	13	55	0
1	13	56	0
1	13	57	0
1	13	58	0
1	13	59	0
1	14	0	0
1	14	1	0
1	14	2	0
1	14	3	0
1	14	4	0
1	14	5	0
1	14	6	0
1	14	7	0
1	14	8	0
1	14	9	0
1	14	10	0
1	14	11	0
1	14	12	0
1	14	13	0
1	14	14	0
1	14	15	0
1	14	16	0
1	14	17	0
1	14	18	0
1	14	19	0
1	14	20	0
1	14	21	0
1	14	22	0
1	14	23	0
1	14	24	0
1	14	25	0
1	14	26	0
1	14	27	0
1	14	28	0
1	14	29	0
1	14	30	0
1	14	31	0
1	14	32	0
1	14	33	0
1	14	34	0
1	14	35	0
1	14	36	0
1	14	37	0
1	14	38	0
1	14	39	0
1	14	40	0
1	14	41	0
1	14	42	0
1	14	43	0
1	14	44	0
1	14	45	0
1	14	46	0
1	14	47	0
1	14	48	0
1	14	49	0
1	14	50	0
1	14	51	0
1	14	52	0
1	14	53	0
1	14	54	0
1	14	55	0
1	14	56	0
1	14	57	0
1	14	58	0
1	14	59	0
1	15	0	0
1	15	1	0
1	15	2	0
1	15	3	0
1	15	4	0
1	15	5	0
1	15	6	0
1	15	7	0
1	15	8	0
1	15	9	0
1	15	10	0
1	15	11	0
1	15	12	0
1	15	13	0
1	15	14	0
1	15	15	0
1	15	16	0
1	15	17	0
1	15	18	0
1	15	19	0
1	15	20	0
1	15	21	0
1	15	22	0
1	15	23	0
1	15	24	0
1	15	25	0
1	15	26	0
1	15	27	0
1	15	28	0
1	15	29	0
1	15	30	0
1	15	31	0
1	15	32	0
1	15	33	0
1	15	34	0
1	15	35	0
1	15	36	0
1	15	37	0
1	15	38	0
1	15	39	0
1	15	40	0
1	15	41	0
1	15	42	0
1	15	43	0
1	15	44	0
1	15	45	0
1	15	46	0
1	15	47	0
1	15	48	0
1	15	49	0
1	15	50	0
1	15	51	0
1	15	52	0
1	15	53	0
1	15	54	0
1	15	55	0
1	15	56	0
1	15	57	0
1	15	58	0
1	15	59	0
1	16	0	0
1	16	1	0
1	16	2	0
1	16	3	0
1	16	4	0
1	16	5	0
1	16	6	0
1	16	7	0
1	16	8	0
1	16	9	0
1	16	10	0
1	16	11	0
1	16	12	0
1	16	13	0
1	16	14	0
1	16	15	0
1	16	16	0
1	16	17	0
1	16	18	0
1	16	19	0
1	16	20	0
1	16	21	0
1	16	22	0
1	16	23	0
1	16	24	0
1	16	25	0
1	16	26	0
1	16	27	0
1	16	28	0
1	16	29	0
1	16	30	0
1	16	31	0
1	16	32	0
1	16	33	0
1	16	34	0
1	16	35	0
1	16	36	0
1	16	37	0
1	16	38	0
1	16	39	0
1	16	40	0
1	16	41	0
1	16	42	0
1	16	43	0
1	16	44	0
1	16	45	0
1	16	46	0
1	16	47	0
1	16	48	0
1	16	49	0
1	16	50	0
1	16	51	0
1	16	52	0
1	16	53	0
1	16	54	0
1	16	55	0
1	16	56	0
1	16	57	0
1	16	58	0
1	16	59	0
1	17	0	0
1	17	1	0
1	17	2	0
1	17	3	0
1	17	4	0
1	17	5	0
1	17	6	0
1	17	7	0
1	17	8	0
1	17	9	0
1	17	10	0
1	17	11	0
1	17	12	0
1	17	13	0
1	17	14	0
1	17	15	0
1	17	16	0
1	17	17	0
1	17	18	0
1	17	19	0
1	17	20	0
1	17	21	0
1	17	22	0
1	17	23	0
1	17	24	0
1	17	25	0
1	17	26	0
1	17	27	0
1	17	28	0
1	17	29	0
1	17	30	0
1	17	31	0
1	17	32	0
1	17	33	0
1	17	34	0
1	17	35	0
1	17	36	0
1	17	37	0
1	17	38	0
1	17	39	0
1	17	40	0
1	17	41	0
1	17	42	0
1	17	43	0
1	17	44	0
1	17	45	0
1	17	46	0
1	17	47	0
1	17	48	0
1	17	49	0
1	17	50	0
1	17	51	0
1	17	52	0
1	17	53	0
1	17	54	0
1	17	55	0
1	17	56	0
1	17	57	0
1	17	58	0
1	17	59	0
1	18	0	0
1	18	1	0
1	18	2	0
1	18	3	0
1	18	4	0
1	18	5	0
1	18	6	0
1	18	7	0
1	18	8	0
1	18	9	0
1	18	10	0
1	18	11	0
1	18	12	0
1	18	13	0
1	18	14	0
1	18	15	0
1	18	16	0
1	18	17	0
1	18	18	0
1	18	19	0
1	18	20	0
1	18	21	0
1	18	22	0
1	18	23	0
1	18	24	0
1	18	25	0
1	18	26	0
1	18	27	0
1	18	28	0
1	18	29	0
1	18	30	0
1	18	31	0
1	18	32	0
1	18	33	0
1	18	34	0
1	18	35	0
1	18	36	0
1	18	37	0
1	18	38	0
1	18	39	0
1	18	40	0
1	18	41	0
1	18	42	0
1	18	43	0
1	18	44	0
1	18	45	0
1	18	46	0
1	18	47	0
1	18	48	0
1	18	49	0
1	18	50	0
1	18	51	0
1	18	52	0
1	18	53	0
1	18	54	0
1	18	55	0
1	18	56	0
1	18	57	0
1	18	58	0
1	18	59	0
1	19	0	0
1	19	1	0
1	19	2	0
1	19	3	0
1	19	4	0
1	19	5	0
1	19	6	0
1	19	7	0
1	19	8	0
1	19	9	0
1	19	10	0
1	19	11	0
1	19	12	0
1	19	13	0
1	19	14	0
1	19	15	0
1	19	16	0
1	19	17	0
1	19	18	0
1	19	19	0
1	19	20	0
1	19	21	0
1	19	22	0
1	19	23	0
1	19	24	0
1	19	25	0
1	19	26	0
1	19	27	0
1	19	28	0
1	19	29	0
1	19	30	0
1	19	31	0
1	19	32	0
1	19	33	0
1	19	34	0
1	19	35	0
1	19	36	0
1	19	37	0
1	19	38	0
1	19	39	0
1	19	40	0
1	19	41	0
1	19	42	0
1	19	43	0
1	19	44	0
1	19	45	0
1	19	46	0
1	19	47	0
1	19	48	0
1	19	49	0
1	19	50	0
1	19	51	0
1	19	52	0
1	19	53	0
1	19	54	0
1	19	55	0
1	19	56	0
1	19	57	0
1	19	58	0
1	19	59	0
1	20	0	0
1	20	1	0
1	20	2	0
1	20	3	0
1	20	4	0
1	20	5	0
1	20	6	0
1	20	7	0
1	20	8	0
1	20	9	0
1	20	10	0
1	20	11	0
1	20	12	0
1	20	13	0
1	20	14	0
1	20	15	0
1	20	16	0
1	20	17	0
1	20	18	0
1	20	19	0
1	20	20	0
1	20	21	0
1	20	22	0
1	20	23	0
1	20	24	0
1	20	25	0
1	20	26	0
1	20	27	0
1	20	28	0
1	20	29	0
1	20	30	0
1	20	31	0
1	20	32	0
1	20	33	0
1	20	34	0
1	20	35	0
1	20	36	0
1	20	37	0
1	20	38	0
1	20	39	0
1	20	40	0
1	20	41	0
1	20	42	0
1	20	43	0
1	20	44	0
1	20	45	0
1	20	46	0
1	20	47	0
1	20	48	0
1	20	49	0
1	20	50	0
1	20	51	0
1	20	52	0
1	20	53	0
1	20	54	0
1	20	55	0
1	20	56	0
1	20	57	0
1	20	58	0
1	20	59	0
1	21	0	0
1	21	1	0
1	21	2	0
1	21	3	0
1	21	4	0
1	21	5	0
1	21	6	0
1	21	7	0
1	21	8	0
1	21	9	0
1	21	10	0
1	21	11	0
1	21	12	0
1	21	13	0
1	21	14	0
1	21	15	0
1	21	16	0
1	21	17	0
1	21	18	0
1	21	19	0
1	21	20	0
1	21	21	0
1	21	22	0
1	21	23	0
1	21	24	0
1	21	25	0
1	21	26	0
1	21	27	0
1	21	28	0
1	21	29	0
1	21	30	0
1	21	31	0
1	21	32	0
1	21	33	0
1	21	34	0
1	21	35	0
1	21	36	0
1	21	37	0
1	21	38	0
1	21	39	0
1	21	40	0
1	21	41	0
1	21	42	0
1	21	43	0
1	21	44	0
1	21	45	0
1	21	46	0
1	21	47	0
1	21	48	0
1	21	49	0
1	21	50	0
1	21	51	0
1	21	52	0
1	21	53	0
1	21	54	0
1	21	55	0
1	21	56	0
1	21	57	0
1	21	58	0
1	21	59	0
1	22	0	0
1	22	1	0
1	22	2	0
1	22	3	0
1	22	4	0
1	22	5	0
1	22	6	0
1	22	7	0
1	22	8	0
1	22	9	0
1	22	10	0
1	22	11	0
1	22	12	0
1	22	13	0
1	22	14	0
1	22	15	0
1	22	16	0
1	22	17	0
1	22	18	0
1	22	19	0
1	22	20	0
1	22	21	0
1	22	22	0
1	22	23	0
1	22	24	0
1	22	25	0
1	22	26	0
1	22	27	0
1	22	28	0
1	22	29	0
1	22	30	0
1	22	31	0
1	22	32	0
1	22	33	0
1	22	34	0
1	22	35	0
1	22	36	0
1	22	37	0
1	22	38	0
1	22	39	0
1	22	40	0
1	22	41	0
1	22	42	0
1	22	43	0
1	22	44	0
1	22	45	0
1	22	46	0
1	22	47	0
1	22	48	0
1	22	49	0
1	22	50	0
1	22	51	0
1	22	52	0
1	22	53	0
1	22	54	0
1	22	55	0
1	22	56	0
1	22	57	0
1	22	58	0
1	22	59	0
1	23	0	0
1	23	1	0
1	23	2	0
1	23	3	0
1	23	4	0
1	23	5	0
1	23	6	0
1	23	7	0
1	23	8	0
1	23	9	0
1	23	10	0
1	23	11	0
1	23	12	0
1	23	13	0
1	23	14	0
1	23	15	0
1	23	16	0
1	23	17	0
1	23	18	0
1	23	19	0
1	23	20	0
1	23	21	0
1	23	22	0
1	23	23	0
1	23	24	0
1	23	25	0
1	23	26	0
1	23	27	0
1	23	28	0
1	23	29	0
1	23	30	0
1	23	31	0
1	23	32	0
1	23	33	0
1	23	34	0
1	23	35	0
1	23	36	0
1	23	37	0
1	23	38	0
1	23	39	0
1	23	40	0
1	23	41	0
1	23	42	0
1	23	43	0
1	23	44	0
1	23	45	0
1	23	46	0
1	23	47	0
1	23	48	0
1	23	49	0
1	23	50	0
1	23	51	0
1	23	52	0
1	23	53	0
1	23	54	0
1	23	55	0
1	23	56	0
1	23	57	0
1	23	58	0
1	23	59	0
2	0	0	0
2	0	1	0
2	0	2	0
2	0	3	0
2	0	4	0
2	0	5	0
2	0	6	0
2	0	7	0
2	0	8	0
2	0	9	0
2	0	10	0
2	0	11	0
2	0	12	0
2	0	13	0
2	0	14	0
2	0	15	0
2	0	16	0
2	0	17	0
2	0	18	0
2	0	19	0
2	0	20	0
2	0	21	0
2	0	22	0
2	0	23	0
2	0	24	0
2	0	25	0
2	0	26	0
2	0	27	0
2	0	28	0
2	0	29	0
2	0	30	0
2	0	31	0
2	0	32	0
2	0	33	0
2	0	34	0
2	0	35	0
2	0	36	0
2	0	37	0
2	0	38	0
2	0	39	0
2	0	40	0
2	0	41	0
2	0	42	0
2	0	43	0
2	0	44	0
2	0	45	0
2	0	46	0
2	0	47	0
2	0	48	0
2	0	49	0
2	0	50	0
2	0	51	0
2	0	52	0
2	0	53	0
2	0	54	0
2	0	55	0
2	0	56	0
2	0	57	0
2	0	58	0
2	0	59	0
2	1	0	0
2	1	1	0
2	1	2	0
2	1	3	0
2	1	4	0
2	1	5	0
2	1	6	0
2	1	7	0
2	1	8	0
2	1	9	0
2	1	10	0
2	1	11	0
2	1	12	0
2	1	13	0
2	1	14	0
2	1	15	0
2	1	16	0
2	1	17	0
2	1	18	0
2	1	19	0
2	1	20	0
2	1	21	0
2	1	22	0
2	1	23	0
2	1	24	0
2	1	25	0
2	1	26	0
2	1	27	0
2	1	28	0
2	1	29	0
2	1	30	0
2	1	31	0
2	1	32	0
2	1	33	0
2	1	34	0
2	1	35	0
2	1	36	0
2	1	37	0
2	1	38	0
2	1	39	0
2	1	40	0
2	1	41	0
2	1	42	0
2	1	43	0
2	1	44	0
2	1	45	0
2	1	46	0
2	1	47	0
2	1	48	0
2	1	49	0
2	1	50	0
2	1	51	0
2	1	52	0
2	1	53	0
2	1	54	0
2	1	55	0
2	1	56	0
2	1	57	0
2	1	58	0
2	1	59	0
2	2	0	0
2	2	1	0
2	2	2	0
2	2	3	0
2	2	4	0
2	2	5	0
2	2	6	0
2	2	7	0
2	2	8	0
2	2	9	0
2	2	10	0
2	2	11	0
2	2	12	0
2	2	13	0
2	2	14	0
2	2	15	0
2	2	16	0
2	2	17	0
2	2	18	0
2	2	19	0
2	2	20	0
2	2	21	0
2	2	22	0
2	2	23	0
2	2	24	0
2	2	25	0
2	2	26	0
2	2	27	0
2	2	28	0
2	2	29	0
2	2	30	0
2	2	31	0
2	2	32	0
2	2	33	0
2	2	34	0
2	2	35	0
2	2	36	0
2	2	37	0
2	2	38	0
2	2	39	0
2	2	40	0
2	2	41	0
2	2	42	0
2	2	43	0
2	2	44	0
2	2	45	0
2	2	46	0
2	2	47	0
2	2	48	0
2	2	49	0
2	2	50	0
2	2	51	0
2	2	52	0
2	2	53	0
2	2	54	0
2	2	55	0
2	2	56	0
2	2	57	0
2	2	58	0
2	2	59	0
2	3	0	0
2	3	1	0
2	3	2	0
2	3	3	0
2	3	4	0
2	3	5	0
2	3	6	0
2	3	7	0
2	3	8	0
2	3	9	0
2	3	10	0
2	3	11	0
2	3	12	0
2	3	13	0
2	3	14	0
2	3	15	0
2	3	16	0
2	3	17	0
2	3	18	0
2	3	19	0
2	3	20	0
2	3	21	0
2	3	22	0
2	3	23	0
2	3	24	0
2	3	25	0
2	3	26	0
2	3	27	0
2	3	28	0
2	3	29	0
2	3	30	0
2	3	31	0
2	3	32	0
2	3	33	0
2	3	34	0
2	3	35	0
2	3	36	0
2	3	37	0
2	3	38	0
2	3	39	0
2	3	40	0
2	3	41	0
2	3	42	0
2	3	43	0
2	3	44	0
2	3	45	0
2	3	46	0
2	3	47	0
2	3	48	0
2	3	49	0
2	3	50	0
2	3	51	0
2	3	52	0
2	3	53	0
2	3	54	0
2	3	55	0
2	3	56	0
2	3	57	0
2	3	58	0
2	3	59	0
2	4	0	0
2	4	1	0
2	4	2	0
2	4	3	0
2	4	4	0
2	4	5	0
2	4	6	0
2	4	7	0
2	4	8	0
2	4	9	0
2	4	10	0
2	4	11	0
2	4	12	0
2	4	13	0
2	4	14	0
2	4	15	0
2	4	16	0
2	4	17	0
2	4	18	0
2	4	19	0
2	4	20	0
2	4	21	0
2	4	22	0
2	4	23	0
2	4	24	0
2	4	25	0
2	4	26	0
2	4	27	0
2	4	28	0
2	4	29	0
2	4	30	0
2	4	31	0
2	4	32	0
2	4	33	0
2	4	34	0
2	4	35	0
2	4	36	0
2	4	37	0
2	4	38	0
2	4	39	0
2	4	40	0
2	4	41	0
2	4	42	0
2	4	43	0
2	4	44	0
2	4	45	0
2	4	46	0
2	4	47	0
2	4	48	0
2	4	49	0
2	4	50	0
2	4	51	0
2	4	52	0
2	4	53	0
2	4	54	0
2	4	55	0
2	4	56	0
2	4	57	0
2	4	58	0
2	4	59	0
2	5	0	0
2	5	1	0
2	5	2	0
2	5	3	0
2	5	4	0
2	5	5	0
2	5	6	0
2	5	7	0
2	5	8	0
2	5	9	0
2	5	10	0
2	5	11	0
2	5	12	0
2	5	13	0
2	5	14	0
2	5	15	0
2	5	16	0
2	5	17	0
2	5	18	0
2	5	19	0
2	5	20	0
2	5	21	0
2	5	22	0
2	5	23	0
2	5	24	0
2	5	25	0
2	5	26	0
2	5	27	0
2	5	28	0
2	5	29	0
2	5	30	0
2	5	31	0
2	5	32	0
2	5	33	0
2	5	34	0
2	5	35	0
2	5	36	0
2	5	37	0
2	5	38	0
2	5	39	0
2	5	40	0
2	5	41	0
2	5	42	0
2	5	43	0
2	5	44	0
2	5	45	0
2	5	46	0
2	5	47	0
2	5	48	0
2	5	49	0
2	5	50	0
2	5	51	0
2	5	52	0
2	5	53	0
2	5	54	0
2	5	55	0
2	5	56	0
2	5	57	0
2	5	58	0
2	5	59	0
2	6	0	0
2	6	1	0
2	6	2	0
2	6	3	0
2	6	4	0
2	6	5	0
2	6	6	0
2	6	7	0
2	6	8	0
2	6	9	0
2	6	10	0
2	6	11	0
2	6	12	0
2	6	13	0
2	6	14	0
2	6	15	0
2	6	16	0
2	6	17	0
2	6	18	0
2	6	19	0
2	6	20	0
2	6	21	0
2	6	22	0
2	6	23	0
2	6	24	0
2	6	25	0
2	6	26	0
2	6	27	0
2	6	28	0
2	6	29	0
2	6	30	0
2	6	31	0
2	6	32	0
2	6	33	0
2	6	34	0
2	6	35	0
2	6	36	0
2	6	37	0
2	6	38	0
2	6	39	0
2	6	40	0
2	6	41	0
2	6	42	0
2	6	43	0
2	6	44	0
2	6	45	0
2	6	46	0
2	6	47	0
2	6	48	0
2	6	49	0
2	6	50	0
2	6	51	0
2	6	52	0
2	6	53	0
2	6	54	0
2	6	55	0
2	6	56	0
2	6	57	0
2	6	58	0
2	6	59	0
2	7	0	0
2	7	1	0
2	7	2	0
2	7	3	0
2	7	4	0
2	7	5	0
2	7	6	0
2	7	7	0
2	7	8	0
2	7	9	0
2	7	10	0
2	7	11	0
2	7	12	0
2	7	13	0
2	7	14	0
2	7	15	0
2	7	16	0
2	7	17	0
2	7	18	0
2	7	19	0
2	7	20	0
2	7	21	0
2	7	22	0
2	7	23	0
2	7	24	0
2	7	25	0
2	7	26	0
2	7	27	0
2	7	28	0
2	7	29	0
2	7	30	0
2	7	31	0
2	7	32	0
2	7	33	0
2	7	34	0
2	7	35	0
2	7	36	0
2	7	37	0
2	7	38	0
2	7	39	0
2	7	40	0
2	7	41	0
2	7	42	0
2	7	43	0
2	7	44	0
2	7	45	0
2	7	46	0
2	7	47	0
2	7	48	0
2	7	49	0
2	7	50	0
2	7	51	0
2	7	52	0
2	7	53	0
2	7	54	0
2	7	55	0
2	7	56	0
2	7	57	0
2	7	58	0
2	7	59	0
2	8	0	0
2	8	1	0
2	8	2	0
2	8	3	0
2	8	4	0
2	8	5	0
2	8	6	0
2	8	7	0
2	8	8	0
2	8	9	0
2	8	10	0
2	8	11	0
2	8	12	0
2	8	13	0
2	8	14	0
2	8	15	0
2	8	16	0
2	8	17	0
2	8	18	0
2	8	19	0
2	8	20	0
2	8	21	0
2	8	22	0
2	8	23	0
2	8	24	0
2	8	25	0
2	8	26	0
2	8	27	0
2	8	28	0
2	8	29	0
2	8	30	0
2	8	31	0
2	8	32	0
2	8	33	0
2	8	34	0
2	8	35	0
2	8	36	0
2	8	37	0
2	8	38	0
2	8	39	0
2	8	40	0
2	8	41	0
2	8	42	0
2	8	43	0
2	8	44	0
2	8	45	0
2	8	46	0
2	8	47	0
2	8	48	0
2	8	49	0
2	8	50	0
2	8	51	0
2	8	52	0
2	8	53	0
2	8	54	0
2	8	55	0
2	8	56	0
2	8	57	0
2	8	58	0
2	8	59	0
2	9	0	0
2	9	1	0
2	9	2	0
2	9	3	0
2	9	4	0
2	9	5	0
2	9	6	0
2	9	7	0
2	9	8	0
2	9	9	0
2	9	10	0
2	9	11	0
2	9	12	0
2	9	13	0
2	9	14	0
2	9	15	0
2	9	16	0
2	9	17	0
2	9	18	0
[truncated: 74,356 more rows]

## Sheet: S6_Het_mouse1
Day	Hr	Min	Cnts/min
1	0	0	NaN
1	0	1	NaN
1	0	2	NaN
1	0	3	NaN
1	0	4	NaN
1	0	5	NaN
1	0	6	NaN
1	0	7	NaN
1	0	8	NaN
1	0	9	NaN
1	0	10	NaN
1	0	11	NaN
1	0	12	NaN
1	0	13	NaN
1	0	14	NaN
1	0	15	NaN
1	0	16	NaN
1	0	17	NaN
1	0	18	NaN
1	0	19	NaN
1	0	20	NaN
1	0	21	NaN
1	0	22	NaN
1	0	23	NaN
1	0	24	NaN
1	0	25	NaN
1	0	26	NaN
1	0	27	NaN
1	0	28	NaN
1	0	29	NaN
1	0	30	NaN
1	0	31	NaN
1	0	32	NaN
1	0	33	NaN
1	0	34	NaN
1	0	35	NaN
1	0	36	NaN
1	0	37	NaN
1	0	38	NaN
1	0	39	NaN
1	0	40	NaN
1	0	41	NaN
1	0	42	NaN
1	0	43	NaN
1	0	44	NaN
1	0	45	NaN
1	0	46	NaN
1	0	47	NaN
1	0	48	NaN
1	0	49	NaN
1	0	50	NaN
1	0	51	NaN
1	0	52	NaN
1	0	53	NaN
1	0	54	NaN
1	0	55	NaN
1	0	56	NaN
1	0	57	NaN
1	0	58	NaN
1	0	59	NaN
1	1	0	NaN
1	1	1	NaN
1	1	2	NaN
1	1	3	NaN
1	1	4	NaN
1	1	5	NaN
1	1	6	NaN
1	1	7	NaN
1	1	8	NaN
1	1	9	NaN
1	1	10	NaN
1	1	11	NaN
1	1	12	NaN
1	1	13	NaN
1	1	14	NaN
1	1	15	NaN
1	1	16	NaN
1	1	17	NaN
1	1	18	NaN
1	1	19	NaN
1	1	20	NaN
1	1	21	NaN
1	1	22	NaN
1	1	23	NaN
1	1	24	NaN
1	1	25	NaN
1	1	26	NaN
1	1	27	NaN
1	1	28	NaN
1	1	29	NaN
1	1	30	NaN
1	1	31	NaN
1	1	32	NaN
1	1	33	NaN
1	1	34	NaN
1	1	35	NaN
1	1	36	NaN
1	1	37	NaN
1	1	38	NaN
1	1	39	NaN
1	1	40	NaN
1	1	41	NaN
1	1	42	NaN
1	1	43	NaN
1	1	44	NaN
1	1	45	NaN
1	1	46	NaN
1	1	47	NaN
1	1	48	NaN
1	1	49	NaN
1	1	50	NaN
1	1	51	NaN
1	1	52	NaN
1	1	53	NaN
1	1	54	NaN
1	1	55	NaN
1	1	56	NaN
1	1	57	NaN
1	1	58	NaN
1	1	59	NaN
1	2	0	NaN
1	2	1	NaN
1	2	2	NaN
1	2	3	NaN
1	2	4	NaN
1	2	5	NaN
1	2	6	NaN
1	2	7	NaN
1	2	8	NaN
1	2	9	NaN
1	2	10	NaN
1	2	11	NaN
1	2	12	NaN
1	2	13	NaN
1	2	14	NaN
1	2	15	NaN
1	2	16	NaN
1	2	17	NaN
1	2	18	NaN
1	2	19	NaN
1	2	20	NaN
1	2	21	NaN
1	2	22	NaN
1	2	23	NaN
1	2	24	NaN
1	2	25	NaN
1	2	26	NaN
1	2	27	NaN
1	2	28	NaN
1	2	29	NaN
1	2	30	NaN
1	2	31	NaN
1	2	32	NaN
1	2	33	NaN
1	2	34	NaN
1	2	35	NaN
1	2	36	NaN
1	2	37	NaN
1	2	38	NaN
1	2	39	NaN
1	2	40	NaN
1	2	41	NaN
1	2	42	NaN
1	2	43	NaN
1	2	44	NaN
1	2	45	NaN
1	2	46	NaN
1	2	47	NaN
1	2	48	NaN
1	2	49	NaN
1	2	50	NaN
1	2	51	NaN
1	2	52	NaN
1	2	53	NaN
1	2	54	NaN
1	2	55	NaN
1	2	56	NaN
1	2	57	NaN
1	2	58	NaN
1	2	59	NaN
1	3	0	NaN
1	3	1	NaN
1	3	2	NaN
1	3	3	NaN
1	3	4	NaN
1	3	5	NaN
1	3	6	NaN
1	3	7	NaN
1	3	8	NaN
1	3	9	NaN
1	3	10	NaN
1	3	11	NaN
1	3	12	NaN
1	3	13	NaN
1	3	14	NaN
1	3	15	NaN
1	3	16	NaN
1	3	17	NaN
1	3	18	NaN
1	3	19	NaN
1	3	20	NaN
1	3	21	NaN
1	3	22	NaN
1	3	23	NaN
1	3	24	NaN
1	3	25	NaN
1	3	26	NaN
1	3	27	NaN
1	3	28	NaN
1	3	29	NaN
1	3	30	NaN
1	3	31	NaN
1	3	32	NaN
1	3	33	NaN
1	3	34	NaN
1	3	35	NaN
1	3	36	NaN
1	3	37	NaN
1	3	38	NaN
1	3	39	NaN
1	3	40	NaN
1	3	41	NaN
1	3	42	NaN
1	3	43	NaN
1	3	44	NaN
1	3	45	NaN
1	3	46	NaN
1	3	47	NaN
1	3	48	NaN
1	3	49	NaN
1	3	50	NaN
1	3	51	NaN
1	3	52	NaN
1	3	53	NaN
1	3	54	NaN
1	3	55	NaN
1	3	56	NaN
1	3	57	NaN
1	3	58	NaN
1	3	59	NaN
1	4	0	NaN
1	4	1	NaN
1	4	2	NaN
1	4	3	NaN
1	4	4	NaN
1	4	5	NaN
1	4	6	NaN
1	4	7	NaN
1	4	8	NaN
1	4	9	NaN
1	4	10	NaN
1	4	11	NaN
1	4	12	NaN
1	4	13	NaN
1	4	14	NaN
1	4	15	NaN
1	4	16	NaN
1	4	17	NaN
1	4	18	NaN
1	4	19	NaN
1	4	20	NaN
1	4	21	NaN
1	4	22	NaN
1	4	23	NaN
1	4	24	NaN
1	4	25	NaN
1	4	26	NaN
1	4	27	NaN
1	4	28	NaN
1	4	29	NaN
1	4	30	NaN
1	4	31	NaN
1	4	32	NaN
1	4	33	NaN
1	4	34	NaN
1	4	35	NaN
1	4	36	NaN
1	4	37	NaN
1	4	38	NaN
1	4	39	NaN
1	4	40	NaN
1	4	41	NaN
1	4	42	NaN
1	4	43	NaN
1	4	44	NaN
1	4	45	NaN
1	4	46	NaN
1	4	47	NaN
1	4	48	NaN
1	4	49	NaN
1	4	50	NaN
1	4	51	NaN
1	4	52	NaN
1	4	53	NaN
1	4	54	NaN
1	4	55	NaN
1	4	56	NaN
1	4	57	NaN
1	4	58	NaN
1	4	59	NaN
1	5	0	NaN
1	5	1	NaN
1	5	2	NaN
1	5	3	NaN
1	5	4	NaN
1	5	5	NaN
1	5	6	NaN
1	5	7	NaN
1	5	8	NaN
1	5	9	NaN
1	5	10	NaN
1	5	11	NaN
1	5	12	NaN
1	5	13	NaN
1	5	14	NaN
1	5	15	NaN
1	5	16	NaN
1	5	17	NaN
1	5	18	NaN
1	5	19	NaN
1	5	20	NaN
1	5	21	NaN
1	5	22	NaN
1	5	23	NaN
1	5	24	NaN
1	5	25	NaN
1	5	26	NaN
1	5	27	NaN
1	5	28	NaN
1	5	29	NaN
1	5	30	NaN
1	5	31	NaN
1	5	32	NaN
1	5	33	NaN
1	5	34	NaN
1	5	35	NaN
1	5	36	NaN
1	5	37	NaN
1	5	38	NaN
1	5	39	NaN
1	5	40	NaN
1	5	41	NaN
1	5	42	NaN
1	5	43	NaN
1	5	44	NaN
1	5	45	NaN
1	5	46	NaN
1	5	47	NaN
1	5	48	NaN
1	5	49	NaN
1	5	50	NaN
1	5	51	NaN
1	5	52	NaN
1	5	53	NaN
1	5	54	NaN
1	5	55	NaN
1	5	56	NaN
1	5	57	NaN
1	5	58	NaN
1	5	59	NaN
1	6	0	NaN
1	6	1	NaN
1	6	2	NaN
1	6	3	NaN
1	6	4	NaN
1	6	5	NaN
1	6	6	NaN
1	6	7	NaN
1	6	8	NaN
1	6	9	NaN
1	6	10	NaN
1	6	11	NaN
1	6	12	NaN
1	6	13	NaN
1	6	14	NaN
1	6	15	NaN
1	6	16	NaN
1	6	17	NaN
1	6	18	NaN
1	6	19	NaN
1	6	20	NaN
1	6	21	NaN
1	6	22	NaN
1	6	23	NaN
1	6	24	NaN
1	6	25	NaN
1	6	26	NaN
1	6	27	NaN
1	6	28	NaN
1	6	29	NaN
1	6	30	NaN
1	6	31	NaN
1	6	32	NaN
1	6	33	NaN
1	6	34	NaN
1	6	35	NaN
1	6	36	NaN
1	6	37	NaN
1	6	38	NaN
1	6	39	NaN
1	6	40	NaN
1	6	41	NaN
1	6	42	NaN
1	6	43	NaN
1	6	44	NaN
1	6	45	NaN
1	6	46	NaN
1	6	47	NaN
1	6	48	NaN
1	6	49	NaN
1	6	50	NaN
1	6	51	NaN
1	6	52	NaN
1	6	53	NaN
1	6	54	NaN
1	6	55	NaN
1	6	56	NaN
1	6	57	NaN
1	6	58	NaN
1	6	59	NaN
1	7	0	NaN
1	7	1	NaN
1	7	2	NaN
1	7	3	NaN
1	7	4	NaN
1	7	5	NaN
1	7	6	NaN
1	7	7	NaN
1	7	8	NaN
1	7	9	NaN
1	7	10	NaN
1	7	11	NaN
1	7	12	NaN
1	7	13	NaN
1	7	14	NaN
1	7	15	NaN
1	7	16	NaN
1	7	17	NaN
1	7	18	NaN
1	7	19	NaN
1	7	20	NaN
1	7	21	NaN
1	7	22	NaN
1	7	23	NaN
1	7	24	NaN
1	7	25	NaN
1	7	26	NaN
1	7	27	NaN
1	7	28	NaN
1	7	29	NaN
1	7	30	NaN
1	7	31	NaN
1	7	32	NaN
1	7	33	NaN
1	7	34	NaN
1	7	35	NaN
1	7	36	NaN
1	7	37	NaN
1	7	38	NaN
1	7	39	NaN
1	7	40	NaN
1	7	41	NaN
1	7	42	NaN
1	7	43	NaN
1	7	44	NaN
1	7	45	NaN
1	7	46	NaN
1	7	47	NaN
1	7	48	NaN
1	7	49	NaN
1	7	50	NaN
1	7	51	NaN
1	7	52	NaN
1	7	53	NaN
1	7	54	NaN
1	7	55	NaN
1	7	56	NaN
1	7	57	NaN
1	7	58	NaN
1	7	59	NaN
1	8	0	NaN
1	8	1	NaN
1	8	2	NaN
1	8	3	NaN
1	8	4	NaN
1	8	5	NaN
1	8	6	NaN
1	8	7	NaN
1	8	8	NaN
1	8	9	NaN
1	8	10	NaN
1	8	11	NaN
1	8	12	NaN
1	8	13	NaN
1	8	14	NaN
1	8	15	NaN
1	8	16	NaN
1	8	17	NaN
1	8	18	NaN
1	8	19	NaN
1	8	20	NaN
1	8	21	NaN
1	8	22	NaN
1	8	23	NaN
1	8	24	NaN
1	8	25	NaN
1	8	26	NaN
1	8	27	NaN
1	8	28	NaN
1	8	29	NaN
1	8	30	NaN
1	8	31	NaN
1	8	32	NaN
1	8	33	NaN
1	8	34	NaN
1	8	35	NaN
1	8	36	NaN
1	8	37	NaN
1	8	38	NaN
1	8	39	NaN
1	8	40	NaN
1	8	41	NaN
1	8	42	NaN
1	8	43	NaN
1	8	44	NaN
1	8	45	NaN
1	8	46	NaN
1	8	47	NaN
1	8	48	NaN
1	8	49	NaN
1	8	50	NaN
1	8	51	NaN
1	8	52	NaN
1	8	53	NaN
1	8	54	NaN
1	8	55	NaN
1	8	56	NaN
1	8	57	NaN
1	8	58	NaN
1	8	59	NaN
1	9	0	NaN
1	9	1	NaN
1	9	2	NaN
1	9	3	NaN
1	9	4	NaN
1	9	5	NaN
1	9	6	NaN
1	9	7	NaN
1	9	8	NaN
1	9	9	NaN
1	9	10	NaN
1	9	11	NaN
1	9	12	NaN
1	9	13	NaN
1	9	14	NaN
1	9	15	NaN
1	9	16	NaN
1	9	17	NaN
1	9	18	NaN
1	9	19	NaN
1	9	20	NaN
1	9	21	NaN
1	9	22	NaN
1	9	23	NaN
1	9	24	NaN
1	9	25	NaN
1	9	26	NaN
1	9	27	NaN
1	9	28	NaN
1	9	29	NaN
1	9	30	NaN
1	9	31	NaN
1	9	32	NaN
1	9	33	NaN
1	9	34	NaN
1	9	35	NaN
1	9	36	NaN
1	9	37	NaN
1	9	38	NaN
1	9	39	NaN
1	9	40	NaN
1	9	41	NaN
1	9	42	NaN
1	9	43	NaN
1	9	44	NaN
1	9	45	NaN
1	9	46	NaN
1	9	47	NaN
1	9	48	NaN
1	9	49	NaN
1	9	50	NaN
1	9	51	NaN
1	9	52	NaN
1	9	53	NaN
1	9	54	NaN
1	9	55	NaN
1	9	56	NaN
1	9	57	NaN
1	9	58	NaN
1	9	59	NaN
1	10	0	NaN
1	10	1	NaN
1	10	2	NaN
1	10	3	NaN
1	10	4	NaN
1	10	5	NaN
1	10	6	NaN
1	10	7	NaN
1	10	8	NaN
1	10	9	NaN
1	10	10	NaN
1	10	11	NaN
1	10	12	NaN
1	10	13	NaN
1	10	14	NaN
1	10	15	NaN
1	10	16	NaN
1	10	17	NaN
1	10	18	NaN
1	10	19	NaN
1	10	20	NaN
1	10	21	NaN
1	10	22	NaN
1	10	23	NaN
1	10	24	NaN
1	10	25	NaN
1	10	26	NaN
1	10	27	NaN
1	10	28	NaN
1	10	29	NaN
1	10	30	NaN
1	10	31	NaN
1	10	32	NaN
1	10	33	NaN
1	10	34	NaN
1	10	35	NaN
1	10	36	NaN
1	10	37	NaN
1	10	38	NaN
1	10	39	NaN
1	10	40	NaN
1	10	41	NaN
1	10	42	NaN
1	10	43	NaN
1	10	44	NaN
1	10	45	NaN
1	10	46	NaN
1	10	47	NaN
1	10	48	NaN
1	10	49	NaN
1	10	50	NaN
1	10	51	NaN
1	10	52	NaN
1	10	53	NaN
1	10	54	NaN
1	10	55	NaN
1	10	56	NaN
1	10	57	NaN
1	10	58	NaN
1	10	59	NaN
1	11	0	NaN
1	11	1	NaN
1	11	2	NaN
1	11	3	NaN
1	11	4	NaN
1	11	5	NaN
1	11	6	NaN
1	11	7	NaN
1	11	8	NaN
1	11	9	NaN
1	11	10	NaN
1	11	11	NaN
1	11	12	NaN
1	11	13	NaN
1	11	14	NaN
1	11	15	NaN
1	11	16	NaN
1	11	17	NaN
1	11	18	NaN
1	11	19	NaN
1	11	20	NaN
1	11	21	NaN
1	11	22	NaN
1	11	23	NaN
1	11	24	NaN
1	11	25	NaN
1	11	26	NaN
1	11	27	NaN
1	11	28	NaN
1	11	29	NaN
1	11	30	NaN
1	11	31	NaN
1	11	32	NaN
1	11	33	NaN
1	11	34	NaN
1	11	35	NaN
1	11	36	NaN
1	11	37	NaN
1	11	38	NaN
1	11	39	NaN
1	11	40	NaN
1	11	41	NaN
1	11	42	NaN
1	11	43	NaN
1	11	44	NaN
1	11	45	NaN
1	11	46	NaN
1	11	47	NaN
1	11	48	NaN
1	11	49	NaN
1	11	50	NaN
1	11	51	NaN
1	11	52	NaN
1	11	53	NaN
1	11	54	NaN
1	11	55	NaN
1	11	56	NaN
1	11	57	NaN
1	11	58	NaN
1	11	59	NaN
1	12	0	0
1	12	1	0
1	12	2	0
1	12	3	0
1	12	4	0
1	12	5	0
1	12	6	0
1	12	7	0
1	12	8	0
1	12	9	0
1	12	10	0
1	12	11	0
1	12	12	0
1	12	13	0
1	12	14	0
1	12	15	0
1	12	16	0
1	12	17	0
1	12	18	0
1	12	19	0
1	12	20	0
1	12	21	0
1	12	22	0
1	12	23	0
1	12	24	0
1	12	25	0
1	12	26	0
1	12	27	0
1	12	28	0
1	12	29	0
1	12	30	0
1	12	31	0
1	12	32	0
1	12	33	0
1	12	34	0
1	12	35	0
1	12	36	0
1	12	37	0
1	12	38	0
1	12	39	0
1	12	40	0
1	12	41	0
1	12	42	0
1	12	43	0
1	12	44	0
1	12	45	0
1	12	46	0
1	12	47	0
1	12	48	0
1	12	49	0
1	12	50	0
1	12	51	0
1	12	52	0
1	12	53	0
1	12	54	0
1	12	55	0
1	12	56	0
1	12	57	0
1	12	58	0
1	12	59	0
1	13	0	0
1	13	1	0
1	13	2	0
1	13	3	0
1	13	4	0
1	13	5	0
1	13	6	0
1	13	7	0
1	13	8	0
1	13	9	0
1	13	10	0
1	13	11	0
1	13	12	0
1	13	13	0
1	13	14	0
1	13	15	0
1	13	16	0
1	13	17	0
1	13	18	0
1	13	19	0
1	13	20	0
1	13	21	0
1	13	22	0
1	13	23	0
1	13	24	0
1	13	25	0
1	13	26	0
1	13	27	0
1	13	28	0
1	13	29	0
1	13	30	0
1	13	31	0
1	13	32	0
1	13	33	0
1	13	34	0
1	13	35	0
1	13	36	0
1	13	37	0
1	13	38	0
1	13	39	0
1	13	40	0
1	13	41	0
1	13	42	0
1	13	43	0
1	13	44	0
1	13	45	0
1	13	46	0
1	13	47	0
1	13	48	0
1	13	49	0
1	13	50	0
1	13	51	0
1	13	52	0
1	13	53	0
1	13	54	0
1	13	55	0
1	13	56	0
1	13	57	0
1	13	58	0
1	13	59	0
1	14	0	0
1	14	1	0
1	14	2	0
1	14	3	0
1	14	4	0
1	14	5	0
1	14	6	0
1	14	7	0
1	14	8	0
1	14	9	0
1	14	10	0
1	14	11	0
1	14	12	0
1	14	13	0
1	14	14	0
1	14	15	0
1	14	16	0
1	14	17	0
1	14	18	0
1	14	19	0
1	14	20	0
1	14	21	0
1	14	22	0
1	14	23	0
1	14	24	0
1	14	25	0
1	14	26	0
1	14	27	0
1	14	28	0
1	14	29	0
1	14	30	0
1	14	31	0
1	14	32	0
1	14	33	0
1	14	34	0
1	14	35	0
1	14	36	0
1	14	37	0
1	14	38	0
1	14	39	0
1	14	40	0
1	14	41	0
1	14	42	0
1	14	43	0
1	14	44	0
1	14	45	0
1	14	46	0
1	14	47	0
1	14	48	0
1	14	49	0
1	14	50	0
1	14	51	0
1	14	52	0
1	14	53	0
1	14	54	0
1	14	55	0
1	14	56	0
1	14	57	0
1	14	58	0
1	14	59	0
1	15	0	0
1	15	1	0
1	15	2	0
1	15	3	0
1	15	4	0
1	15	5	0
1	15	6	0
1	15	7	0
1	15	8	0
1	15	9	0
1	15	10	0
1	15	11	0
1	15	12	0
1	15	13	0
1	15	14	0
1	15	15	0
1	15	16	0
1	15	17	0
1	15	18	0
1	15	19	0
1	15	20	0
1	15	21	0
1	15	22	0
1	15	23	0
1	15	24	0
1	15	25	0
1	15	26	0
1	15	27	0
1	15	28	0
1	15	29	0
1	15	30	0
1	15	31	0
1	15	32	0
1	15	33	0
1	15	34	0
1	15	35	0
1	15	36	0
1	15	37	0
1	15	38	0
1	15	39	0
1	15	40	0
1	15	41	0
1	15	42	0
1	15	43	0
1	15	44	0
1	15	45	0
1	15	46	0
1	15	47	0
1	15	48	0
1	15	49	0
1	15	50	0
1	15	51	0
1	15	52	0
1	15	53	0
1	15	54	0
1	15	55	0
1	15	56	0
1	15	57	0
1	15	58	0
1	15	59	0
1	16	0	0
1	16	1	0
1	16	2	0
1	16	3	0
1	16	4	0
1	16	5	0
1	16	6	0
1	16	7	0
1	16	8	0
1	16	9	0
1	16	10	0
1	16	11	0
1	16	12	0
1	16	13	0
1	16	14	0
1	16	15	0
1	16	16	0
1	16	17	0
1	16	18	0
1	16	19	0
1	16	20	0
1	16	21	0
1	16	22	0
1	16	23	0
1	16	24	0
1	16	25	0
1	16	26	0
1	16	27	0
1	16	28	0
1	16	29	0
1	16	30	0
1	16	31	0
1	16	32	0
1	16	33	0
1	16	34	0
1	16	35	0
1	16	36	0
1	16	37	0
1	16	38	0
1	16	39	0
1	16	40	0
1	16	41	0
1	16	42	0
1	16	43	0
1	16	44	0
1	16	45	0
1	16	46	0
1	16	47	0
1	16	48	0
1	16	49	0
1	16	50	0
1	16	51	0
1	16	52	0
1	16	53	0
1	16	54	0
1	16	55	0
1	16	56	0
1	16	57	0
1	16	58	0
1	16	59	0
1	17	0	0
1	17	1	0
1	17	2	0
1	17	3	0
1	17	4	0
1	17	5	0
1	17	6	0
1	17	7	0
1	17	8	0
1	17	9	0
1	17	10	0
1	17	11	0
1	17	12	0
1	17	13	0
1	17	14	0
1	17	15	0
1	17	16	0
1	17	17	0
1	17	18	0
1	17	19	0
1	17	20	0
1	17	21	0
1	17	22	0
1	17	23	0
1	17	24	0
1	17	25	0
1	17	26	0
1	17	27	0
1	17	28	0
1	17	29	0
1	17	30	0
1	17	31	0
1	17	32	0
1	17	33	0
1	17	34	0
1	17	35	0
1	17	36	0
1	17	37	0
1	17	38	0
1	17	39	0
1	17	40	0
1	17	41	0
1	17	42	0
1	17	43	0
1	17	44	0
1	17	45	0
1	17	46	0
1	17	47	0
1	17	48	0
1	17	49	0
1	17	50	0
1	17	51	0
1	17	52	0
1	17	53	0
1	17	54	0
1	17	55	0
1	17	56	0
1	17	57	0
1	17	58	0
1	17	59	0
1	18	0	0
1	18	1	0
1	18	2	0
1	18	3	0
1	18	4	0
1	18	5	0
1	18	6	0
1	18	7	0
1	18	8	0
1	18	9	0
1	18	10	0
1	18	11	0
1	18	12	0
1	18	13	0
1	18	14	0
1	18	15	0
1	18	16	0
1	18	17	0
1	18	18	0
1	18	19	0
1	18	20	0
1	18	21	0
1	18	22	0
1	18	23	0
1	18	24	0
1	18	25	0
1	18	26	0
1	18	27	0
1	18	28	0
1	18	29	0
1	18	30	0
1	18	31	0
1	18	32	0
1	18	33	0
1	18	34	0
1	18	35	0
1	18	36	0
1	18	37	0
1	18	38	0
1	18	39	0
1	18	40	0
1	18	41	0
1	18	42	0
1	18	43	0
1	18	44	0
1	18	45	0
1	18	46	0
1	18	47	0
1	18	48	0
1	18	49	0
1	18	50	0
1	18	51	0
1	18	52	0
1	18	53	0
1	18	54	0
1	18	55	0
1	18	56	0
1	18	57	0
1	18	58	0
1	18	59	0
1	19	0	0
1	19	1	0
1	19	2	0
1	19	3	0
1	19	4	0
1	19	5	0
1	19	6	0
1	19	7	0
1	19	8	0
1	19	9	0
1	19	10	0
1	19	11	0
1	19	12	0
1	19	13	0
1	19	14	0
1	19	15	0
1	19	16	0
1	19	17	0
1	19	18	0
1	19	19	0
1	19	20	0
1	19	21	0
1	19	22	0
1	19	23	0
1	19	24	0
1	19	25	0
1	19	26	0
1	19	27	0
1	19	28	0
1	19	29	0
1	19	30	0
1	19	31	0
1	19	32	0
1	19	33	0
1	19	34	0
1	19	35	0
1	19	36	0
1	19	37	0
1	19	38	0
1	19	39	0
1	19	40	0
1	19	41	0
1	19	42	0
1	19	43	0
1	19	44	0
1	19	45	0
1	19	46	0
1	19	47	0
1	19	48	0
1	19	49	0
1	19	50	0
1	19	51	0
1	19	52	0
1	19	53	0
1	19	54	0
1	19	55	0
1	19	56	0
1	19	57	0
1	19	58	0
1	19	59	0
1	20	0	0
1	20	1	0
1	20	2	0
1	20	3	0
1	20	4	0
1	20	5	0
1	20	6	0
1	20	7	0
1	20	8	0
1	20	9	0
1	20	10	0
1	20	11	0
1	20	12	0
1	20	13	0
1	20	14	0
1	20	15	0
1	20	16	0
1	20	17	0
1	20	18	0
1	20	19	0
1	20	20	0
1	20	21	0
1	20	22	0
1	20	23	0
1	20	24	0
1	20	25	0
1	20	26	0
1	20	27	0
1	20	28	0
1	20	29	0
1	20	30	0
1	20	31	0
1	20	32	0
1	20	33	0
1	20	34	0
1	20	35	0
1	20	36	0
1	20	37	0
1	20	38	0
1	20	39	0
1	20	40	0
1	20	41	0
1	20	42	0
1	20	43	0
1	20	44	0
1	20	45	0
1	20	46	0
1	20	47	0
1	20	48	0
1	20	49	0
1	20	50	0
1	20	51	0
1	20	52	0
1	20	53	0
1	20	54	0
1	20	55	0
1	20	56	0
1	20	57	0
1	20	58	0
1	20	59	0
1	21	0	0
1	21	1	0
1	21	2	0
1	21	3	0
1	21	4	0
1	21	5	0
1	21	6	0
1	21	7	0
1	21	8	0
1	21	9	0
1	21	10	0
1	21	11	0
1	21	12	0
1	21	13	0
1	21	14	0
1	21	15	0
1	21	16	0
1	21	17	0
1	21	18	0
1	21	19	0
1	21	20	0
1	21	21	0
1	21	22	0
1	21	23	0
1	21	24	0
1	21	25	0
1	21	26	0
1	21	27	0
1	21	28	0
1	21	29	0
1	21	30	0
1	21	31	0
1	21	32	0
1	21	33	0
1	21	34	0
1	21	35	0
1	21	36	0
1	21	37	0
1	21	38	0
1	21	39	0
1	21	40	0
1	21	41	0
1	21	42	0
1	21	43	0
1	21	44	0
1	21	45	0
1	21	46	0
1	21	47	0
1	21	48	0
1	21	49	0
1	21	50	0
1	21	51	0
1	21	52	0
1	21	53	0
1	21	54	0
1	21	55	0
1	21	56	0
1	21	57	0
1	21	58	0
1	21	59	0
1	22	0	0
1	22	1	0
1	22	2	0
1	22	3	0
1	22	4	0
1	22	5	0
1	22	6	0
1	22	7	0
1	22	8	0
1	22	9	0
1	22	10	0
1	22	11	0
1	22	12	0
1	22	13	0
1	22	14	0
1	22	15	0
1	22	16	0
1	22	17	0
1	22	18	0
1	22	19	0
1	22	20	0
1	22	21	0
1	22	22	0
1	22	23	0
1	22	24	0
1	22	25	0
1	22	26	0
1	22	27	0
1	22	28	0
1	22	29	0
1	22	30	0
1	22	31	0
1	22	32	0
1	22	33	0
1	22	34	0
1	22	35	0
1	22	36	0
1	22	37	0
1	22	38	0
1	22	39	0
1	22	40	0
1	22	41	0
1	22	42	0
1	22	43	0
1	22	44	0
1	22	45	0
1	22	46	0
1	22	47	0
1	22	48	0
1	22	49	0
1	22	50	0
1	22	51	0
1	22	52	0
1	22	53	0
1	22	54	0
1	22	55	0
1	22	56	0
1	22	57	0
1	22	58	0
1	22	59	0
1	23	0	0
1	23	1	0
1	23	2	0
1	23	3	0
1	23	4	0
1	23	5	0
1	23	6	0
1	23	7	0
1	23	8	0
1	23	9	0
1	23	10	0
1	23	11	0
1	23	12	0
1	23	13	0
1	23	14	0
1	23	15	0
1	23	16	0
1	23	17	0
1	23	18	0
1	23	19	0
1	23	20	0
1	23	21	0
1	23	22	0
1	23	23	0
1	23	24	0
1	23	25	0
1	23	26	0
1	23	27	0
1	23	28	0
1	23	29	0
1	23	30	0
1	23	31	0
1	23	32	0
1	23	33	0
1	23	34	0
1	23	35	0
1	23	36	0
1	23	37	0
1	23	38	0
1	23	39	0
1	23	40	0
1	23	41	0
1	23	42	0
1	23	43	0
1	23	44	0
1	23	45	0
1	23	46	0
1	23	47	0
1	23	48	0
1	23	49	0
1	23	50	0
1	23	51	0
1	23	52	0
1	23	53	0
1	23	54	0
1	23	55	0
1	23	56	0
1	23	57	0
1	23	58	0
1	23	59	0
2	0	0	0
2	0	1	0
2	0	2	0
2	0	3	0
2	0	4	0
2	0	5	0
2	0	6	0
2	0	7	0
2	0	8	0
2	0	9	0
2	0	10	0
2	0	11	0
2	0	12	0
2	0	13	0
2	0	14	0
2	0	15	0
2	0	16	0
2	0	17	0
2	0	18	0
2	0	19	0
2	0	20	0
2	0	21	0
2	0	22	0
2	0	23	0
2	0	24	0
2	0	25	0
2	0	26	0
2	0	27	0
2	0	28	0
2	0	29	0
2	0	30	0
2	0	31	0
2	0	32	0
2	0	33	0
2	0	34	0
2	0	35	0
2	0	36	0
2	0	37	0
2	0	38	0
2	0	39	0
2	0	40	0
2	0	41	0
2	0	42	0
2	0	43	0
2	0	44	0
2	0	45	0
2	0	46	0
2	0	47	0
2	0	48	0
2	0	49	0
2	0	50	0
2	0	51	0
2	0	52	0
2	0	53	0
2	0	54	0
2	0	55	0
2	0	56	0
2	0	57	0
2	0	58	0
2	0	59	0
2	1	0	0
2	1	1	0
2	1	2	0
2	1	3	0
2	1	4	0
2	1	5	0
2	1	6	0
2	1	7	0
2	1	8	0
2	1	9	0
2	1	10	0
2	1	11	0
2	1	12	0
2	1	13	0
2	1	14	0
2	1	15	0
2	1	16	0
2	1	17	0
2	1	18	0
2	1	19	0
2	1	20	0
2	1	21	0
2	1	22	0
2	1	23	0
2	1	24	0
2	1	25	0
2	1	26	0
2	1	27	0
2	1	28	0
2	1	29	0
2	1	30	0
2	1	31	0
2	1	32	0
2	1	33	0
2	1	34	0
2	1	35	0
2	1	36	0
2	1	37	0
2	1	38	0
2	1	39	0
2	1	40	0
2	1	41	0
2	1	42	0
2	1	43	0
2	1	44	0
2	1	45	0
2	1	46	0
2	1	47	0
2	1	48	0
2	1	49	0
2	1	50	0
2	1	51	0
2	1	52	0
2	1	53	0
2	1	54	0
2	1	55	0
2	1	56	0
2	1	57	0
2	1	58	0
2	1	59	0
2	2	0	0
2	2	1	0
2	2	2	0
2	2	3	0
2	2	4	0
2	2	5	0
2	2	6	0
2	2	7	0
2	2	8	0
2	2	9	0
2	2	10	0
2	2	11	0
2	2	12	0
2	2	13	0
2	2	14	0
2	2	15	0
2	2	16	0
2	2	17	0
2	2	18	0
2	2	19	0
2	2	20	0
2	2	21	0
2	2	22	0
2	2	23	0
2	2	24	0
2	2	25	0
2	2	26	0
2	2	27	0
2	2	28	0
2	2	29	0
2	2	30	0
2	2	31	0
2	2	32	0
2	2	33	0
2	2	34	0
2	2	35	0
2	2	36	0
2	2	37	0
2	2	38	0
2	2	39	0
2	2	40	0
2	2	41	0
2	2	42	0
2	2	43	0
2	2	44	0
2	2	45	0
2	2	46	0
2	2	47	0
2	2	48	0
2	2	49	0
2	2	50	0
2	2	51	0
2	2	52	0
2	2	53	0
2	2	54	0
2	2	55	0
2	2	56	0
2	2	57	0
2	2	58	0
2	2	59	0
2	3	0	0
2	3	1	0
2	3	2	0
2	3	3	0
2	3	4	0
2	3	5	0
2	3	6	0
2	3	7	0
2	3	8	0
2	3	9	0
2	3	10	0
2	3	11	0
2	3	12	0
2	3	13	0
2	3	14	0
2	3	15	0
2	3	16	0
2	3	17	0
2	3	18	0
2	3	19	0
2	3	20	0
2	3	21	0
2	3	22	0
2	3	23	0
2	3	24	0
2	3	25	0
2	3	26	0
2	3	27	0
2	3	28	0
2	3	29	0
2	3	30	0
2	3	31	0
2	3	32	0
2	3	33	0
2	3	34	0
2	3	35	0
2	3	36	0
2	3	37	0
2	3	38	0
2	3	39	0
2	3	40	0
2	3	41	0
2	3	42	0
2	3	43	0
2	3	44	0
2	3	45	0
2	3	46	0
2	3	47	0
2	3	48	0
2	3	49	0
2	3	50	0
2	3	51	0
2	3	52	0
2	3	53	0
2	3	54	0
2	3	55	0
2	3	56	0
2	3	57	0
2	3	58	0
2	3	59	0
2	4	0	0
2	4	1	0
2	4	2	0
2	4	3	0
2	4	4	0
2	4	5	0
2	4	6	0
2	4	7	0
2	4	8	0
2	4	9	0
2	4	10	0
2	4	11	0
2	4	12	0
2	4	13	0
2	4	14	0
2	4	15	0
2	4	16	0
2	4	17	0
2	4	18	0
2	4	19	0
2	4	20	0
2	4	21	0
2	4	22	0
2	4	23	0
2	4	24	0
2	4	25	0
2	4	26	0
2	4	27	0
2	4	28	0
2	4	29	0
2	4	30	0
2	4	31	0
2	4	32	0
2	4	33	0
2	4	34	0
2	4	35	0
2	4	36	0
2	4	37	0
2	4	38	0
2	4	39	0
2	4	40	0
2	4	41	0
2	4	42	0
2	4	43	0
2	4	44	0
2	4	45	0
2	4	46	0
2	4	47	0
2	4	48	0
2	4	49	0
2	4	50	0
2	4	51	0
2	4	52	0
2	4	53	0
2	4	54	0
2	4	55	0
2	4	56	0
2	4	57	0
2	4	58	0
2	4	59	0
2	5	0	0
2	5	1	0
2	5	2	0
2	5	3	0
2	5	4	0
2	5	5	0
2	5	6	0
2	5	7	0
2	5	8	0
2	5	9	0
2	5	10	0
2	5	11	0
2	5	12	0
2	5	13	0
2	5	14	0
2	5	15	0
2	5	16	0
2	5	17	0
2	5	18	0
2	5	19	0
2	5	20	0
2	5	21	0
2	5	22	0
2	5	23	0
2	5	24	0
2	5	25	0
2	5	26	0
2	5	27	0
2	5	28	0
2	5	29	0
2	5	30	0
2	5	31	0
2	5	32	0
2	5	33	0
2	5	34	0
2	5	35	0
2	5	36	0
2	5	37	0
2	5	38	0
2	5	39	0
2	5	40	0
2	5	41	0
2	5	42	0
2	5	43	0
2	5	44	0
2	5	45	0
2	5	46	0
2	5	47	0
2	5	48	0
2	5	49	0
2	5	50	0
2	5	51	0
2	5	52	0
2	5	53	0
2	5	54	0
2	5	55	0
2	5	56	0
2	5	57	0
2	5	58	0
2	5	59	0
2	6	0	0
2	6	1	0
2	6	2	0
2	6	3	0
2	6	4	0
2	6	5	0
2	6	6	0
2	6	7	0
2	6	8	0
2	6	9	0
2	6	10	0
2	6	11	0
2	6	12	0
2	6	13	0
2	6	14	0
2	6	15	0
2	6	16	0
2	6	17	0
2	6	18	0
2	6	19	0
2	6	20	0
2	6	21	0
2	6	22	0
2	6	23	0
2	6	24	0
2	6	25	0
2	6	26	0
2	6	27	0
2	6	28	0
2	6	29	0
2	6	30	0
2	6	31	0
2	6	32	0
2	6	33	0
2	6	34	0
2	6	35	0
2	6	36	0
2	6	37	0
2	6	38	0
2	6	39	0
2	6	40	0
2	6	41	0
2	6	42	0
2	6	43	0
2	6	44	0
2	6	45	0
2	6	46	0
2	6	47	0
2	6	48	0
2	6	49	0
2	6	50	0
2	6	51	0
2	6	52	0
2	6	53	0
2	6	54	0
2	6	55	0
2	6	56	0
2	6	57	0
2	6	58	0
2	6	59	0
2	7	0	0
2	7	1	0
2	7	2	0
2	7	3	0
2	7	4	0
2	7	5	0
2	7	6	0
2	7	7	0
2	7	8	0
2	7	9	0
2	7	10	0
2	7	11	0
2	7	12	0
2	7	13	0
2	7	14	0
2	7	15	0
2	7	16	0
2	7	17	0
2	7	18	0
2	7	19	0
2	7	20	0
2	7	21	0
2	7	22	0
2	7	23	0
2	7	24	0
2	7	25	0
2	7	26	0
2	7	27	0
2	7	28	0
2	7	29	0
2	7	30	0
2	7	31	0
2	7	32	0
2	7	33	0
2	7	34	0
2	7	35	0
2	7	36	0
2	7	37	0
2	7	38	0
2	7	39	0
2	7	40	0
2	7	41	0
2	7	42	0
2	7	43	0
2	7	44	0
2	7	45	0
2	7	46	0
2	7	47	0
2	7	48	0
2	7	49	0
2	7	50	0
2	7	51	0
2	7	52	0
2	7	53	0
2	7	54	0
2	7	55	0
2	7	56	0
2	7	57	0
2	7	58	0
2	7	59	0
2	8	0	0
2	8	1	0
2	8	2	0
2	8	3	0
2	8	4	0
2	8	5	0
2	8	6	0
2	8	7	0
2	8	8	0
2	8	9	0
2	8	10	0
2	8	11	0
2	8	12	0
2	8	13	0
2	8	14	0
2	8	15	0
2	8	16	0
2	8	17	0
2	8	18	0
2	8	19	0
2	8	20	0
2	8	21	0
2	8	22	0
2	8	23	0
2	8	24	0
2	8	25	0
2	8	26	0
2	8	27	0
2	8	28	0
2	8	29	0
2	8	30	0
2	8	31	0
2	8	32	0
2	8	33	0
2	8	34	0
2	8	35	0
2	8	36	0
2	8	37	0
2	8	38	0
2	8	39	0
2	8	40	0
2	8	41	0
2	8	42	0
2	8	43	0
2	8	44	0
2	8	45	0
2	8	46	0
2	8	47	0
2	8	48	0
2	8	49	0
2	8	50	0
2	8	51	0
2	8	52	0
2	8	53	0
2	8	54	0
2	8	55	0
2	8	56	0
2	8	57	0
2	8	58	0
2	8	59	0
2	9	0	0
2	9	1	0
2	9	2	0
2	9	3	0
2	9	4	0
2	9	5	0
2	9	6	0
2	9	7	0
2	9	8	0
2	9	9	0
2	9	10	0
2	9	11	0
2	9	12	0
2	9	13	0
2	9	14	0
2	9	15	0
2	9	16	0
2	9	17	0
2	9	18	0
[truncated: 74,356 more rows]

## Sheet: S6_Het_mouse2
Day	Hr	Min	Cnts/min
1	0	0	NaN
1	0	1	NaN
1	0	2	NaN
1	0	3	NaN
1	0	4	NaN
1	0	5	NaN
1	0	6	NaN
1	0	7	NaN
1	0	8	NaN
1	0	9	NaN
1	0	10	NaN
1	0	11	NaN
1	0	12	NaN
1	0	13	NaN
1	0	14	NaN
1	0	15	NaN
1	0	16	NaN
1	0	17	NaN
1	0	18	NaN
1	0	19	NaN
1	0	20	NaN
1	0	21	NaN
1	0	22	NaN
1	0	23	NaN
1	0	24	NaN
1	0	25	NaN
1	0	26	NaN
1	0	27	NaN
1	0	28	NaN
1	0	29	NaN
1	0	30	NaN
1	0	31	NaN
1	0	32	NaN
1	0	33	NaN
1	0	34	NaN
1	0	35	NaN
1	0	36	NaN
1	0	37	NaN
1	0	38	NaN
1	0	39	NaN
1	0	40	NaN
1	0	41	NaN
1	0	42	NaN
1	0	43	NaN
1	0	44	NaN
1	0	45	NaN
1	0	46	NaN
1	0	47	NaN
1	0	48	NaN
1	0	49	NaN
1	0	50	NaN
1	0	51	NaN
1	0	52	NaN
1	0	53	NaN
1	0	54	NaN
1	0	55	NaN
1	0	56	NaN
1	0	57	NaN
1	0	58	NaN
1	0	59	NaN
1	1	0	NaN
1	1	1	NaN
1	1	2	NaN
1	1	3	NaN
1	1	4	NaN
1	1	5	NaN
1	1	6	NaN
1	1	7	NaN
1	1	8	NaN
1	1	9	NaN
1	1	10	NaN
1	1	11	NaN
1	1	12	NaN
1	1	13	NaN
1	1	14	NaN
1	1	15	NaN
1	1	16	NaN
1	1	17	NaN
1	1	18	NaN
1	1	19	NaN
1	1	20	NaN
1	1	21	NaN
1	1	22	NaN
1	1	23	NaN
1	1	24	NaN
1	1	25	NaN
1	1	26	NaN
1	1	27	NaN
1	1	28	NaN
1	1	29	NaN
1	1	30	NaN
1	1	31	NaN
1	1	32	NaN
1	1	33	NaN
1	1	34	NaN
1	1	35	NaN
1	1	36	NaN
1	1	37	NaN
1	1	38	NaN
1	1	39	NaN
1	1	40	NaN
1	1	41	NaN
1	1	42	NaN
1	1	43	NaN
1	1	44	NaN
1	1	45	NaN
1	1	46	NaN
1	1	47	NaN
1	1	48	NaN
1	1	49	NaN
1	1	50	NaN
1	1	51	NaN
1	1	52	NaN
1	1	53	NaN
1	1	54	NaN
1	1	55	NaN
1	1	56	NaN
1	1	57	NaN
1	1	58	NaN
1	1	59	NaN
1	2	0	NaN
1	2	1	NaN
1	2	2	NaN
1	2	3	NaN
1	2	4	NaN
1	2	5	NaN
1	2	6	NaN
1	2	7	NaN
1	2	8	NaN
1	2	9	NaN
1	2	10	NaN
1	2	11	NaN
1	2	12	NaN
1	2	13	NaN
1	2	14	NaN
1	2	15	NaN
1	2	16	NaN
1	2	17	NaN
1	2	18	NaN
1	2	19	NaN
1	2	20	NaN
1	2	21	NaN
1	2	22	NaN
1	2	23	NaN
1	2	24	NaN
1	2	25	NaN
1	2	26	NaN
1	2	27	NaN
1	2	28	NaN
1	2	29	NaN
1	2	30	NaN
1	2	31	NaN
1	2	32	NaN
1	2	33	NaN
1	2	34	NaN
1	2	35	NaN
1	2	36	NaN
1	2	37	NaN
1	2	38	NaN
1	2	39	NaN
1	2	40	NaN
1	2	41	NaN
1	2	42	NaN
1	2	43	NaN
1	2	44	NaN
1	2	45	NaN
1	2	46	NaN
1	2	47	NaN
1	2	48	NaN
1	2	49	NaN
1	2	50	NaN
1	2	51	NaN
1	2	52	NaN
1	2	53	NaN
1	2	54	NaN
1	2	55	NaN
1	2	56	NaN
1	2	57	NaN
1	2	58	NaN
1	2	59	NaN
1	3	0	NaN
1	3	1	NaN
1	3	2	NaN
1	3	3	NaN
1	3	4	NaN
1	3	5	NaN
1	3	6	NaN
1	3	7	NaN
1	3	8	NaN
1	3	9	NaN
1	3	10	NaN
1	3	11	NaN
1	3	12	NaN
1	3	13	NaN
1	3	14	NaN
1	3	15	NaN
1	3	16	NaN
1	3	17	NaN
1	3	18	NaN
1	3	19	NaN
1	3	20	NaN
1	3	21	NaN
1	3	22	NaN
1	3	23	NaN
1	3	24	NaN
1	3	25	NaN
1	3	26	NaN
1	3	27	NaN
1	3	28	NaN
1	3	29	NaN
1	3	30	NaN
1	3	31	NaN
1	3	32	NaN
1	3	33	NaN
1	3	34	NaN
1	3	35	NaN
1	3	36	NaN
1	3	37	NaN
1	3	38	NaN
1	3	39	NaN
1	3	40	NaN
1	3	41	NaN
1	3	42	NaN
1	3	43	NaN
1	3	44	NaN
1	3	45	NaN
1	3	46	NaN
1	3	47	NaN
1	3	48	NaN
1	3	49	NaN
1	3	50	NaN
1	3	51	NaN
1	3	52	NaN
1	3	53	NaN
1	3	54	NaN
1	3	55	NaN
1	3	56	NaN
1	3	57	NaN
1	3	58	NaN
1	3	59	NaN
1	4	0	NaN
1	4	1	NaN
1	4	2	NaN
1	4	3	NaN
1	4	4	NaN
1	4	5	NaN
1	4	6	NaN
1	4	7	NaN
1	4	8	NaN
1	4	9	NaN
1	4	10	NaN
1	4	11	NaN
1	4	12	NaN
1	4	13	NaN
1	4	14	NaN
1	4	15	NaN
1	4	16	NaN
1	4	17	NaN
1	4	18	NaN
1	4	19	NaN
1	4	20	NaN
1	4	21	NaN
1	4	22	NaN
1	4	23	NaN
1	4	24	NaN
1	4	25	NaN
1	4	26	NaN
1	4	27	NaN
1	4	28	NaN
1	4	29	NaN
1	4	30	NaN
1	4	31	NaN
1	4	32	NaN
1	4	33	NaN
1	4	34	NaN
1	4	35	NaN
1	4	36	NaN
1	4	37	NaN
1	4	38	NaN
1	4	39	NaN
1	4	40	NaN
1	4	41	NaN
1	4	42	NaN
1	4	43	NaN
1	4	44	NaN
1	4	45	NaN
1	4	46	NaN
1	4	47	NaN
1	4	48	NaN
1	4	49	NaN
1	4	50	NaN
1	4	51	NaN
1	4	52	NaN
1	4	53	NaN
1	4	54	NaN
1	4	55	NaN
1	4	56	NaN
1	4	57	NaN
1	4	58	NaN
1	4	59	NaN
1	5	0	NaN
1	5	1	NaN
1	5	2	NaN
1	5	3	NaN
1	5	4	NaN
1	5	5	NaN
1	5	6	NaN
1	5	7	NaN
1	5	8	NaN
1	5	9	NaN
1	5	10	NaN
1	5	11	NaN
1	5	12	NaN
1	5	13	NaN
1	5	14	NaN
1	5	15	NaN
1	5	16	NaN
1	5	17	NaN
1	5	18	NaN
1	5	19	NaN
1	5	20	NaN
1	5	21	NaN
1	5	22	NaN
1	5	23	NaN
1	5	24	NaN
1	5	25	NaN
1	5	26	NaN
1	5	27	NaN
1	5	28	NaN
1	5	29	NaN
1	5	30	NaN
1	5	31	NaN
1	5	32	NaN
1	5	33	NaN
1	5	34	NaN
1	5	35	NaN
1	5	36	NaN
1	5	37	NaN
1	5	38	NaN
1	5	39	NaN
1	5	40	NaN
1	5	41	NaN
1	5	42	NaN
1	5	43	NaN
1	5	44	NaN
1	5	45	NaN
1	5	46	NaN
1	5	47	NaN
1	5	48	NaN
1	5	49	NaN
1	5	50	NaN
1	5	51	NaN
1	5	52	NaN
1	5	53	NaN
1	5	54	NaN
1	5	55	NaN
1	5	56	NaN
1	5	57	NaN
1	5	58	NaN
1	5	59	NaN
1	6	0	NaN
1	6	1	NaN
1	6	2	NaN
1	6	3	NaN
1	6	4	NaN
1	6	5	NaN
1	6	6	NaN
1	6	7	NaN
1	6	8	NaN
1	6	9	NaN
1	6	10	NaN
1	6	11	NaN
1	6	12	NaN
1	6	13	NaN
1	6	14	NaN
1	6	15	NaN
1	6	16	NaN
1	6	17	NaN
1	6	18	NaN
1	6	19	NaN
1	6	20	NaN
1	6	21	NaN
1	6	22	NaN
1	6	23	NaN
1	6	24	NaN
1	6	25	NaN
1	6	26	NaN
1	6	27	NaN
1	6	28	NaN
1	6	29	NaN
1	6	30	NaN
1	6	31	NaN
1	6	32	NaN
1	6	33	NaN
1	6	34	NaN
1	6	35	NaN
1	6	36	NaN
1	6	37	NaN
1	6	38	NaN
1	6	39	NaN
1	6	40	NaN
1	6	41	NaN
1	6	42	NaN
1	6	43	NaN
1	6	44	NaN
1	6	45	NaN
1	6	46	NaN
1	6	47	NaN
1	6	48	NaN
1	6	49	NaN
1	6	50	NaN
1	6	51	NaN
1	6	52	NaN
1	6	53	NaN
1	6	54	NaN
1	6	55	NaN
1	6	56	NaN
1	6	57	NaN
1	6	58	NaN
1	6	59	NaN
1	7	0	NaN
1	7	1	NaN
1	7	2	NaN
1	7	3	NaN
1	7	4	NaN
1	7	5	NaN
1	7	6	NaN
1	7	7	NaN
1	7	8	NaN
1	7	9	NaN
1	7	10	NaN
1	7	11	NaN
1	7	12	NaN
1	7	13	NaN
1	7	14	NaN
1	7	15	NaN
1	7	16	NaN
1	7	17	NaN
1	7	18	NaN
1	7	19	NaN
1	7	20	NaN
1	7	21	NaN
1	7	22	NaN
1	7	23	NaN
1	7	24	NaN
1	7	25	NaN
1	7	26	NaN
1	7	27	NaN
1	7	28	NaN
1	7	29	NaN
1	7	30	NaN
1	7	31	NaN
1	7	32	NaN
1	7	33	NaN
1	7	34	NaN
1	7	35	NaN
1	7	36	NaN
1	7	37	NaN
1	7	38	NaN
1	7	39	NaN
1	7	40	NaN
1	7	41	NaN
1	7	42	NaN
1	7	43	NaN
1	7	44	NaN
1	7	45	NaN
1	7	46	NaN
1	7	47	NaN
1	7	48	NaN
1	7	49	NaN
1	7	50	NaN
1	7	51	NaN
1	7	52	NaN
1	7	53	NaN
1	7	54	NaN
1	7	55	NaN
1	7	56	NaN
1	7	57	NaN
1	7	58	NaN
1	7	59	NaN
1	8	0	NaN
1	8	1	NaN
1	8	2	NaN
1	8	3	NaN
1	8	4	NaN
1	8	5	NaN
1	8	6	NaN
1	8	7	NaN
1	8	8	NaN
1	8	9	NaN
1	8	10	NaN
1	8	11	NaN
1	8	12	NaN
1	8	13	NaN
1	8	14	NaN
1	8	15	NaN
1	8	16	NaN
1	8	17	NaN
1	8	18	NaN
1	8	19	NaN
1	8	20	NaN
1	8	21	NaN
1	8	22	NaN
1	8	23	NaN
1	8	24	NaN
1	8	25	NaN
1	8	26	NaN
1	8	27	NaN
1	8	28	NaN
1	8	29	NaN
1	8	30	NaN
1	8	31	NaN
1	8	32	NaN
1	8	33	NaN
1	8	34	NaN
1	8	35	NaN
1	8	36	NaN
1	8	37	NaN
1	8	38	NaN
1	8	39	NaN
1	8	40	NaN
1	8	41	NaN
1	8	42	NaN
1	8	43	NaN
1	8	44	NaN
1	8	45	NaN
1	8	46	NaN
1	8	47	NaN
1	8	48	NaN
1	8	49	NaN
1	8	50	NaN
1	8	51	NaN
1	8	52	NaN
1	8	53	NaN
1	8	54	NaN
1	8	55	NaN
1	8	56	NaN
1	8	57	NaN
1	8	58	NaN
1	8	59	NaN
1	9	0	NaN
1	9	1	NaN
1	9	2	NaN
1	9	3	NaN
1	9	4	NaN
1	9	5	NaN
1	9	6	NaN
1	9	7	NaN
1	9	8	NaN
1	9	9	NaN
1	9	10	NaN
1	9	11	NaN
1	9	12	NaN
1	9	13	NaN
1	9	14	NaN
1	9	15	NaN
1	9	16	NaN
1	9	17	NaN
1	9	18	NaN
1	9	19	NaN
1	9	20	NaN
1	9	21	NaN
1	9	22	NaN
1	9	23	NaN
1	9	24	NaN
1	9	25	NaN
1	9	26	NaN
1	9	27	NaN
1	9	28	NaN
1	9	29	NaN
1	9	30	NaN
1	9	31	NaN
1	9	32	NaN
1	9	33	NaN
1	9	34	NaN
1	9	35	NaN
1	9	36	NaN
1	9	37	NaN
1	9	38	NaN
1	9	39	NaN
1	9	40	NaN
1	9	41	NaN
1	9	42	NaN
1	9	43	NaN
1	9	44	NaN
1	9	45	NaN
1	9	46	NaN
1	9	47	NaN
1	9	48	NaN
1	9	49	NaN
1	9	50	NaN
1	9	51	NaN
1	9	52	NaN
1	9	53	NaN
1	9	54	NaN
1	9	55	NaN
1	9	56	NaN
1	9	57	NaN
1	9	58	NaN
1	9	59	NaN
1	10	0	NaN
1	10	1	NaN
1	10	2	NaN
1	10	3	NaN
1	10	4	NaN
1	10	5	NaN
1	10	6	NaN
1	10	7	NaN
1	10	8	NaN
1	10	9	NaN
1	10	10	NaN
1	10	11	NaN
1	10	12	NaN
1	10	13	NaN
1	10	14	NaN
1	10	15	NaN
1	10	16	NaN
1	10	17	NaN
1	10	18	NaN
1	10	19	NaN
1	10	20	NaN
1	10	21	NaN
1	10	22	NaN
1	10	23	NaN
1	10	24	NaN
1	10	25	NaN
1	10	26	NaN
1	10	27	NaN
1	10	28	NaN
1	10	29	NaN
1	10	30	NaN
1	10	31	NaN
1	10	32	NaN
1	10	33	NaN
1	10	34	NaN
1	10	35	NaN
1	10	36	NaN
1	10	37	NaN
1	10	38	NaN
1	10	39	NaN
1	10	40	NaN
1	10	41	NaN
1	10	42	NaN
1	10	43	NaN
1	10	44	NaN
1	10	45	NaN
1	10	46	NaN
1	10	47	NaN
1	10	48	NaN
1	10	49	NaN
1	10	50	NaN
1	10	51	NaN
1	10	52	NaN
1	10	53	NaN
1	10	54	NaN
1	10	55	NaN
1	10	56	NaN
1	10	57	NaN
1	10	58	NaN
1	10	59	NaN
1	11	0	NaN
1	11	1	NaN
1	11	2	NaN
1	11	3	NaN
1	11	4	NaN
1	11	5	NaN
1	11	6	NaN
1	11	7	NaN
1	11	8	NaN
1	11	9	NaN
1	11	10	NaN
1	11	11	NaN
1	11	12	NaN
1	11	13	NaN
1	11	14	NaN
1	11	15	NaN
1	11	16	NaN
1	11	17	NaN
1	11	18	NaN
1	11	19	NaN
1	11	20	NaN
1	11	21	NaN
1	11	22	NaN
1	11	23	NaN
1	11	24	NaN
1	11	25	NaN
1	11	26	NaN
1	11	27	NaN
1	11	28	NaN
1	11	29	NaN
1	11	30	NaN
1	11	31	NaN
1	11	32	NaN
1	11	33	NaN
1	11	34	NaN
1	11	35	NaN
1	11	36	NaN
1	11	37	NaN
1	11	38	NaN
1	11	39	NaN
1	11	40	NaN
1	11	41	NaN
1	11	42	NaN
1	11	43	NaN
1	11	44	NaN
1	11	45	NaN
1	11	46	NaN
1	11	47	NaN
1	11	48	NaN
1	11	49	NaN
1	11	50	NaN
1	11	51	NaN
1	11	52	NaN
1	11	53	NaN
1	11	54	NaN
1	11	55	NaN
1	11	56	NaN
1	11	57	NaN
1	11	58	NaN
1	11	59	NaN
1	12	0	0
1	12	1	0
1	12	2	0
1	12	3	0
1	12	4	0
1	12	5	0
1	12	6	0
1	12	7	0
1	12	8	0
1	12	9	0
1	12	10	0
1	12	11	0
1	12	12	0
1	12	13	0
1	12	14	0
1	12	15	0
1	12	16	0
1	12	17	0
1	12	18	0
1	12	19	0
1	12	20	0
1	12	21	0
1	12	22	0
1	12	23	0
1	12	24	0
1	12	25	0
1	12	26	0
1	12	27	0
1	12	28	0
1	12	29	0
1	12	30	0
1	12	31	0
1	12	32	0
1	12	33	0
1	12	34	0
1	12	35	0
1	12	36	0
1	12	37	0
1	12	38	0
1	12	39	0
1	12	40	0
1	12	41	0
1	12	42	0
1	12	43	0
1	12	44	0
1	12	45	0
1	12	46	0
1	12	47	0
1	12	48	0
1	12	49	0
1	12	50	0
1	12	51	0
1	12	52	0
1	12	53	0
1	12	54	0
1	12	55	0
1	12	56	0
1	12	57	0
1	12	58	0
1	12	59	0
1	13	0	0
1	13	1	0
1	13	2	0
1	13	3	0
1	13	4	0
1	13	5	0
1	13	6	0
1	13	7	0
1	13	8	0
1	13	9	0
1	13	10	0
1	13	11	0
1	13	12	0
1	13	13	0
1	13	14	0
1	13	15	0
1	13	16	0
1	13	17	0
1	13	18	0
1	13	19	0
1	13	20	0
1	13	21	0
1	13	22	0
1	13	23	0
1	13	24	0
1	13	25	0
1	13	26	0
1	13	27	0
1	13	28	0
1	13	29	0
1	13	30	0
1	13	31	0
1	13	32	0
1	13	33	0
1	13	34	0
1	13	35	0
1	13	36	0
1	13	37	0
1	13	38	0
1	13	39	0
1	13	40	0
1	13	41	0
1	13	42	0
1	13	43	0
1	13	44	0
1	13	45	0
1	13	46	0
1	13	47	0
1	13	48	0
1	13	49	0
1	13	50	0
1	13	51	0
1	13	52	0
1	13	53	0
1	13	54	0
1	13	55	0
1	13	56	0
1	13	57	0
1	13	58	0
1	13	59	0
1	14	0	0
1	14	1	0
1	14	2	0
1	14	3	0
1	14	4	0
1	14	5	0
1	14	6	0
1	14	7	0
1	14	8	0
1	14	9	0
1	14	10	0
1	14	11	0
1	14	12	0
1	14	13	0
1	14	14	0
1	14	15	0
1	14	16	0
1	14	17	0
1	14	18	0
1	14	19	0
1	14	20	0
1	14	21	0
1	14	22	0
1	14	23	0
1	14	24	0
1	14	25	0
1	14	26	0
1	14	27	0
1	14	28	0
1	14	29	0
1	14	30	0
1	14	31	0
1	14	32	0
1	14	33	0
1	14	34	0
1	14	35	0
1	14	36	0
1	14	37	0
1	14	38	0
1	14	39	0
1	14	40	0
1	14	41	0
1	14	42	0
1	14	43	0
1	14	44	0
1	14	45	0
1	14	46	0
1	14	47	0
1	14	48	0
1	14	49	0
1	14	50	0
1	14	51	0
1	14	52	0
1	14	53	0
1	14	54	0
1	14	55	0
1	14	56	0
1	14	57	0
1	14	58	0
1	14	59	0
1	15	0	0
1	15	1	0
1	15	2	0
1	15	3	0
1	15	4	0
1	15	5	0
1	15	6	0
1	15	7	0
1	15	8	0
1	15	9	0
1	15	10	0
1	15	11	0
1	15	12	0
1	15	13	0
1	15	14	0
1	15	15	0
1	15	16	0
1	15	17	0
1	15	18	0
1	15	19	0
1	15	20	0
1	15	21	0
1	15	22	0
1	15	23	0
1	15	24	0
1	15	25	0
1	15	26	0
1	15	27	0
1	15	28	0
1	15	29	0
1	15	30	0
1	15	31	0
1	15	32	0
1	15	33	0
1	15	34	0
1	15	35	0
1	15	36	0
1	15	37	0
1	15	38	0
1	15	39	0
1	15	40	0
1	15	41	0
1	15	42	0
1	15	43	0
1	15	44	0
1	15	45	0
1	15	46	0
1	15	47	0
1	15	48	0
1	15	49	0
1	15	50	0
1	15	51	0
1	15	52	0
1	15	53	0
1	15	54	0
1	15	55	0
1	15	56	0
1	15	57	0
1	15	58	0
1	15	59	0
1	16	0	0
1	16	1	0
1	16	2	0
1	16	3	0
1	16	4	0
1	16	5	0
1	16	6	0
1	16	7	0
1	16	8	0
1	16	9	0
1	16	10	0
1	16	11	0
1	16	12	0
1	16	13	0
1	16	14	0
1	16	15	0
1	16	16	0
1	16	17	0
1	16	18	0
1	16	19	0
1	16	20	0
1	16	21	0
1	16	22	0
1	16	23	0
1	16	24	0
1	16	25	0
1	16	26	0
1	16	27	0
1	16	28	0
1	16	29	0
1	16	30	0
1	16	31	0
1	16	32	0
1	16	33	0
1	16	34	0
1	16	35	0
1	16	36	0
1	16	37	0
1	16	38	0
1	16	39	0
1	16	40	0
1	16	41	0
1	16	42	0
1	16	43	0
1	16	44	0
1	16	45	0
1	16	46	0
1	16	47	0
1	16	48	0
1	16	49	0
1	16	50	0
1	16	51	0
1	16	52	0
1	16	53	0
1	16	54	0
1	16	55	0
1	16	56	0
1	16	57	0
1	16	58	0
1	16	59	0
1	17	0	0
1	17	1	0
1	17	2	0
1	17	3	0
1	17	4	0
1	17	5	0
1	17	6	0
1	17	7	0
1	17	8	0
1	17	9	0
1	17	10	0
1	17	11	0
1	17	12	0
1	17	13	0
1	17	14	0
1	17	15	0
1	17	16	0
1	17	17	0
1	17	18	0
1	17	19	0
1	17	20	0
1	17	21	0
1	17	22	0
1	17	23	0
1	17	24	0
1	17	25	0
1	17	26	0
1	17	27	0
1	17	28	0
1	17	29	0
1	17	30	0
1	17	31	0
1	17	32	0
1	17	33	0
1	17	34	0
1	17	35	0
1	17	36	0
1	17	37	0
1	17	38	0
1	17	39	0
1	17	40	0
1	17	41	0
1	17	42	0
1	17	43	0
1	17	44	0
1	17	45	0
1	17	46	0
1	17	47	0
1	17	48	0
1	17	49	0
1	17	50	0
1	17	51	0
1	17	52	0
1	17	53	0
1	17	54	0
1	17	55	0
1	17	56	0
1	17	57	0
1	17	58	0
1	17	59	0
1	18	0	0
1	18	1	0
1	18	2	0
1	18	3	0
1	18	4	0
1	18	5	0
1	18	6	0
1	18	7	0
1	18	8	0
1	18	9	0
1	18	10	0
1	18	11	0
1	18	12	0
1	18	13	0
1	18	14	0
1	18	15	0
1	18	16	0
1	18	17	0
1	18	18	0
1	18	19	0
1	18	20	0
1	18	21	0
1	18	22	0
1	18	23	0
1	18	24	0
1	18	25	0
1	18	26	0
1	18	27	0
1	18	28	0
1	18	29	0
1	18	30	0
1	18	31	0
1	18	32	0
1	18	33	0
1	18	34	0
1	18	35	0
1	18	36	0
1	18	37	0
1	18	38	0
1	18	39	0
1	18	40	0
1	18	41	0
1	18	42	0
1	18	43	0
1	18	44	0
1	18	45	0
1	18	46	0
1	18	47	0
1	18	48	0
1	18	49	0
1	18	50	0
1	18	51	0
1	18	52	0
1	18	53	0
1	18	54	0
1	18	55	0
1	18	56	0
1	18	57	0
1	18	58	0
1	18	59	0
1	19	0	0
1	19	1	0
1	19	2	0
1	19	3	0
1	19	4	0
1	19	5	0
1	19	6	0
1	19	7	0
1	19	8	0
1	19	9	0
1	19	10	0
1	19	11	0
1	19	12	0
1	19	13	0
1	19	14	0
1	19	15	0
1	19	16	0
1	19	17	0
1	19	18	0
1	19	19	0
1	19	20	0
1	19	21	0
1	19	22	0
1	19	23	0
1	19	24	0
1	19	25	0
1	19	26	0
1	19	27	0
1	19	28	0
1	19	29	0
1	19	30	0
1	19	31	0
1	19	32	0
1	19	33	0
1	19	34	0
1	19	35	0
1	19	36	0
1	19	37	0
1	19	38	0
1	19	39	0
1	19	40	0
1	19	41	0
1	19	42	0
1	19	43	0
1	19	44	0
1	19	45	0
1	19	46	0
1	19	47	0
1	19	48	0
1	19	49	0
1	19	50	0
1	19	51	0
1	19	52	0
1	19	53	0
1	19	54	0
1	19	55	0
1	19	56	0
1	19	57	0
1	19	58	0
1	19	59	0
1	20	0	0
1	20	1	0
1	20	2	0
1	20	3	0
1	20	4	0
1	20	5	0
1	20	6	0
1	20	7	0
1	20	8	0
1	20	9	0
1	20	10	0
1	20	11	0
1	20	12	0
1	20	13	0
1	20	14	0
1	20	15	0
1	20	16	0
1	20	17	0
1	20	18	0
1	20	19	0
1	20	20	0
1	20	21	0
1	20	22	0
1	20	23	0
1	20	24	0
1	20	25	0
1	20	26	0
1	20	27	0
1	20	28	0
1	20	29	0
1	20	30	0
1	20	31	0
1	20	32	0
1	20	33	0
1	20	34	0
1	20	35	0
1	20	36	0
1	20	37	0
1	20	38	0
1	20	39	0
1	20	40	0
1	20	41	0
1	20	42	0
1	20	43	0
1	20	44	0
1	20	45	0
1	20	46	0
1	20	47	0
1	20	48	0
1	20	49	0
1	20	50	0
1	20	51	0
1	20	52	0
1	20	53	0
1	20	54	0
1	20	55	0
1	20	56	0
1	20	57	0
1	20	58	0
1	20	59	0
1	21	0	0
1	21	1	0
1	21	2	0
1	21	3	0
1	21	4	0
1	21	5	0
1	21	6	0
1	21	7	0
1	21	8	0
1	21	9	0
1	21	10	0
1	21	11	0
1	21	12	0
1	21	13	0
1	21	14	0
1	21	15	0
1	21	16	0
1	21	17	0
1	21	18	0
1	21	19	0
1	21	20	0
1	21	21	0
1	21	22	0
1	21	23	0
1	21	24	0
1	21	25	0
1	21	26	0
1	21	27	0
1	21	28	0
1	21	29	0
1	21	30	0
1	21	31	0
1	21	32	0
1	21	33	0
1	21	34	0
1	21	35	0
1	21	36	0
1	21	37	0
1	21	38	0
1	21	39	0
1	21	40	0
1	21	41	0
1	21	42	0
1	21	43	0
1	21	44	0
1	21	45	0
1	21	46	0
1	21	47	0
1	21	48	0
1	21	49	0
1	21	50	0
1	21	51	0
1	21	52	0
1	21	53	0
1	21	54	0
1	21	55	0
1	21	56	0
1	21	57	0
1	21	58	0
1	21	59	0
1	22	0	0
1	22	1	0
1	22	2	0
1	22	3	0
1	22	4	0
1	22	5	0
1	22	6	0
1	22	7	0
1	22	8	0
1	22	9	0
1	22	10	0
1	22	11	0
1	22	12	0
1	22	13	0
1	22	14	0
1	22	15	0
1	22	16	0
1	22	17	0
1	22	18	0
1	22	19	0
1	22	20	0
1	22	21	0
1	22	22	0
1	22	23	0
1	22	24	0
1	22	25	0
1	22	26	0
1	22	27	0
1	22	28	0
1	22	29	0
1	22	30	0
1	22	31	0
1	22	32	0
1	22	33	0
1	22	34	0
1	22	35	0
1	22	36	0
1	22	37	0
1	22	38	0
1	22	39	0
1	22	40	0
1	22	41	0
1	22	42	0
1	22	43	0
1	22	44	0
1	22	45	0
1	22	46	0
1	22	47	0
1	22	48	0
1	22	49	0
1	22	50	0
1	22	51	0
1	22	52	0
1	22	53	0
1	22	54	0
1	22	55	0
1	22	56	0
1	22	57	0
1	22	58	0
1	22	59	0
1	23	0	0
1	23	1	0
1	23	2	0
1	23	3	0
1	23	4	0
1	23	5	0
1	23	6	0
1	23	7	0
1	23	8	0
1	23	9	0
1	23	10	0
1	23	11	0
1	23	12	0
1	23	13	0
1	23	14	0
1	23	15	0
1	23	16	0
1	23	17	0
1	23	18	0
1	23	19	0
1	23	20	0
1	23	21	0
1	23	22	0
1	23	23	0
1	23	24	0
1	23	25	0
1	23	26	0
1	23	27	0
1	23	28	0
1	23	29	0
1	23	30	0
1	23	31	0
1	23	32	0
1	23	33	0
1	23	34	0
1	23	35	0
1	23	36	0
1	23	37	0
1	23	38	0
1	23	39	0
1	23	40	0
1	23	41	0
1	23	42	0
1	23	43	0
1	23	44	0
1	23	45	0
1	23	46	0
1	23	47	0
1	23	48	0
1	23	49	0
1	23	50	0
1	23	51	0
1	23	52	0
1	23	53	0
1	23	54	0
1	23	55	0
1	23	56	0
1	23	57	0
1	23	58	0
1	23	59	0
2	0	0	0
2	0	1	0
2	0	2	0
2	0	3	0
2	0	4	0
2	0	5	0
2	0	6	0
2	0	7	0
2	0	8	0
2	0	9	0
2	0	10	0
2	0	11	0
2	0	12	0
2	0	13	0
2	0	14	0
2	0	15	0
2	0	16	0
2	0	17	0
2	0	18	0
2	0	19	0
2	0	20	0
2	0	21	0
2	0	22	0
2	0	23	0
2	0	24	0
2	0	25	0
2	0	26	0
2	0	27	0
2	0	28	0
2	0	29	0
2	0	30	0
2	0	31	0
2	0	32	0
2	0	33	0
2	0	34	0
2	0	35	0
2	0	36	0
2	0	37	0
2	0	38	0
2	0	39	0
2	0	40	0
2	0	41	0
2	0	42	0
2	0	43	0
2	0	44	0
2	0	45	0
2	0	46	0
2	0	47	0
2	0	48	0
2	0	49	0
2	0	50	0
2	0	51	0
2	0	52	0
2	0	53	0
2	0	54	0
2	0	55	0
2	0	56	0
2	0	57	0
2	0	58	0
2	0	59	0
2	1	0	0
2	1	1	0
2	1	2	0
2	1	3	0
2	1	4	0
2	1	5	0
2	1	6	0
2	1	7	0
2	1	8	0
2	1	9	0
2	1	10	0
2	1	11	0
2	1	12	0
2	1	13	0
2	1	14	0
2	1	15	0
2	1	16	0
2	1	17	0
2	1	18	0
2	1	19	0
2	1	20	0
2	1	21	0
2	1	22	0
2	1	23	0
2	1	24	0
2	1	25	0
2	1	26	0
2	1	27	0
2	1	28	0
2	1	29	0
2	1	30	0
2	1	31	0
2	1	32	0
2	1	33	0
2	1	34	0
2	1	35	0
2	1	36	0
2	1	37	0
2	1	38	0
2	1	39	0
2	1	40	0
2	1	41	0
2	1	42	0
2	1	43	0
2	1	44	0
2	1	45	0
2	1	46	0
2	1	47	0
2	1	48	0
2	1	49	0
2	1	50	0
2	1	51	0
2	1	52	0
2	1	53	0
2	1	54	0
2	1	55	0
2	1	56	0
2	1	57	0
2	1	58	0
2	1	59	0
2	2	0	0
2	2	1	0
2	2	2	0
2	2	3	0
2	2	4	0
2	2	5	0
2	2	6	0
2	2	7	0
2	2	8	0
2	2	9	0
2	2	10	0
2	2	11	0
2	2	12	0
2	2	13	0
2	2	14	0
2	2	15	0
2	2	16	0
2	2	17	0
2	2	18	0
2	2	19	0
2	2	20	0
2	2	21	0
2	2	22	0
2	2	23	0
2	2	24	0
2	2	25	0
2	2	26	0
2	2	27	0
2	2	28	0
2	2	29	0
2	2	30	0
2	2	31	0
2	2	32	0
2	2	33	0
2	2	34	0
2	2	35	0
2	2	36	0
2	2	37	0
2	2	38	0
2	2	39	0
2	2	40	0
2	2	41	0
2	2	42	0
2	2	43	0
2	2	44	0
2	2	45	0
2	2	46	0
2	2	47	0
2	2	48	0
2	2	49	0
2	2	50	0
2	2	51	0
2	2	52	0
2	2	53	0
2	2	54	0
2	2	55	0
2	2	56	0
2	2	57	0
2	2	58	0
2	2	59	0
2	3	0	0
2	3	1	0
2	3	2	0
2	3	3	0
2	3	4	0
2	3	5	0
2	3	6	0
2	3	7	0
2	3	8	0
2	3	9	0
2	3	10	0
2	3	11	0
2	3	12	0
2	3	13	0
2	3	14	0
2	3	15	0
2	3	16	0
2	3	17	0
2	3	18	0
2	3	19	0
2	3	20	0
2	3	21	0
2	3	22	0
2	3	23	0
2	3	24	0
2	3	25	0
2	3	26	0
2	3	27	0
2	3	28	0
2	3	29	0
2	3	30	0
2	3	31	0
2	3	32	0
2	3	33	0
2	3	34	0
2	3	35	0
2	3	36	0
2	3	37	0
2	3	38	0
2	3	39	0
2	3	40	0
2	3	41	0
2	3	42	0
2	3	43	0
2	3	44	0
2	3	45	0
2	3	46	0
2	3	47	0
2	3	48	0
2	3	49	0
2	3	50	0
2	3	51	0
2	3	52	0
2	3	53	0
2	3	54	0
2	3	55	0
2	3	56	0
2	3	57	0
2	3	58	0
2	3	59	0
2	4	0	0
2	4	1	0
2	4	2	0
2	4	3	0
2	4	4	0
2	4	5	0
2	4	6	0
2	4	7	0
2	4	8	0
2	4	9	0
2	4	10	0
2	4	11	0
2	4	12	0
2	4	13	0
2	4	14	0
2	4	15	0
2	4	16	0
2	4	17	0
2	4	18	0
2	4	19	0
2	4	20	0
2	4	21	0
2	4	22	0
2	4	23	0
2	4	24	0
2	4	25	0
2	4	26	0
2	4	27	0
2	4	28	0
2	4	29	0
2	4	30	0
2	4	31	0
2	4	32	0
2	4	33	0
2	4	34	0
2	4	35	0
2	4	36	0
2	4	37	0
2	4	38	0
2	4	39	0
2	4	40	0
2	4	41	0
2	4	42	0
2	4	43	0
2	4	44	0
2	4	45	0
2	4	46	0
2	4	47	0
2	4	48	0
2	4	49	0
2	4	50	0
2	4	51	0
2	4	52	0
2	4	53	0
2	4	54	0
2	4	55	0
2	4	56	0
2	4	57	0
2	4	58	0
2	4	59	0
2	5	0	0
2	5	1	0
2	5	2	0
2	5	3	0
2	5	4	0
2	5	5	0
2	5	6	0
2	5	7	0
2	5	8	0
2	5	9	0
2	5	10	0
2	5	11	0
2	5	12	0
2	5	13	0
2	5	14	0
2	5	15	0
2	5	16	0
2	5	17	0
2	5	18	0
2	5	19	0
2	5	20	0
2	5	21	0
2	5	22	0
2	5	23	0
2	5	24	0
2	5	25	0
2	5	26	0
2	5	27	0
2	5	28	0
2	5	29	0
2	5	30	0
2	5	31	0
2	5	32	0
2	5	33	0
2	5	34	0
2	5	35	0
2	5	36	0
2	5	37	0
2	5	38	0
2	5	39	0
2	5	40	0
2	5	41	0
2	5	42	0
2	5	43	0
2	5	44	0
2	5	45	0
2	5	46	0
2	5	47	0
2	5	48	0
2	5	49	0
2	5	50	0
2	5	51	0
2	5	52	0
2	5	53	0
2	5	54	0
2	5	55	0
2	5	56	0
2	5	57	0
2	5	58	0
2	5	59	0
2	6	0	0
2	6	1	0
2	6	2	0
2	6	3	0
2	6	4	0
2	6	5	0
2	6	6	0
2	6	7	0
2	6	8	0
2	6	9	0
2	6	10	0
2	6	11	0
2	6	12	0
2	6	13	0
2	6	14	0
2	6	15	0
2	6	16	0
2	6	17	0
2	6	18	0
2	6	19	0
2	6	20	0
2	6	21	0
2	6	22	0
2	6	23	0
2	6	24	0
2	6	25	0
2	6	26	0
2	6	27	0
2	6	28	0
2	6	29	0
2	6	30	0
2	6	31	0
2	6	32	0
2	6	33	0
2	6	34	0
2	6	35	0
2	6	36	0
2	6	37	0
2	6	38	0
2	6	39	0
2	6	40	0
2	6	41	0
2	6	42	0
2	6	43	0
2	6	44	0
2	6	45	0
2	6	46	0
2	6	47	0
2	6	48	0
2	6	49	0
2	6	50	0
2	6	51	0
2	6	52	0
2	6	53	0
2	6	54	0
2	6	55	0
2	6	56	0
2	6	57	0
2	6	58	0
2	6	59	0
2	7	0	0
2	7	1	0
2	7	2	0
2	7	3	0
2	7	4	0
2	7	5	0
2	7	6	0
2	7	7	0
2	7	8	0
2	7	9	0
2	7	10	0
2	7	11	0
2	7	12	0
2	7	13	0
2	7	14	0
2	7	15	0
2	7	16	0
2	7	17	0
2	7	18	0
2	7	19	0
2	7	20	0
2	7	21	0
2	7	22	0
2	7	23	0
2	7	24	0
2	7	25	0
2	7	26	0
2	7	27	0
2	7	28	0
2	7	29	0
2	7	30	0
2	7	31	0
2	7	32	0
2	7	33	0
2	7	34	0
2	7	35	0
2	7	36	0
2	7	37	0
2	7	38	0
2	7	39	0
2	7	40	0
2	7	41	0
2	7	42	0
2	7	43	0
2	7	44	0
2	7	45	0
2	7	46	0
2	7	47	0
2	7	48	0
2	7	49	0
2	7	50	0
2	7	51	0
2	7	52	0
2	7	53	0
2	7	54	0
2	7	55	0
2	7	56	0
2	7	57	0
2	7	58	0
2	7	59	0
2	8	0	0
2	8	1	0
2	8	2	0
2	8	3	0
2	8	4	0
2	8	5	0
2	8	6	0
2	8	7	0
2	8	8	0
2	8	9	0
2	8	10	0
2	8	11	0
2	8	12	0
2	8	13	0
2	8	14	0
2	8	15	0
2	8	16	0
2	8	17	0
2	8	18	0
2	8	19	0
2	8	20	0
2	8	21	0
2	8	22	0
2	8	23	0
2	8	24	0
2	8	25	0
2	8	26	0
2	8	27	0
2	8	28	0
2	8	29	0
2	8	30	0
2	8	31	0
2	8	32	0
2	8	33	0
2	8	34	0
2	8	35	0
2	8	36	0
2	8	37	0
2	8	38	0
2	8	39	0
2	8	40	0
2	8	41	0
2	8	42	0
2	8	43	0
2	8	44	0
2	8	45	0
2	8	46	0
2	8	47	0
2	8	48	0
2	8	49	0
2	8	50	0
2	8	51	0
2	8	52	0
2	8	53	0
2	8	54	0
2	8	55	0
2	8	56	0
2	8	57	0
2	8	58	0
2	8	59	0
2	9	0	0
2	9	1	0
2	9	2	0
2	9	3	0
2	9	4	0
2	9	5	0
2	9	6	0
2	9	7	0
2	9	8	0
2	9	9	0
2	9	10	0
2	9	11	0
2	9	12	0
2	9	13	0
2	9	14	0
2	9	15	0
2	9	16	0
2	9	17	0
2	9	18	0
[truncated: 74,356 more rows]

## Sheet: S6_MKO_mouse1
Day	Hr	Min	Cnts/min
1	0	0	NaN
1	0	1	NaN
1	0	2	NaN
1	0	3	NaN
1	0	4	NaN
1	0	5	NaN
1	0	6	NaN
1	0	7	NaN
1	0	8	NaN
1	0	9	NaN
1	0	10	NaN
1	0	11	NaN
1	0	12	NaN
1	0	13	NaN
1	0	14	NaN
1	0	15	NaN
1	0	16	NaN
1	0	17	NaN
1	0	18	NaN
1	0	19	NaN
1	0	20	NaN
1	0	21	NaN
1	0	22	NaN
1	0	23	NaN
1	0	24	NaN
1	0	25	NaN
1	0	26	NaN
1	0	27	NaN
1	0	28	NaN
1	0	29	NaN
1	0	30	NaN
1	0	31	NaN
1	0	32	NaN
1	0	33	NaN
1	0	34	NaN
1	0	35	NaN
1	0	36	NaN
1	0	37	NaN
1	0	38	NaN
1	0	39	NaN
1	0	40	NaN
1	0	41	NaN
1	0	42	NaN
1	0	43	NaN
1	0	44	NaN
1	0	45	NaN
1	0	46	NaN
1	0	47	NaN
1	0	48	NaN
1	0	49	NaN
1	0	50	NaN
1	0	51	NaN
1	0	52	NaN
1	0	53	NaN
1	0	54	NaN
1	0	55	NaN
1	0	56	NaN
1	0	57	NaN
1	0	58	NaN
1	0	59	NaN
1	1	0	NaN
1	1	1	NaN
1	1	2	NaN
1	1	3	NaN
1	1	4	NaN
1	1	5	NaN
1	1	6	NaN
1	1	7	NaN
1	1	8	NaN
1	1	9	NaN
1	1	10	NaN
1	1	11	NaN
1	1	12	NaN
1	1	13	NaN
1	1	14	NaN
1	1	15	NaN
1	1	16	NaN
1	1	17	NaN
1	1	18	NaN
1	1	19	NaN
1	1	20	NaN
1	1	21	NaN
1	1	22	NaN
1	1	23	NaN
1	1	24	NaN
1	1	25	NaN
1	1	26	NaN
1	1	27	NaN
1	1	28	NaN
1	1	29	NaN
1	1	30	NaN
1	1	31	NaN
1	1	32	NaN
1	1	33	NaN
1	1	34	NaN
1	1	35	NaN
1	1	36	NaN
1	1	37	NaN
1	1	38	NaN
1	1	39	NaN
1	1	40	NaN
1	1	41	NaN
1	1	42	NaN
1	1	43	NaN
1	1	44	NaN
1	1	45	NaN
1	1	46	NaN
1	1	47	NaN
1	1	48	NaN
1	1	49	NaN
1	1	50	NaN
1	1	51	NaN
1	1	52	NaN
1	1	53	NaN
1	1	54	NaN
1	1	55	NaN
1	1	56	NaN
1	1	57	NaN
1	1	58	NaN
1	1	59	NaN
1	2	0	NaN
1	2	1	NaN
1	2	2	NaN
1	2	3	NaN
1	2	4	NaN
1	2	5	NaN
1	2	6	NaN
1	2	7	NaN
1	2	8	NaN
1	2	9	NaN
1	2	10	NaN
1	2	11	NaN
1	2	12	NaN
1	2	13	NaN
1	2	14	NaN
1	2	15	NaN
1	2	16	NaN
1	2	17	NaN
1	2	18	NaN
1	2	19	NaN
1	2	20	NaN
1	2	21	NaN
1	2	22	NaN
1	2	23	NaN
1	2	24	NaN
1	2	25	NaN
1	2	26	NaN
1	2	27	NaN
1	2	28	NaN
1	2	29	NaN
1	2	30	NaN
1	2	31	NaN
1	2	32	NaN
1	2	33	NaN
1	2	34	NaN
1	2	35	NaN
1	2	36	NaN
1	2	37	NaN
1	2	38	NaN
1	2	39	NaN
1	2	40	NaN
1	2	41	NaN
1	2	42	NaN
1	2	43	NaN
1	2	44	NaN
1	2	45	NaN
1	2	46	NaN
1	2	47	NaN
1	2	48	NaN
1	2	49	NaN
1	2	50	NaN
1	2	51	NaN
1	2	52	NaN
1	2	53	NaN
1	2	54	NaN
1	2	55	NaN
1	2	56	NaN
1	2	57	NaN
1	2	58	NaN
1	2	59	NaN
1	3	0	NaN
1	3	1	NaN
1	3	2	NaN
1	3	3	NaN
1	3	4	NaN
1	3	5	NaN
1	3	6	NaN
1	3	7	NaN
1	3	8	NaN
1	3	9	NaN
1	3	10	NaN
1	3	11	NaN
1	3	12	NaN
1	3	13	NaN
1	3	14	NaN
1	3	15	NaN
1	3	16	NaN
1	3	17	NaN
1	3	18	NaN
1	3	19	NaN
1	3	20	NaN
1	3	21	NaN
1	3	22	NaN
1	3	23	NaN
1	3	24	NaN
1	3	25	NaN
1	3	26	NaN
1	3	27	NaN
1	3	28	NaN
1	3	29	NaN
1	3	30	NaN
1	3	31	NaN
1	3	32	NaN
1	3	33	NaN
1	3	34	NaN
1	3	35	NaN
1	3	36	NaN
1	3	37	NaN
1	3	38	NaN
1	3	39	NaN
1	3	40	NaN
1	3	41	NaN
1	3	42	NaN
1	3	43	NaN
1	3	44	NaN
1	3	45	NaN
1	3	46	NaN
1	3	47	NaN
1	3	48	NaN
1	3	49	NaN
1	3	50	NaN
1	3	51	NaN
1	3	52	NaN
1	3	53	NaN
1	3	54	NaN
1	3	55	NaN
1	3	56	NaN
1	3	57	NaN
1	3	58	NaN
1	3	59	NaN
1	4	0	NaN
1	4	1	NaN
1	4	2	NaN
1	4	3	NaN
1	4	4	NaN
1	4	5	NaN
1	4	6	NaN
1	4	7	NaN
1	4	8	NaN
1	4	9	NaN
1	4	10	NaN
1	4	11	NaN
1	4	12	NaN
1	4	13	NaN
1	4	14	NaN
1	4	15	NaN
1	4	16	NaN
1	4	17	NaN
1	4	18	NaN
1	4	19	NaN
1	4	20	NaN
1	4	21	NaN
1	4	22	NaN
1	4	23	NaN
1	4	24	NaN
1	4	25	NaN
1	4	26	NaN
1	4	27	NaN
1	4	28	NaN
1	4	29	NaN
1	4	30	NaN
1	4	31	NaN
1	4	32	NaN
1	4	33	NaN
1	4	34	NaN
1	4	35	NaN
1	4	36	NaN
1	4	37	NaN
1	4	38	NaN
1	4	39	NaN
1	4	40	NaN
1	4	41	NaN
1	4	42	NaN
1	4	43	NaN
1	4	44	NaN
1	4	45	NaN
1	4	46	NaN
1	4	47	NaN
1	4	48	NaN
1	4	49	NaN
1	4	50	NaN
1	4	51	NaN
1	4	52	NaN
1	4	53	NaN
1	4	54	NaN
1	4	55	NaN
1	4	56	NaN
1	4	57	NaN
1	4	58	NaN
1	4	59	NaN
1	5	0	NaN
1	5	1	NaN
1	5	2	NaN
1	5	3	NaN
1	5	4	NaN
1	5	5	NaN
1	5	6	NaN
1	5	7	NaN
1	5	8	NaN
1	5	9	NaN
1	5	10	NaN
1	5	11	NaN
1	5	12	NaN
1	5	13	NaN
1	5	14	NaN
1	5	15	NaN
1	5	16	NaN
1	5	17	NaN
1	5	18	NaN
1	5	19	NaN
1	5	20	NaN
1	5	21	NaN
1	5	22	NaN
1	5	23	NaN
1	5	24	NaN
1	5	25	NaN
1	5	26	NaN
1	5	27	NaN
1	5	28	NaN
1	5	29	NaN
1	5	30	NaN
1	5	31	NaN
1	5	32	NaN
1	5	33	NaN
1	5	34	NaN
1	5	35	NaN
1	5	36	NaN
1	5	37	NaN
1	5	38	NaN
1	5	39	NaN
1	5	40	NaN
1	5	41	NaN
1	5	42	NaN
1	5	43	NaN
1	5	44	NaN
1	5	45	NaN
1	5	46	NaN
1	5	47	NaN
1	5	48	NaN
1	5	49	NaN
1	5	50	NaN
1	5	51	NaN
1	5	52	NaN
1	5	53	NaN
1	5	54	NaN
1	5	55	NaN
1	5	56	NaN
1	5	57	NaN
1	5	58	NaN
1	5	59	NaN
1	6	0	NaN
1	6	1	NaN
1	6	2	NaN
1	6	3	NaN
1	6	4	NaN
1	6	5	NaN
1	6	6	NaN
1	6	7	NaN
1	6	8	NaN
1	6	9	NaN
1	6	10	NaN
1	6	11	NaN
1	6	12	NaN
1	6	13	NaN
1	6	14	NaN
1	6	15	NaN
1	6	16	NaN
1	6	17	NaN
1	6	18	NaN
1	6	19	NaN
1	6	20	NaN
1	6	21	NaN
1	6	22	NaN
1	6	23	NaN
1	6	24	NaN
1	6	25	NaN
1	6	26	NaN
1	6	27	NaN
1	6	28	NaN
1	6	29	NaN
1	6	30	NaN
1	6	31	NaN
1	6	32	NaN
1	6	33	NaN
1	6	34	NaN
1	6	35	NaN
1	6	36	NaN
1	6	37	NaN
1	6	38	NaN
1	6	39	NaN
1	6	40	NaN
1	6	41	NaN
1	6	42	NaN
1	6	43	NaN
1	6	44	NaN
1	6	45	NaN
1	6	46	NaN
1	6	47	NaN
1	6	48	NaN
1	6	49	NaN
1	6	50	NaN
1	6	51	NaN
1	6	52	NaN
1	6	53	NaN
1	6	54	NaN
1	6	55	NaN
1	6	56	NaN
1	6	57	NaN
1	6	58	NaN
1	6	59	NaN
1	7	0	NaN
1	7	1	NaN
1	7	2	NaN
1	7	3	NaN
1	7	4	NaN
1	7	5	NaN
1	7	6	NaN
1	7	7	NaN
1	7	8	NaN
1	7	9	NaN
1	7	10	NaN
1	7	11	NaN
1	7	12	NaN
1	7	13	NaN
1	7	14	NaN
1	7	15	NaN
1	7	16	NaN
1	7	17	NaN
1	7	18	NaN
1	7	19	NaN
1	7	20	NaN
1	7	21	NaN
1	7	22	NaN
1	7	23	NaN
1	7	24	NaN
1	7	25	NaN
1	7	26	NaN
1	7	27	NaN
1	7	28	NaN
1	7	29	NaN
1	7	30	NaN
1	7	31	NaN
1	7	32	NaN
1	7	33	NaN
1	7	34	NaN
1	7	35	NaN
1	7	36	NaN
1	7	37	NaN
1	7	38	NaN
1	7	39	NaN
1	7	40	NaN
1	7	41	NaN
1	7	42	NaN
1	7	43	NaN
1	7	44	NaN
1	7	45	NaN
1	7	46	NaN
1	7	47	NaN
1	7	48	NaN
1	7	49	NaN
1	7	50	NaN
1	7	51	NaN
1	7	52	NaN
1	7	53	NaN
1	7	54	NaN
1	7	55	NaN
1	7	56	NaN
1	7	57	NaN
1	7	58	NaN
1	7	59	NaN
1	8	0	NaN
1	8	1	NaN
1	8	2	NaN
1	8	3	NaN
1	8	4	NaN
1	8	5	NaN
1	8	6	NaN
1	8	7	NaN
1	8	8	NaN
1	8	9	NaN
1	8	10	NaN
1	8	11	NaN
1	8	12	NaN
1	8	13	NaN
1	8	14	NaN
1	8	15	NaN
1	8	16	NaN
1	8	17	NaN
1	8	18	NaN
1	8	19	NaN
1	8	20	NaN
1	8	21	NaN
1	8	22	NaN
1	8	23	NaN
1	8	24	NaN
1	8	25	NaN
1	8	26	NaN
1	8	27	NaN
1	8	28	NaN
1	8	29	NaN
1	8	30	NaN
1	8	31	NaN
1	8	32	NaN
1	8	33	NaN
1	8	34	NaN
1	8	35	NaN
1	8	36	NaN
1	8	37	NaN
1	8	38	NaN
1	8	39	NaN
1	8	40	NaN
1	8	41	NaN
1	8	42	NaN
1	8	43	NaN
1	8	44	NaN
1	8	45	NaN
1	8	46	NaN
1	8	47	NaN
1	8	48	NaN
1	8	49	NaN
1	8	50	NaN
1	8	51	NaN
1	8	52	NaN
1	8	53	NaN
1	8	54	NaN
1	8	55	NaN
1	8	56	NaN
1	8	57	NaN
1	8	58	NaN
1	8	59	NaN
1	9	0	NaN
1	9	1	NaN
1	9	2	NaN
1	9	3	NaN
1	9	4	NaN
1	9	5	NaN
1	9	6	NaN
1	9	7	NaN
1	9	8	NaN
1	9	9	NaN
1	9	10	NaN
1	9	11	NaN
1	9	12	NaN
1	9	13	NaN
1	9	14	NaN
1	9	15	NaN
1	9	16	NaN
1	9	17	NaN
1	9	18	NaN
1	9	19	NaN
1	9	20	NaN
1	9	21	NaN
1	9	22	NaN
1	9	23	NaN
1	9	24	NaN
1	9	25	NaN
1	9	26	NaN
1	9	27	NaN
1	9	28	NaN
1	9	29	NaN
1	9	30	NaN
1	9	31	NaN
1	9	32	NaN
1	9	33	NaN
1	9	34	NaN
1	9	35	NaN
1	9	36	NaN
1	9	37	NaN
1	9	38	NaN
1	9	39	NaN
1	9	40	NaN
1	9	41	NaN
1	9	42	NaN
1	9	43	NaN
1	9	44	NaN
1	9	45	NaN
1	9	46	NaN
1	9	47	NaN
1	9	48	NaN
1	9	49	NaN
1	9	50	NaN
1	9	51	NaN
1	9	52	NaN
1	9	53	NaN
1	9	54	NaN
1	9	55	NaN
1	9	56	NaN
1	9	57	NaN
1	9	58	NaN
1	9	59	NaN
1	10	0	NaN
1	10	1	NaN
1	10	2	NaN
1	10	3	NaN
1	10	4	NaN
1	10	5	NaN
1	10	6	NaN
1	10	7	NaN
1	10	8	NaN
1	10	9	NaN
1	10	10	NaN
1	10	11	NaN
1	10	12	NaN
1	10	13	NaN
1	10	14	NaN
1	10	15	NaN
1	10	16	NaN
1	10	17	NaN
1	10	18	NaN
1	10	19	NaN
1	10	20	NaN
1	10	21	NaN
1	10	22	NaN
1	10	23	NaN
1	10	24	NaN
1	10	25	NaN
1	10	26	NaN
1	10	27	NaN
1	10	28	NaN
1	10	29	NaN
1	10	30	NaN
1	10	31	NaN
1	10	32	NaN
1	10	33	NaN
1	10	34	NaN
1	10	35	NaN
1	10	36	NaN
1	10	37	NaN
1	10	38	NaN
1	10	39	NaN
1	10	40	NaN
1	10	41	NaN
1	10	42	NaN
1	10	43	NaN
1	10	44	NaN
1	10	45	NaN
1	10	46	NaN
1	10	47	NaN
1	10	48	NaN
1	10	49	NaN
1	10	50	NaN
1	10	51	NaN
1	10	52	NaN
1	10	53	NaN
1	10	54	NaN
1	10	55	NaN
1	10	56	NaN
1	10	57	NaN
1	10	58	NaN
1	10	59	NaN
1	11	0	NaN
1	11	1	NaN
1	11	2	NaN
1	11	3	NaN
1	11	4	NaN
1	11	5	NaN
1	11	6	NaN
1	11	7	NaN
1	11	8	NaN
1	11	9	NaN
1	11	10	NaN
1	11	11	NaN
1	11	12	NaN
1	11	13	NaN
1	11	14	NaN
1	11	15	NaN
1	11	16	NaN
1	11	17	NaN
1	11	18	NaN
1	11	19	NaN
1	11	20	NaN
1	11	21	NaN
1	11	22	NaN
1	11	23	NaN
1	11	24	NaN
1	11	25	NaN
1	11	26	NaN
1	11	27	NaN
1	11	28	NaN
1	11	29	NaN
1	11	30	NaN
1	11	31	NaN
1	11	32	NaN
1	11	33	NaN
1	11	34	NaN
1	11	35	NaN
1	11	36	NaN
1	11	37	NaN
1	11	38	NaN
1	11	39	NaN
1	11	40	NaN
1	11	41	NaN
1	11	42	NaN
1	11	43	NaN
1	11	44	NaN
1	11	45	NaN
1	11	46	NaN
1	11	47	NaN
1	11	48	NaN
1	11	49	NaN
1	11	50	NaN
1	11	51	NaN
1	11	52	NaN
1	11	53	NaN
1	11	54	NaN
1	11	55	NaN
1	11	56	NaN
1	11	57	NaN
1	11	58	NaN
1	11	59	NaN
1	12	0	0
1	12	1	0
1	12	2	0
1	12	3	0
1	12	4	0
1	12	5	0
1	12	6	0
1	12	7	0
1	12	8	0
1	12	9	0
1	12	10	0
1	12	11	0
1	12	12	0
1	12	13	0
1	12	14	0
1	12	15	0
1	12	16	0
1	12	17	0
1	12	18	0
1	12	19	0
1	12	20	0
1	12	21	0
1	12	22	0
1	12	23	0
1	12	24	0
1	12	25	0
1	12	26	0
1	12	27	0
1	12	28	0
1	12	29	0
1	12	30	0
1	12	31	0
1	12	32	0
1	12	33	0
1	12	34	0
1	12	35	0
1	12	36	0
1	12	37	0
1	12	38	0
1	12	39	0
1	12	40	0
1	12	41	0
1	12	42	0
1	12	43	0
1	12	44	0
1	12	45	0
1	12	46	0
1	12	47	0
1	12	48	0
1	12	49	0
1	12	50	0
1	12	51	0
1	12	52	0
1	12	53	0
1	12	54	0
1	12	55	0
1	12	56	0
1	12	57	0
1	12	58	0
1	12	59	0
1	13	0	0
1	13	1	0
1	13	2	0
1	13	3	0
1	13	4	0
1	13	5	0
1	13	6	0
1	13	7	0
1	13	8	0
1	13	9	0
1	13	10	0
1	13	11	0
1	13	12	0
1	13	13	0
1	13	14	0
1	13	15	0
1	13	16	0
1	13	17	0
1	13	18	0
1	13	19	0
1	13	20	0
1	13	21	0
1	13	22	0
1	13	23	0
1	13	24	0
1	13	25	0
1	13	26	0
1	13	27	0
1	13	28	0
1	13	29	0
1	13	30	0
1	13	31	0
1	13	32	0
1	13	33	0
1	13	34	0
1	13	35	0
1	13	36	0
1	13	37	0
1	13	38	0
1	13	39	0
1	13	40	0
1	13	41	0
1	13	42	0
1	13	43	0
1	13	44	0
1	13	45	0
1	13	46	0
1	13	47	0
1	13	48	0
1	13	49	0
1	13	50	0
1	13	51	0
1	13	52	0
1	13	53	0
1	13	54	0
1	13	55	0
1	13	56	0
1	13	57	0
1	13	58	0
1	13	59	0
1	14	0	0
1	14	1	0
1	14	2	0
1	14	3	0
1	14	4	0
1	14	5	0
1	14	6	0
1	14	7	0
1	14	8	0
1	14	9	0
1	14	10	0
1	14	11	0
1	14	12	0
1	14	13	0
1	14	14	0
1	14	15	0
1	14	16	0
1	14	17	0
1	14	18	0
1	14	19	0
1	14	20	0
1	14	21	0
1	14	22	0
1	14	23	0
1	14	24	0
1	14	25	0
1	14	26	0
1	14	27	0
1	14	28	0
1	14	29	0
1	14	30	0
1	14	31	0
1	14	32	0
1	14	33	0
1	14	34	0
1	14	35	0
1	14	36	0
1	14	37	0
1	14	38	0
1	14	39	0
1	14	40	0
1	14	41	0
1	14	42	0
1	14	43	0
1	14	44	0
1	14	45	0
1	14	46	0
1	14	47	0
1	14	48	0
1	14	49	0
1	14	50	0
1	14	51	0
1	14	52	0
1	14	53	0
1	14	54	0
1	14	55	0
1	14	56	0
1	14	57	0
1	14	58	0
1	14	59	0
1	15	0	0
1	15	1	0
1	15	2	0
1	15	3	0
1	15	4	0
1	15	5	0
1	15	6	0
1	15	7	0
1	15	8	0
1	15	9	0
1	15	10	0
1	15	11	0
1	15	12	0
1	15	13	0
1	15	14	0
1	15	15	0
1	15	16	0
1	15	17	0
1	15	18	0
1	15	19	0
1	15	20	0
1	15	21	0
1	15	22	0
1	15	23	0
1	15	24	0
1	15	25	0
1	15	26	0
1	15	27	0
1	15	28	0
1	15	29	0
1	15	30	0
1	15	31	0
1	15	32	0
1	15	33	0
1	15	34	0
1	15	35	0
1	15	36	0
1	15	37	0
1	15	38	0
1	15	39	0
1	15	40	0
1	15	41	0
1	15	42	0
1	15	43	0
1	15	44	0
1	15	45	0
1	15	46	0
1	15	47	0
1	15	48	0
1	15	49	0
1	15	50	0
1	15	51	0
1	15	52	0
1	15	53	0
1	15	54	0
1	15	55	0
1	15	56	0
1	15	57	0
1	15	58	0
1	15	59	0
1	16	0	0
1	16	1	0
1	16	2	0
1	16	3	0
1	16	4	0
1	16	5	0
1	16	6	0
1	16	7	0
1	16	8	0
1	16	9	0
1	16	10	0
1	16	11	0
1	16	12	0
1	16	13	0
1	16	14	0
1	16	15	0
1	16	16	0
1	16	17	0
1	16	18	0
1	16	19	0
1	16	20	0
1	16	21	0
1	16	22	0
1	16	23	0
1	16	24	0
1	16	25	0
1	16	26	0
1	16	27	0
1	16	28	0
1	16	29	0
1	16	30	0
1	16	31	0
1	16	32	0
1	16	33	0
1	16	34	0
1	16	35	0
1	16	36	0
1	16	37	0
1	16	38	0
1	16	39	0
1	16	40	0
1	16	41	0
1	16	42	0
1	16	43	0
1	16	44	0
1	16	45	0
1	16	46	0
1	16	47	0
1	16	48	0
1	16	49	0
1	16	50	0
1	16	51	0
1	16	52	0
1	16	53	0
1	16	54	0
1	16	55	0
1	16	56	0
1	16	57	0
1	16	58	0
1	16	59	0
1	17	0	0
1	17	1	0
1	17	2	0
1	17	3	0
1	17	4	0
1	17	5	0
1	17	6	0
1	17	7	0
1	17	8	0
1	17	9	0
1	17	10	0
1	17	11	0
1	17	12	0
1	17	13	0
1	17	14	0
1	17	15	0
1	17	16	0
1	17	17	0
1	17	18	0
1	17	19	0
1	17	20	0
1	17	21	0
1	17	22	0
1	17	23	0
1	17	24	0
1	17	25	0
1	17	26	0
1	17	27	0
1	17	28	0
1	17	29	0
1	17	30	0
1	17	31	0
1	17	32	0
1	17	33	0
1	17	34	0
1	17	35	0
1	17	36	0
1	17	37	0
1	17	38	0
1	17	39	0
1	17	40	0
1	17	41	0
1	17	42	0
1	17	43	0
1	17	44	0
1	17	45	0
1	17	46	0
1	17	47	0
1	17	48	0
1	17	49	0
1	17	50	0
1	17	51	0
1	17	52	0
1	17	53	0
1	17	54	0
1	17	55	0
1	17	56	0
1	17	57	0
1	17	58	0
1	17	59	0
1	18	0	0
1	18	1	0
1	18	2	0
1	18	3	0
1	18	4	0
1	18	5	0
1	18	6	0
1	18	7	0
1	18	8	0
1	18	9	0
1	18	10	0
1	18	11	0
1	18	12	0
1	18	13	0
1	18	14	0
1	18	15	0
1	18	16	0
1	18	17	0
1	18	18	0
1	18	19	0
1	18	20	0
1	18	21	0
1	18	22	0
1	18	23	0
1	18	24	0
1	18	25	0
1	18	26	0
1	18	27	0
1	18	28	0
1	18	29	0
1	18	30	0
1	18	31	0
1	18	32	0
1	18	33	0
1	18	34	0
1	18	35	0
1	18	36	0
1	18	37	0
1	18	38	0
1	18	39	0
1	18	40	0
1	18	41	0
1	18	42	0
1	18	43	0
1	18	44	0
1	18	45	0
1	18	46	0
1	18	47	0
1	18	48	0
1	18	49	0
1	18	50	0
1	18	51	0
1	18	52	0
1	18	53	0
1	18	54	0
1	18	55	0
1	18	56	0
1	18	57	0
1	18	58	0
1	18	59	0
1	19	0	0
1	19	1	0
1	19	2	0
1	19	3	0
1	19	4	0
1	19	5	0
1	19	6	0
1	19	7	0
1	19	8	0
1	19	9	0
1	19	10	0
1	19	11	0
1	19	12	0
1	19	13	0
1	19	14	0
1	19	15	0
1	19	16	0
1	19	17	0
1	19	18	0
1	19	19	0
1	19	20	0
1	19	21	0
1	19	22	0
1	19	23	0
1	19	24	0
1	19	25	0
1	19	26	0
1	19	27	0
1	19	28	0
1	19	29	0
1	19	30	0
1	19	31	0
1	19	32	0
1	19	33	0
1	19	34	0
1	19	35	0
1	19	36	0
1	19	37	0
1	19	38	0
1	19	39	0
1	19	40	0
1	19	41	0
1	19	42	0
1	19	43	0
1	19	44	0
1	19	45	0
1	19	46	0
1	19	47	0
1	19	48	0
1	19	49	0
1	19	50	0
1	19	51	0
1	19	52	0
1	19	53	0
1	19	54	0
1	19	55	0
1	19	56	0
1	19	57	0
1	19	58	0
1	19	59	0
1	20	0	0
1	20	1	0
1	20	2	0
1	20	3	0
1	20	4	0
1	20	5	0
1	20	6	0
1	20	7	0
1	20	8	0
1	20	9	0
1	20	10	0
1	20	11	0
1	20	12	0
1	20	13	0
1	20	14	0
1	20	15	0
1	20	16	0
1	20	17	0
1	20	18	0
1	20	19	0
1	20	20	0
1	20	21	0
1	20	22	0
1	20	23	0
1	20	24	0
1	20	25	0
1	20	26	0
1	20	27	0
1	20	28	0
1	20	29	0
1	20	30	0
1	20	31	0
1	20	32	0
1	20	33	0
1	20	34	0
1	20	35	0
1	20	36	0
1	20	37	0
1	20	38	0
1	20	39	0
1	20	40	0
1	20	41	0
1	20	42	0
1	20	43	0
1	20	44	0
1	20	45	0
1	20	46	0
1	20	47	0
1	20	48	0
1	20	49	0
1	20	50	0
1	20	51	0
1	20	52	0
1	20	53	0
1	20	54	0
1	20	55	0
1	20	56	0
1	20	57	0
1	20	58	0
1	20	59	0
1	21	0	0
1	21	1	0
1	21	2	0
1	21	3	0
1	21	4	0
1	21	5	0
1	21	6	0
1	21	7	0
1	21	8	0
1	21	9	0
1	21	10	0
1	21	11	0
1	21	12	0
1	21	13	0
1	21	14	0
1	21	15	0
1	21	16	0
1	21	17	0
1	21	18	0
1	21	19	0
1	21	20	0
1	21	21	0
1	21	22	0
1	21	23	0
1	21	24	0
1	21	25	0
1	21	26	0
1	21	27	0
1	21	28	0
1	21	29	0
1	21	30	0
1	21	31	0
1	21	32	0
1	21	33	0
1	21	34	0
1	21	35	0
1	21	36	0
1	21	37	0
1	21	38	0
1	21	39	0
1	21	40	0
1	21	41	0
1	21	42	0
1	21	43	0
1	21	44	0
1	21	45	0
1	21	46	0
1	21	47	0
1	21	48	0
1	21	49	0
1	21	50	0
1	21	51	0
1	21	52	0
1	21	53	0
1	21	54	0
1	21	55	0
1	21	56	0
1	21	57	0
1	21	58	0
1	21	59	0
1	22	0	0
1	22	1	0
1	22	2	0
1	22	3	0
1	22	4	0
1	22	5	0
1	22	6	0
1	22	7	0
1	22	8	0
1	22	9	0
1	22	10	0
1	22	11	0
1	22	12	0
1	22	13	0
1	22	14	0
1	22	15	0
1	22	16	0
1	22	17	0
1	22	18	0
1	22	19	0
1	22	20	0
1	22	21	0
1	22	22	0
1	22	23	0
1	22	24	0
1	22	25	0
1	22	26	0
1	22	27	0
1	22	28	0
1	22	29	0
1	22	30	0
1	22	31	0
1	22	32	0
1	22	33	0
1	22	34	0
1	22	35	0
1	22	36	0
1	22	37	0
1	22	38	0
1	22	39	0
1	22	40	0
1	22	41	0
1	22	42	0
1	22	43	0
1	22	44	0
1	22	45	0
1	22	46	0
1	22	47	0
1	22	48	0
1	22	49	0
1	22	50	0
1	22	51	0
1	22	52	0
1	22	53	0
1	22	54	0
1	22	55	0
1	22	56	0
1	22	57	0
1	22	58	0
1	22	59	0
1	23	0	0
1	23	1	0
1	23	2	0
1	23	3	0
1	23	4	0
1	23	5	0
1	23	6	0
1	23	7	0
1	23	8	0
1	23	9	0
1	23	10	0
1	23	11	0
1	23	12	0
1	23	13	0
1	23	14	0
1	23	15	0
1	23	16	0
1	23	17	0
1	23	18	0
1	23	19	0
1	23	20	0
1	23	21	0
1	23	22	0
1	23	23	0
1	23	24	0
1	23	25	0
1	23	26	0
1	23	27	0
1	23	28	0
1	23	29	0
1	23	30	0
1	23	31	0
1	23	32	0
1	23	33	0
1	23	34	0
1	23	35	0
1	23	36	0
1	23	37	0
1	23	38	0
1	23	39	0
1	23	40	0
1	23	41	0
1	23	42	0
1	23	43	0
1	23	44	0
1	23	45	0
1	23	46	0
1	23	47	0
1	23	48	0
1	23	49	0
1	23	50	0
1	23	51	0
1	23	52	0
1	23	53	0
1	23	54	0
1	23	55	0
1	23	56	0
1	23	57	0
1	23	58	0
1	23	59	0
2	0	0	0
2	0	1	0
2	0	2	0
2	0	3	0
2	0	4	0
2	0	5	0
2	0	6	0
2	0	7	0
2	0	8	0
2	0	9	0
2	0	10	0
2	0	11	0
2	0	12	0
2	0	13	0
2	0	14	0
2	0	15	0
2	0	16	0
2	0	17	0
2	0	18	0
2	0	19	0
2	0	20	0
2	0	21	0
2	0	22	0
2	0	23	0
2	0	24	0
2	0	25	0
2	0	26	0
2	0	27	0
2	0	28	0
2	0	29	0
2	0	30	0
2	0	31	0
2	0	32	0
2	0	33	0
2	0	34	0
2	0	35	0
2	0	36	0
2	0	37	0
2	0	38	0
2	0	39	0
2	0	40	0
2	0	41	0
2	0	42	0
2	0	43	0
2	0	44	0
2	0	45	0
2	0	46	0
2	0	47	0
2	0	48	0
2	0	49	0
2	0	50	0
2	0	51	0
2	0	52	0
2	0	53	0
2	0	54	0
2	0	55	0
2	0	56	0
2	0	57	0
2	0	58	0
2	0	59	0
2	1	0	0
2	1	1	0
2	1	2	0
2	1	3	0
2	1	4	0
2	1	5	0
2	1	6	0
2	1	7	0
2	1	8	0
2	1	9	0
2	1	10	0
2	1	11	0
2	1	12	0
2	1	13	0
2	1	14	0
2	1	15	0
2	1	16	0
2	1	17	0
2	1	18	0
2	1	19	0
2	1	20	0
2	1	21	0
2	1	22	0
2	1	23	0
2	1	24	0
2	1	25	0
2	1	26	0
2	1	27	0
2	1	28	0
2	1	29	0
2	1	30	0
2	1	31	0
2	1	32	0
2	1	33	0
2	1	34	0
2	1	35	0
2	1	36	0
2	1	37	0
2	1	38	0
2	1	39	0
2	1	40	0
2	1	41	0
2	1	42	0
2	1	43	0
2	1	44	0
2	1	45	0
2	1	46	0
2	1	47	0
2	1	48	0
2	1	49	0
2	1	50	0
2	1	51	0
2	1	52	0
2	1	53	0
2	1	54	0
2	1	55	0
2	1	56	0
2	1	57	0
2	1	58	0
2	1	59	0
2	2	0	0
2	2	1	0
2	2	2	0
2	2	3	0
2	2	4	0
2	2	5	0
2	2	6	0
2	2	7	0
2	2	8	0
2	2	9	0
2	2	10	0
2	2	11	0
2	2	12	0
2	2	13	0
2	2	14	0
2	2	15	0
2	2	16	0
2	2	17	0
2	2	18	0
2	2	19	0
2	2	20	0
2	2	21	0
2	2	22	0
2	2	23	0
2	2	24	0
2	2	25	0
2	2	26	0
2	2	27	0
2	2	28	0
2	2	29	0
2	2	30	0
2	2	31	0
2	2	32	0
2	2	33	0
2	2	34	0
2	2	35	0
2	2	36	0
2	2	37	0
2	2	38	0
2	2	39	0
2	2	40	0
2	2	41	0
2	2	42	0
2	2	43	0
2	2	44	0
2	2	45	0
2	2	46	0
2	2	47	0
2	2	48	0
2	2	49	0
2	2	50	0
2	2	51	0
2	2	52	0
2	2	53	0
2	2	54	0
2	2	55	0
2	2	56	0
2	2	57	0
2	2	58	0
2	2	59	0
2	3	0	0
2	3	1	0
2	3	2	0
2	3	3	0
2	3	4	0
2	3	5	0
2	3	6	0
2	3	7	0
2	3	8	0
2	3	9	0
2	3	10	0
2	3	11	0
2	3	12	0
2	3	13	0
2	3	14	0
2	3	15	0
2	3	16	0
2	3	17	0
2	3	18	0
2	3	19	0
2	3	20	0
2	3	21	0
2	3	22	0
2	3	23	0
2	3	24	0
2	3	25	0
2	3	26	0
2	3	27	0
2	3	28	0
2	3	29	0
2	3	30	0
2	3	31	0
2	3	32	0
2	3	33	0
2	3	34	0
2	3	35	0
2	3	36	0
2	3	37	0
2	3	38	0
2	3	39	0
2	3	40	0
2	3	41	0
2	3	42	0
2	3	43	0
2	3	44	0
2	3	45	0
2	3	46	0
2	3	47	0
2	3	48	0
2	3	49	0
2	3	50	0
2	3	51	0
2	3	52	0
2	3	53	0
2	3	54	0
2	3	55	0
2	3	56	0
2	3	57	0
2	3	58	0
2	3	59	0
2	4	0	0
2	4	1	0
2	4	2	0
2	4	3	0
2	4	4	0
2	4	5	0
2	4	6	0
2	4	7	0
2	4	8	0
2	4	9	0
2	4	10	0
2	4	11	0
2	4	12	0
2	4	13	0
2	4	14	0
2	4	15	0
2	4	16	0
2	4	17	0
2	4	18	0
2	4	19	0
2	4	20	0
2	4	21	0
2	4	22	0
2	4	23	0
2	4	24	0
2	4	25	0
2	4	26	0
2	4	27	0
2	4	28	0
2	4	29	0
2	4	30	0
2	4	31	0
2	4	32	0
2	4	33	0
2	4	34	0
2	4	35	0
2	4	36	0
2	4	37	0
2	4	38	0
2	4	39	0
2	4	40	0
2	4	41	0
2	4	42	0
2	4	43	0
2	4	44	0
2	4	45	0
2	4	46	0
2	4	47	0
2	4	48	0
2	4	49	0
2	4	50	0
2	4	51	0
2	4	52	0
2	4	53	0
2	4	54	0
2	4	55	0
2	4	56	0
2	4	57	0
2	4	58	0
2	4	59	0
2	5	0	0
2	5	1	0
2	5	2	0
2	5	3	0
2	5	4	0
2	5	5	0
2	5	6	0
2	5	7	0
2	5	8	0
2	5	9	0
2	5	10	0
2	5	11	0
2	5	12	0
2	5	13	0
2	5	14	0
2	5	15	0
2	5	16	0
2	5	17	0
2	5	18	0
2	5	19	0
2	5	20	0
2	5	21	0
2	5	22	0
2	5	23	0
2	5	24	0
2	5	25	0
2	5	26	0
2	5	27	0
2	5	28	0
2	5	29	0
2	5	30	0
2	5	31	0
2	5	32	0
2	5	33	0
2	5	34	0
2	5	35	0
2	5	36	0
2	5	37	0
2	5	38	0
2	5	39	0
2	5	40	0
2	5	41	0
2	5	42	0
2	5	43	0
2	5	44	0
2	5	45	0
2	5	46	0
2	5	47	0
2	5	48	0
2	5	49	0
2	5	50	0
2	5	51	0
2	5	52	0
2	5	53	0
2	5	54	0
2	5	55	0
2	5	56	0
2	5	57	0
2	5	58	0
2	5	59	0
2	6	0	0
2	6	1	0
2	6	2	0
2	6	3	0
2	6	4	0
2	6	5	0
2	6	6	0
2	6	7	0
2	6	8	0
2	6	9	0
2	6	10	0
2	6	11	0
2	6	12	0
2	6	13	0
2	6	14	0
2	6	15	0
2	6	16	0
2	6	17	0
2	6	18	0
2	6	19	0
2	6	20	0
2	6	21	0
2	6	22	0
2	6	23	0
2	6	24	0
2	6	25	0
2	6	26	0
2	6	27	0
2	6	28	0
2	6	29	0
2	6	30	0
2	6	31	0
2	6	32	0
2	6	33	0
2	6	34	0
2	6	35	0
2	6	36	0
2	6	37	0
2	6	38	0
2	6	39	0
2	6	40	0
2	6	41	0
2	6	42	0
2	6	43	0
2	6	44	0
2	6	45	0
2	6	46	0
2	6	47	0
2	6	48	0
2	6	49	0
2	6	50	0
2	6	51	0
2	6	52	0
2	6	53	0
2	6	54	0
2	6	55	0
2	6	56	0
2	6	57	0
2	6	58	0
2	6	59	0
2	7	0	0
2	7	1	0
2	7	2	0
2	7	3	0
2	7	4	0
2	7	5	0
2	7	6	0
2	7	7	0
2	7	8	0
2	7	9	0
2	7	10	0
2	7	11	0
2	7	12	0
2	7	13	0
2	7	14	0
2	7	15	0
2	7	16	0
2	7	17	0
2	7	18	0
2	7	19	0
2	7	20	0
2	7	21	0
2	7	22	0
2	7	23	0
2	7	24	0
2	7	25	0
2	7	26	0
2	7	27	0
2	7	28	0
2	7	29	0
2	7	30	0
2	7	31	0
2	7	32	0
2	7	33	0
2	7	34	0
2	7	35	0
2	7	36	0
2	7	37	0
2	7	38	0
2	7	39	0
2	7	40	0
2	7	41	0
2	7	42	0
2	7	43	0
2	7	44	0
2	7	45	0
2	7	46	0
2	7	47	0
2	7	48	0
2	7	49	0
2	7	50	0
2	7	51	0
2	7	52	0
2	7	53	0
2	7	54	0
2	7	55	0
2	7	56	0
2	7	57	0
2	7	58	0
2	7	59	0
2	8	0	0
2	8	1	0
2	8	2	0
2	8	3	0
2	8	4	0
2	8	5	0
2	8	6	0
2	8	7	0
2	8	8	0
2	8	9	0
2	8	10	0
2	8	11	0
2	8	12	0
2	8	13	0
2	8	14	0
2	8	15	0
2	8	16	0
2	8	17	0
2	8	18	0
2	8	19	0
2	8	20	0
2	8	21	0
2	8	22	0
2	8	23	0
2	8	24	0
2	8	25	0
2	8	26	0
2	8	27	0
2	8	28	0
2	8	29	0
2	8	30	0
2	8	31	0
2	8	32	0
2	8	33	0
2	8	34	0
2	8	35	0
2	8	36	0
2	8	37	0
2	8	38	0
2	8	39	0
2	8	40	0
2	8	41	0
2	8	42	0
2	8	43	0
2	8	44	0
2	8	45	0
2	8	46	0
2	8	47	0
2	8	48	0
2	8	49	0
2	8	50	0
2	8	51	0
2	8	52	0
2	8	53	0
2	8	54	0
2	8	55	0
2	8	56	0
2	8	57	0
2	8	58	0
2	8	59	0
2	9	0	0
2	9	1	0
2	9	2	0
2	9	3	0
2	9	4	0
2	9	5	0
2	9	6	0
2	9	7	0
2	9	8	0
2	9	9	0
2	9	10	0
2	9	11	0
2	9	12	0
2	9	13	0
2	9	14	0
2	9	15	0
2	9	16	0
2	9	17	0
2	9	18	0
[truncated: 74,356 more rows]

## Sheet: S6_MKO_mouse2
Day	Hr	Min	Cnts/min
1	0	0	NaN
1	0	1	NaN
1	0	2	NaN
1	0	3	NaN
1	0	4	NaN
1	0	5	NaN
1	0	6	NaN
1	0	7	NaN
1	0	8	NaN
1	0	9	NaN
1	0	10	NaN
1	0	11	NaN
1	0	12	NaN
1	0	13	NaN
1	0	14	NaN
1	0	15	NaN
1	0	16	NaN
1	0	17	NaN
1	0	18	NaN
1	0	19	NaN
1	0	20	NaN
1	0	21	NaN
1	0	22	NaN
1	0	23	NaN
1	0	24	NaN
1	0	25	NaN
1	0	26	NaN
1	0	27	NaN
1	0	28	NaN
1	0	29	NaN
1	0	30	NaN
1	0	31	NaN
1	0	32	NaN
1	0	33	NaN
1	0	34	NaN
1	0	35	NaN
1	0	36	NaN
1	0	37	NaN
1	0	38	NaN
1	0	39	NaN
1	0	40	NaN
1	0	41	NaN
1	0	42	NaN
1	0	43	NaN
1	0	44	NaN
1	0	45	NaN
1	0	46	NaN
1	0	47	NaN
1	0	48	NaN
1	0	49	NaN
1	0	50	NaN
1	0	51	NaN
1	0	52	NaN
1	0	53	NaN
1	0	54	NaN
1	0	55	NaN
1	0	56	NaN
1	0	57	NaN
1	0	58	NaN
1	0	59	NaN
1	1	0	NaN
1	1	1	NaN
1	1	2	NaN
1	1	3	NaN
1	1	4	NaN
1	1	5	NaN
1	1	6	NaN
1	1	7	NaN
1	1	8	NaN
1	1	9	NaN
1	1	10	NaN
1	1	11	NaN
1	1	12	NaN
1	1	13	NaN
1	1	14	NaN
1	1	15	NaN
1	1	16	NaN
1	1	17	NaN
1	1	18	NaN
1	1	19	NaN
1	1	20	NaN
1	1	21	NaN
1	1	22	NaN
1	1	23	NaN
1	1	24	NaN
1	1	25	NaN
1	1	26	NaN
1	1	27	NaN
1	1	28	NaN
1	1	29	NaN
1	1	30	NaN
1	1	31	NaN
1	1	32	NaN
1	1	33	NaN
1	1	34	NaN
1	1	35	NaN
1	1	36	NaN
1	1	37	NaN
1	1	38	NaN
1	1	39	NaN
1	1	40	NaN
1	1	41	NaN
1	1	42	NaN
1	1	43	NaN
1	1	44	NaN
1	1	45	NaN
1	1	46	NaN
1	1	47	NaN
1	1	48	NaN
1	1	49	NaN
1	1	50	NaN
1	1	51	NaN
1	1	52	NaN
1	1	53	NaN
1	1	54	NaN
1	1	55	NaN
1	1	56	NaN
1	1	57	NaN
1	1	58	NaN
1	1	59	NaN
1	2	0	NaN
1	2	1	NaN
1	2	2	NaN
1	2	3	NaN
1	2	4	NaN
1	2	5	NaN
1	2	6	NaN
1	2	7	NaN
1	2	8	NaN
1	2	9	NaN
1	2	10	NaN
1	2	11	NaN
1	2	12	NaN
1	2	13	NaN
1	2	14	NaN
1	2	15	NaN
1	2	16	NaN
1	2	17	NaN
1	2	18	NaN
1	2	19	NaN
1	2	20	NaN
1	2	21	NaN
1	2	22	NaN
1	2	23	NaN
1	2	24	NaN
1	2	25	NaN
1	2	26	NaN
1	2	27	NaN
1	2	28	NaN
1	2	29	NaN
1	2	30	NaN
1	2	31	NaN
1	2	32	NaN
1	2	33	NaN
1	2	34	NaN
1	2	35	NaN
1	2	36	NaN
1	2	37	NaN
1	2	38	NaN
1	2	39	NaN
1	2	40	NaN
1	2	41	NaN
1	2	42	NaN
1	2	43	NaN
1	2	44	NaN
1	2	45	NaN
1	2	46	NaN
1	2	47	NaN
1	2	48	NaN
1	2	49	NaN
1	2	50	NaN
1	2	51	NaN
1	2	52	NaN
1	2	53	NaN
1	2	54	NaN
1	2	55	NaN
1	2	56	NaN
1	2	57	NaN
1	2	58	NaN
1	2	59	NaN
1	3	0	NaN
1	3	1	NaN
1	3	2	NaN
1	3	3	NaN
1	3	4	NaN
1	3	5	NaN
1	3	6	NaN
1	3	7	NaN
1	3	8	NaN
1	3	9	NaN
1	3	10	NaN
1	3	11	NaN
1	3	12	NaN
1	3	13	NaN
1	3	14	NaN
1	3	15	NaN
1	3	16	NaN
1	3	17	NaN
1	3	18	NaN
1	3	19	NaN
1	3	20	NaN
1	3	21	NaN
1	3	22	NaN
1	3	23	NaN
1	3	24	NaN
1	3	25	NaN
1	3	26	NaN
1	3	27	NaN
1	3	28	NaN
1	3	29	NaN
1	3	30	NaN
1	3	31	NaN
1	3	32	NaN
1	3	33	NaN
1	3	34	NaN
1	3	35	NaN
1	3	36	NaN
1	3	37	NaN
1	3	38	NaN
1	3	39	NaN
1	3	40	NaN
1	3	41	NaN
1	3	42	NaN
1	3	43	NaN
1	3	44	NaN
1	3	45	NaN
1	3	46	NaN
1	3	47	NaN
1	3	48	NaN
1	3	49	NaN
1	3	50	NaN
1	3	51	NaN
1	3	52	NaN
1	3	53	NaN
1	3	54	NaN
1	3	55	NaN
1	3	56	NaN
1	3	57	NaN
1	3	58	NaN
1	3	59	NaN
1	4	0	NaN
1	4	1	NaN
1	4	2	NaN
1	4	3	NaN
1	4	4	NaN
1	4	5	NaN
1	4	6	NaN
1	4	7	NaN
1	4	8	NaN
1	4	9	NaN
1	4	10	NaN
1	4	11	NaN
1	4	12	NaN
1	4	13	NaN
1	4	14	NaN
1	4	15	NaN
1	4	16	NaN
1	4	17	NaN
1	4	18	NaN
1	4	19	NaN
1	4	20	NaN
1	4	21	NaN
1	4	22	NaN
1	4	23	NaN
1	4	24	NaN
1	4	25	NaN
1	4	26	NaN
1	4	27	NaN
1	4	28	NaN
1	4	29	NaN
1	4	30	NaN
1	4	31	NaN
1	4	32	NaN
1	4	33	NaN
1	4	34	NaN
1	4	35	NaN
1	4	36	NaN
1	4	37	NaN
1	4	38	NaN
1	4	39	NaN
1	4	40	NaN
1	4	41	NaN
1	4	42	NaN
1	4	43	NaN
1	4	44	NaN
1	4	45	NaN
1	4	46	NaN
1	4	47	NaN
1	4	48	NaN
1	4	49	NaN
1	4	50	NaN
1	4	51	NaN
1	4	52	NaN
1	4	53	NaN
1	4	54	NaN
1	4	55	NaN
1	4	56	NaN
1	4	57	NaN
1	4	58	NaN
1	4	59	NaN
1	5	0	NaN
1	5	1	NaN
1	5	2	NaN
1	5	3	NaN
1	5	4	NaN
1	5	5	NaN
1	5	6	NaN
1	5	7	NaN
1	5	8	NaN
1	5	9	NaN
1	5	10	NaN
1	5	11	NaN
1	5	12	NaN
1	5	13	NaN
1	5	14	NaN
1	5	15	NaN
1	5	16	NaN
1	5	17	NaN
1	5	18	NaN
1	5	19	NaN
1	5	20	NaN
1	5	21	NaN
1	5	22	NaN
1	5	23	NaN
1	5	24	NaN
1	5	25	NaN
1	5	26	NaN
1	5	27	NaN
1	5	28	NaN
1	5	29	NaN
1	5	30	NaN
1	5	31	NaN
1	5	32	NaN
1	5	33	NaN
1	5	34	NaN
1	5	35	NaN
1	5	36	NaN
1	5	37	NaN
1	5	38	NaN
1	5	39	NaN
1	5	40	NaN
1	5	41	NaN
1	5	42	NaN
1	5	43	NaN
1	5	44	NaN
1	5	45	NaN
1	5	46	NaN
1	5	47	NaN
1	5	48	NaN
1	5	49	NaN
1	5	50	NaN
1	5	51	NaN
1	5	52	NaN
1	5	53	NaN
1	5	54	NaN
1	5	55	NaN
1	5	56	NaN
1	5	57	NaN
1	5	58	NaN
1	5	59	NaN
1	6	0	NaN
1	6	1	NaN
1	6	2	NaN
1	6	3	NaN
1	6	4	NaN
1	6	5	NaN
1	6	6	NaN
1	6	7	NaN
1	6	8	NaN
1	6	9	NaN
1	6	10	NaN
1	6	11	NaN
1	6	12	NaN
1	6	13	NaN
1	6	14	NaN
1	6	15	NaN
1	6	16	NaN
1	6	17	NaN
1	6	18	NaN
1	6	19	NaN
1	6	20	NaN
1	6	21	NaN
1	6	22	NaN
1	6	23	NaN
1	6	24	NaN
1	6	25	NaN
1	6	26	NaN
1	6	27	NaN
1	6	28	NaN
1	6	29	NaN
1	6	30	NaN
1	6	31	NaN
1	6	32	NaN
1	6	33	NaN
1	6	34	NaN
1	6	35	NaN
1	6	36	NaN
1	6	37	NaN
1	6	38	NaN
1	6	39	NaN
1	6	40	NaN
1	6	41	NaN
1	6	42	NaN
1	6	43	NaN
1	6	44	NaN
1	6	45	NaN
1	6	46	NaN
1	6	47	NaN
1	6	48	NaN
1	6	49	NaN
1	6	50	NaN
1	6	51	NaN
1	6	52	NaN
1	6	53	NaN
1	6	54	NaN
1	6	55	NaN
1	6	56	NaN
1	6	57	NaN
1	6	58	NaN
1	6	59	NaN
1	7	0	NaN
1	7	1	NaN
1	7	2	NaN
1	7	3	NaN
1	7	4	NaN
1	7	5	NaN
1	7	6	NaN
1	7	7	NaN
1	7	8	NaN
1	7	9	NaN
1	7	10	NaN
1	7	11	NaN
1	7	12	NaN
1	7	13	NaN
1	7	14	NaN
1	7	15	NaN
1	7	16	NaN
1	7	17	NaN
1	7	18	NaN
1	7	19	NaN
1	7	20	NaN
1	7	21	NaN
1	7	22	NaN
1	7	23	NaN
1	7	24	NaN
1	7	25	NaN
1	7	26	NaN
1	7	27	NaN
1	7	28	NaN
1	7	29	NaN
1	7	30	NaN
1	7	31	NaN
1	7	32	NaN
1	7	33	NaN
1	7	34	NaN
1	7	35	NaN
1	7	36	NaN
1	7	37	NaN
1	7	38	NaN
1	7	39	NaN
1	7	40	NaN
1	7	41	NaN
1	7	42	NaN
1	7	43	NaN
1	7	44	NaN
1	7	45	NaN
1	7	46	NaN
1	7	47	NaN
1	7	48	NaN
1	7	49	NaN
1	7	50	NaN
1	7	51	NaN
1	7	52	NaN
1	7	53	NaN
1	7	54	NaN
1	7	55	NaN
1	7	56	NaN
1	7	57	NaN
1	7	58	NaN
1	7	59	NaN
1	8	0	NaN
1	8	1	NaN
1	8	2	NaN
1	8	3	NaN
1	8	4	NaN
1	8	5	NaN
1	8	6	NaN
1	8	7	NaN
1	8	8	NaN
1	8	9	NaN
1	8	10	NaN
1	8	11	NaN
1	8	12	NaN
1	8	13	NaN
1	8	14	NaN
1	8	15	NaN
1	8	16	NaN
1	8	17	NaN
1	8	18	NaN
1	8	19	NaN
1	8	20	NaN
1	8	21	NaN
1	8	22	NaN
1	8	23	NaN
1	8	24	NaN
1	8	25	NaN
1	8	26	NaN
1	8	27	NaN
1	8	28	NaN
1	8	29	NaN
1	8	30	NaN
1	8	31	NaN
1	8	32	NaN
1	8	33	NaN
1	8	34	NaN
1	8	35	NaN
1	8	36	NaN
1	8	37	NaN
1	8	38	NaN
1	8	39	NaN
1	8	40	NaN
1	8	41	NaN
1	8	42	NaN
1	8	43	NaN
1	8	44	NaN
1	8	45	NaN
1	8	46	NaN
1	8	47	NaN
1	8	48	NaN
1	8	49	NaN
1	8	50	NaN
1	8	51	NaN
1	8	52	NaN
1	8	53	NaN
1	8	54	NaN
1	8	55	NaN
1	8	56	NaN
1	8	57	NaN
1	8	58	NaN
1	8	59	NaN
1	9	0	NaN
1	9	1	NaN
1	9	2	NaN
1	9	3	NaN
1	9	4	NaN
1	9	5	NaN
1	9	6	NaN
1	9	7	NaN
1	9	8	NaN
1	9	9	NaN
1	9	10	NaN
1	9	11	NaN
1	9	12	NaN
1	9	13	NaN
1	9	14	NaN
1	9	15	NaN
1	9	16	NaN
1	9	17	NaN
1	9	18	NaN
1	9	19	NaN
1	9	20	NaN
1	9	21	NaN
1	9	22	NaN
1	9	23	NaN
1	9	24	NaN
1	9	25	NaN
1	9	26	NaN
1	9	27	NaN
1	9	28	NaN
1	9	29	NaN
1	9	30	NaN
1	9	31	NaN
1	9	32	NaN
1	9	33	NaN
1	9	34	NaN
1	9	35	NaN
1	9	36	NaN
1	9	37	NaN
1	9	38	NaN
1	9	39	NaN
1	9	40	NaN
1	9	41	NaN
1	9	42	NaN
1	9	43	NaN
1	9	44	NaN
1	9	45	NaN
1	9	46	NaN
1	9	47	NaN
1	9	48	NaN
1	9	49	NaN
1	9	50	NaN
1	9	51	NaN
1	9	52	NaN
1	9	53	NaN
1	9	54	NaN
1	9	55	NaN
1	9	56	NaN
1	9	57	NaN
1	9	58	NaN
1	9	59	NaN
1	10	0	NaN
1	10	1	NaN
1	10	2	NaN
1	10	3	NaN
1	10	4	NaN
1	10	5	NaN
1	10	6	NaN
1	10	7	NaN
1	10	8	NaN
1	10	9	NaN
1	10	10	NaN
1	10	11	NaN
1	10	12	NaN
1	10	13	NaN
1	10	14	NaN
1	10	15	NaN
1	10	16	NaN
1	10	17	NaN
1	10	18	NaN
1	10	19	NaN
1	10	20	NaN
1	10	21	NaN
1	10	22	NaN
1	10	23	NaN
1	10	24	NaN
1	10	25	NaN
1	10	26	NaN
1	10	27	NaN
1	10	28	NaN
1	10	29	NaN
1	10	30	NaN
1	10	31	NaN
1	10	32	NaN
1	10	33	NaN
1	10	34	NaN
1	10	35	NaN
1	10	36	NaN
1	10	37	NaN
1	10	38	NaN
1	10	39	NaN
1	10	40	NaN
1	10	41	NaN
1	10	42	NaN
1	10	43	NaN
1	10	44	NaN
1	10	45	NaN
1	10	46	NaN
1	10	47	NaN
1	10	48	NaN
1	10	49	NaN
1	10	50	NaN
1	10	51	NaN
1	10	52	NaN
1	10	53	NaN
1	10	54	NaN
1	10	55	NaN
1	10	56	NaN
1	10	57	NaN
1	10	58	NaN
1	10	59	NaN
1	11	0	NaN
1	11	1	NaN
1	11	2	NaN
1	11	3	NaN
1	11	4	NaN
1	11	5	NaN
1	11	6	NaN
1	11	7	NaN
1	11	8	NaN
1	11	9	NaN
1	11	10	NaN
1	11	11	NaN
1	11	12	NaN
1	11	13	NaN
1	11	14	NaN
1	11	15	NaN
1	11	16	NaN
1	11	17	NaN
1	11	18	NaN
1	11	19	NaN
1	11	20	NaN
1	11	21	NaN
1	11	22	NaN
1	11	23	NaN
1	11	24	NaN
1	11	25	NaN
1	11	26	NaN
1	11	27	NaN
1	11	28	NaN
1	11	29	NaN
1	11	30	NaN
1	11	31	NaN
1	11	32	NaN
1	11	33	NaN
1	11	34	NaN
1	11	35	NaN
1	11	36	NaN
1	11	37	NaN
1	11	38	NaN
1	11	39	NaN
1	11	40	NaN
1	11	41	NaN
1	11	42	NaN
1	11	43	NaN
1	11	44	NaN
1	11	45	NaN
1	11	46	NaN
1	11	47	NaN
1	11	48	NaN
1	11	49	NaN
1	11	50	NaN
1	11	51	NaN
1	11	52	NaN
1	11	53	NaN
1	11	54	NaN
1	11	55	NaN
1	11	56	NaN
1	11	57	NaN
1	11	58	NaN
1	11	59	NaN
1	12	0	0
1	12	1	0
1	12	2	0
1	12	3	0
1	12	4	0
1	12	5	0
1	12	6	0
1	12	7	0
1	12	8	0
1	12	9	0
1	12	10	0
1	12	11	0
1	12	12	0
1	12	13	0
1	12	14	0
1	12	15	0
1	12	16	0
1	12	17	0
1	12	18	0
1	12	19	0
1	12	20	0
1	12	21	0
1	12	22	0
1	12	23	0
1	12	24	0
1	12	25	0
1	12	26	0
1	12	27	0
1	12	28	0
1	12	29	0
1	12	30	0
1	12	31	0
1	12	32	0
1	12	33	0
1	12	34	0
1	12	35	0
1	12	36	0
1	12	37	0
1	12	38	0
1	12	39	0
1	12	40	0
1	12	41	0
1	12	42	0
1	12	43	0
1	12	44	0
1	12	45	0
1	12	46	0
1	12	47	0
1	12	48	0
1	12	49	0
1	12	50	0
1	12	51	0
1	12	52	0
1	12	53	0
1	12	54	0
1	12	55	0
1	12	56	0
1	12	57	0
1	12	58	0
1	12	59	0
1	13	0	0
1	13	1	0
1	13	2	0
1	13	3	0
1	13	4	0
1	13	5	0
1	13	6	0
1	13	7	0
1	13	8	0
1	13	9	0
1	13	10	0
1	13	11	0
1	13	12	0
1	13	13	0
1	13	14	0
1	13	15	0
1	13	16	0
1	13	17	0
1	13	18	0
1	13	19	0
1	13	20	0
1	13	21	0
1	13	22	0
1	13	23	0
1	13	24	0
1	13	25	0
1	13	26	0
1	13	27	0
1	13	28	0
1	13	29	0
1	13	30	0
1	13	31	0
1	13	32	0
1	13	33	0
1	13	34	0
1	13	35	0
1	13	36	0
1	13	37	0
1	13	38	0
1	13	39	0
1	13	40	0
1	13	41	0
1	13	42	0
1	13	43	0
1	13	44	0
1	13	45	0
1	13	46	0
1	13	47	0
1	13	48	0
1	13	49	0
1	13	50	0
1	13	51	0
1	13	52	0
1	13	53	0
1	13	54	0
1	13	55	0
1	13	56	0
1	13	57	0
1	13	58	0
1	13	59	0
1	14	0	0
1	14	1	0
1	14	2	0
1	14	3	0
1	14	4	0
1	14	5	0
1	14	6	0
1	14	7	0
1	14	8	0
1	14	9	0
1	14	10	0
1	14	11	0
1	14	12	0
1	14	13	0
1	14	14	0
1	14	15	0
1	14	16	0
1	14	17	0
1	14	18	0
1	14	19	0
1	14	20	0
1	14	21	0
1	14	22	0
1	14	23	0
1	14	24	0
1	14	25	0
1	14	26	0
1	14	27	0
1	14	28	0
1	14	29	0
1	14	30	0
1	14	31	0
1	14	32	0
1	14	33	0
1	14	34	0
1	14	35	0
1	14	36	0
1	14	37	0
1	14	38	0
1	14	39	0
1	14	40	0
1	14	41	0
1	14	42	0
1	14	43	0
1	14	44	0
1	14	45	0
1	14	46	0
1	14	47	0
1	14	48	0
1	14	49	0
1	14	50	0
1	14	51	0
1	14	52	0
1	14	53	0
1	14	54	0
1	14	55	0
1	14	56	0
1	14	57	0
1	14	58	0
1	14	59	0
1	15	0	0
1	15	1	0
1	15	2	0
1	15	3	0
1	15	4	0
1	15	5	0
1	15	6	0
1	15	7	0
1	15	8	0
1	15	9	0
1	15	10	0
1	15	11	0
1	15	12	0
1	15	13	0
1	15	14	0
1	15	15	0
1	15	16	0
1	15	17	0
1	15	18	0
1	15	19	0
1	15	20	0
1	15	21	0
1	15	22	0
1	15	23	0
1	15	24	0
1	15	25	0
1	15	26	0
1	15	27	0
1	15	28	0
1	15	29	0
1	15	30	0
1	15	31	0
1	15	32	0
1	15	33	0
1	15	34	0
1	15	35	0
1	15	36	0
1	15	37	0
1	15	38	0
1	15	39	0
1	15	40	0
1	15	41	0
1	15	42	0
1	15	43	0
1	15	44	0
1	15	45	0
1	15	46	0
1	15	47	0
1	15	48	0
1	15	49	0
1	15	50	0
1	15	51	0
1	15	52	0
1	15	53	0
1	15	54	0
1	15	55	0
1	15	56	0
1	15	57	0
1	15	58	0
1	15	59	0
1	16	0	0
1	16	1	0
1	16	2	0
1	16	3	0
1	16	4	0
1	16	5	0
1	16	6	0
1	16	7	0
1	16	8	0
1	16	9	0
1	16	10	0
1	16	11	0
1	16	12	0
1	16	13	0
1	16	14	0
1	16	15	0
1	16	16	0
1	16	17	0
1	16	18	0
1	16	19	0
1	16	20	0
1	16	21	0
1	16	22	0
1	16	23	0
1	16	24	0
1	16	25	0
1	16	26	0
1	16	27	0
1	16	28	0
1	16	29	0
1	16	30	0
1	16	31	0
1	16	32	0
1	16	33	0
1	16	34	0
1	16	35	0
1	16	36	0
1	16	37	0
1	16	38	0
1	16	39	0
1	16	40	0
1	16	41	0
1	16	42	0
1	16	43	0
1	16	44	0
1	16	45	0
1	16	46	0
1	16	47	0
1	16	48	0
1	16	49	0
1	16	50	0
1	16	51	0
1	16	52	0
1	16	53	0
1	16	54	0
1	16	55	0
1	16	56	0
1	16	57	0
1	16	58	0
1	16	59	0
1	17	0	0
1	17	1	0
1	17	2	0
1	17	3	0
1	17	4	0
1	17	5	0
1	17	6	0
1	17	7	0
1	17	8	0
1	17	9	0
1	17	10	0
1	17	11	0
1	17	12	0
1	17	13	0
1	17	14	0
1	17	15	0
1	17	16	0
1	17	17	0
1	17	18	0
1	17	19	0
1	17	20	0
1	17	21	0
1	17	22	0
1	17	23	0
1	17	24	0
1	17	25	0
1	17	26	0
1	17	27	0
1	17	28	0
1	17	29	0
1	17	30	0
1	17	31	0
1	17	32	0
1	17	33	0
1	17	34	0
1	17	35	0
1	17	36	0
1	17	37	0
1	17	38	0
1	17	39	0
1	17	40	0
1	17	41	0
1	17	42	0
1	17	43	0
1	17	44	0
1	17	45	0
1	17	46	0
1	17	47	0
1	17	48	0
1	17	49	0
1	17	50	0
1	17	51	0
1	17	52	0
1	17	53	0
1	17	54	0
1	17	55	0
1	17	56	0
1	17	57	0
1	17	58	0
1	17	59	0
1	18	0	0
1	18	1	0
1	18	2	0
1	18	3	0
1	18	4	0
1	18	5	0
1	18	6	0
1	18	7	0
1	18	8	0
1	18	9	0
1	18	10	0
1	18	11	0
1	18	12	0
1	18	13	0
1	18	14	0
1	18	15	0
1	18	16	0
1	18	17	0
1	18	18	0
1	18	19	0
1	18	20	0
1	18	21	0
1	18	22	0
1	18	23	0
1	18	24	0
1	18	25	0
1	18	26	0
1	18	27	0
1	18	28	0
1	18	29	0
1	18	30	0
1	18	31	0
1	18	32	0
1	18	33	0
1	18	34	0
1	18	35	0
1	18	36	0
1	18	37	0
1	18	38	0
1	18	39	0
1	18	40	0
1	18	41	0
1	18	42	0
1	18	43	0
1	18	44	0
1	18	45	0
1	18	46	0
1	18	47	0
1	18	48	0
1	18	49	0
1	18	50	0
1	18	51	0
1	18	52	0
1	18	53	0
1	18	54	0
1	18	55	0
1	18	56	0
1	18	57	0
1	18	58	0
1	18	59	0
1	19	0	0
1	19	1	0
1	19	2	0
1	19	3	0
1	19	4	0
1	19	5	0
1	19	6	0
1	19	7	0
1	19	8	0
1	19	9	0
1	19	10	0
1	19	11	0
1	19	12	0
1	19	13	0
1	19	14	0
1	19	15	0
1	19	16	0
1	19	17	0
1	19	18	0
1	19	19	0
1	19	20	0
1	19	21	0
1	19	22	0
1	19	23	0
1	19	24	0
1	19	25	0
1	19	26	0
1	19	27	0
1	19	28	0
1	19	29	0
1	19	30	0
1	19	31	0
1	19	32	0
1	19	33	0
1	19	34	0
1	19	35	0
1	19	36	0
1	19	37	0
1	19	38	0
1	19	39	0
1	19	40	0
1	19	41	0
1	19	42	0
1	19	43	0
1	19	44	0
1	19	45	0
1	19	46	0
1	19	47	0
1	19	48	0
1	19	49	0
1	19	50	0
1	19	51	0
1	19	52	0
1	19	53	0
1	19	54	0
1	19	55	0
1	19	56	0
1	19	57	0
1	19	58	0
1	19	59	0
1	20	0	0
1	20	1	0
1	20	2	0
1	20	3	0
1	20	4	0
1	20	5	0
1	20	6	0
1	20	7	0
1	20	8	0
1	20	9	0
1	20	10	0
1	20	11	0
1	20	12	0
1	20	13	0
1	20	14	0
1	20	15	0
1	20	16	0
1	20	17	0
1	20	18	0
1	20	19	0
1	20	20	0
1	20	21	0
1	20	22	0
1	20	23	0
1	20	24	0
1	20	25	0
1	20	26	0
1	20	27	0
1	20	28	0
1	20	29	0
1	20	30	0
1	20	31	0
1	20	32	0
1	20	33	0
1	20	34	0
1	20	35	0
1	20	36	0
1	20	37	0
1	20	38	0
1	20	39	0
1	20	40	0
1	20	41	0
1	20	42	0
1	20	43	0
1	20	44	0
1	20	45	0
1	20	46	0
1	20	47	0
1	20	48	0
1	20	49	0
1	20	50	0
1	20	51	0
1	20	52	0
1	20	53	0
1	20	54	0
1	20	55	0
1	20	56	0
1	20	57	0
1	20	58	0
1	20	59	0
1	21	0	0
1	21	1	0
1	21	2	0
1	21	3	0
1	21	4	0
1	21	5	0
1	21	6	0
1	21	7	0
1	21	8	0
1	21	9	0
1	21	10	0
1	21	11	0
1	21	12	0
1	21	13	0
1	21	14	0
1	21	15	0
1	21	16	0
1	21	17	0
1	21	18	0
1	21	19	0
1	21	20	0
1	21	21	0
1	21	22	0
1	21	23	0
1	21	24	0
1	21	25	0
1	21	26	0
1	21	27	0
1	21	28	0
1	21	29	0
1	21	30	0
1	21	31	0
1	21	32	0
1	21	33	0
1	21	34	0
1	21	35	0
1	21	36	0
1	21	37	0
1	21	38	0
1	21	39	0
1	21	40	0
1	21	41	0
1	21	42	0
1	21	43	0
1	21	44	0
1	21	45	0
1	21	46	0
1	21	47	0
1	21	48	0
1	21	49	0
1	21	50	0
1	21	51	0
1	21	52	0
1	21	53	0
1	21	54	0
1	21	55	0
1	21	56	0
1	21	57	0
1	21	58	0
1	21	59	0
1	22	0	0
1	22	1	0
1	22	2	0
1	22	3	0
1	22	4	0
1	22	5	0
1	22	6	0
1	22	7	0
1	22	8	0
1	22	9	0
1	22	10	0
1	22	11	0
1	22	12	0
1	22	13	0
1	22	14	0
1	22	15	0
1	22	16	0
1	22	17	0
1	22	18	0
1	22	19	0
1	22	20	0
1	22	21	0
1	22	22	0
1	22	23	0
1	22	24	0
1	22	25	0
1	22	26	0
1	22	27	0
1	22	28	0
1	22	29	0
1	22	30	0
1	22	31	0
1	22	32	0
1	22	33	0
1	22	34	0
1	22	35	0
1	22	36	0
1	22	37	0
1	22	38	0
1	22	39	0
1	22	40	0
1	22	41	0
1	22	42	0
1	22	43	0
1	22	44	0
1	22	45	0
1	22	46	0
1	22	47	0
1	22	48	0
1	22	49	0
1	22	50	0
1	22	51	0
1	22	52	0
1	22	53	0
1	22	54	0
1	22	55	0
1	22	56	0
1	22	57	0
1	22	58	0
1	22	59	0
1	23	0	0
1	23	1	0
1	23	2	0
1	23	3	0
1	23	4	0
1	23	5	0
1	23	6	0
1	23	7	0
1	23	8	0
1	23	9	0
1	23	10	0
1	23	11	0
1	23	12	0
1	23	13	0
1	23	14	0
1	23	15	0
1	23	16	0
1	23	17	0
1	23	18	0
1	23	19	0
1	23	20	0
1	23	21	0
1	23	22	0
1	23	23	0
1	23	24	0
1	23	25	0
1	23	26	0
1	23	27	0
1	23	28	0
1	23	29	0
1	23	30	0
1	23	31	0
1	23	32	0
1	23	33	0
1	23	34	0
1	23	35	0
1	23	36	0
1	23	37	0
1	23	38	0
1	23	39	0
1	23	40	0
1	23	41	0
1	23	42	0
1	23	43	0
1	23	44	0
1	23	45	0
1	23	46	0
1	23	47	0
1	23	48	0
1	23	49	0
1	23	50	0
1	23	51	0
1	23	52	0
1	23	53	0
1	23	54	0
1	23	55	0
1	23	56	0
1	23	57	0
1	23	58	0
1	23	59	0
2	0	0	0
2	0	1	0
2	0	2	0
2	0	3	0
2	0	4	0
2	0	5	0
2	0	6	0
2	0	7	0
2	0	8	0
2	0	9	0
2	0	10	0
2	0	11	0
2	0	12	0
2	0	13	0
2	0	14	0
2	0	15	0
2	0	16	0
2	0	17	0
2	0	18	0
2	0	19	0
2	0	20	0
2	0	21	0
2	0	22	0
2	0	23	0
2	0	24	0
2	0	25	0
2	0	26	0
2	0	27	0
2	0	28	0
2	0	29	0
2	0	30	0
2	0	31	0
2	0	32	0
2	0	33	0
2	0	34	0
2	0	35	0
2	0	36	0
2	0	37	0
2	0	38	0
2	0	39	0
2	0	40	0
2	0	41	0
2	0	42	0
2	0	43	0
2	0	44	0
2	0	45	0
2	0	46	0
2	0	47	0
2	0	48	0
2	0	49	0
2	0	50	0
2	0	51	0
2	0	52	0
2	0	53	0
2	0	54	0
2	0	55	0
2	0	56	0
2	0	57	0
2	0	58	0
2	0	59	0
2	1	0	0
2	1	1	0
2	1	2	0
2	1	3	0
2	1	4	0
2	1	5	0
2	1	6	0
2	1	7	0
2	1	8	0
2	1	9	0
2	1	10	0
2	1	11	0
2	1	12	0
2	1	13	0
2	1	14	0
2	1	15	0
2	1	16	0
2	1	17	0
2	1	18	0
2	1	19	0
2	1	20	0
2	1	21	0
2	1	22	0
2	1	23	0
2	1	24	0
2	1	25	0
2	1	26	0
2	1	27	0
2	1	28	0
2	1	29	0
2	1	30	0
2	1	31	0
2	1	32	0
2	1	33	0
2	1	34	0
2	1	35	0
2	1	36	0
2	1	37	0
2	1	38	0
2	1	39	0
2	1	40	0
2	1	41	0
2	1	42	0
2	1	43	0
2	1	44	0
2	1	45	0
2	1	46	0
2	1	47	0
2	1	48	0
2	1	49	0
2	1	50	0
2	1	51	0
2	1	52	0
2	1	53	0
2	1	54	0
2	1	55	0
2	1	56	0
2	1	57	0
2	1	58	0
2	1	59	0
2	2	0	0
2	2	1	0
2	2	2	0
2	2	3	0
2	2	4	0
2	2	5	0
2	2	6	0
2	2	7	0
2	2	8	0
2	2	9	0
2	2	10	0
2	2	11	0
2	2	12	0
2	2	13	0
2	2	14	0
2	2	15	0
2	2	16	0
2	2	17	0
2	2	18	0
2	2	19	0
2	2	20	0
2	2	21	0
2	2	22	0
2	2	23	0
2	2	24	0
2	2	25	0
2	2	26	0
2	2	27	0
2	2	28	0
2	2	29	0
2	2	30	0
2	2	31	0
2	2	32	0
2	2	33	0
2	2	34	0
2	2	35	0
2	2	36	0
2	2	37	0
2	2	38	0
2	2	39	0
2	2	40	0
2	2	41	0
2	2	42	0
2	2	43	0
2	2	44	0
2	2	45	0
2	2	46	0
2	2	47	0
2	2	48	0
2	2	49	0
2	2	50	0
2	2	51	0
2	2	52	0
2	2	53	0
2	2	54	0
2	2	55	0
2	2	56	0
2	2	57	0
2	2	58	0
2	2	59	0
2	3	0	0
2	3	1	0
2	3	2	0
2	3	3	0
2	3	4	0
2	3	5	0
2	3	6	0
2	3	7	0
2	3	8	0
2	3	9	0
2	3	10	0
2	3	11	0
2	3	12	0
2	3	13	0
2	3	14	0
2	3	15	0
2	3	16	0
2	3	17	0
2	3	18	0
2	3	19	0
2	3	20	0
2	3	21	0
2	3	22	0
2	3	23	0
2	3	24	0
2	3	25	0
2	3	26	0
2	3	27	0
2	3	28	0
2	3	29	0
2	3	30	0
2	3	31	0
2	3	32	0
2	3	33	0
2	3	34	0
2	3	35	0
2	3	36	0
2	3	37	0
2	3	38	0
2	3	39	0
2	3	40	0
2	3	41	0
2	3	42	0
2	3	43	0
2	3	44	0
2	3	45	0
2	3	46	0
2	3	47	0
2	3	48	0
2	3	49	0
2	3	50	0
2	3	51	0
2	3	52	0
2	3	53	0
2	3	54	0
2	3	55	0
2	3	56	0
2	3	57	0
2	3	58	0
2	3	59	0
2	4	0	0
2	4	1	0
2	4	2	0
2	4	3	0
2	4	4	0
2	4	5	0
2	4	6	0
2	4	7	0
2	4	8	0
2	4	9	0
2	4	10	0
2	4	11	0
2	4	12	0
2	4	13	0
2	4	14	0
2	4	15	0
2	4	16	0
2	4	17	0
2	4	18	0
2	4	19	0
2	4	20	0
2	4	21	0
2	4	22	0
2	4	23	0
2	4	24	0
2	4	25	0
2	4	26	0
2	4	27	0
2	4	28	0
2	4	29	0
2	4	30	0
2	4	31	0
2	4	32	0
2	4	33	0
2	4	34	0
2	4	35	0
2	4	36	0
2	4	37	0
2	4	38	0
2	4	39	0
2	4	40	0
2	4	41	0
2	4	42	0
2	4	43	0
2	4	44	0
2	4	45	0
2	4	46	0
2	4	47	0
2	4	48	0
2	4	49	0
2	4	50	0
2	4	51	0
2	4	52	0
2	4	53	0
2	4	54	0
2	4	55	0
2	4	56	0
2	4	57	0
2	4	58	0
2	4	59	0
2	5	0	0
2	5	1	0
2	5	2	0
2	5	3	0
2	5	4	0
2	5	5	0
2	5	6	0
2	5	7	0
2	5	8	0
2	5	9	0
2	5	10	0
2	5	11	0
2	5	12	0
2	5	13	0
2	5	14	0
2	5	15	0
2	5	16	0
2	5	17	0
2	5	18	0
2	5	19	0
2	5	20	0
2	5	21	0
2	5	22	0
2	5	23	0
2	5	24	0
2	5	25	0
2	5	26	0
2	5	27	0
2	5	28	0
2	5	29	0
2	5	30	0
2	5	31	0
2	5	32	0
2	5	33	0
2	5	34	0
2	5	35	0
2	5	36	0
2	5	37	0
2	5	38	0
2	5	39	0
2	5	40	0
2	5	41	0
2	5	42	0
2	5	43	0
2	5	44	0
2	5	45	0
2	5	46	0
2	5	47	0
2	5	48	0
2	5	49	0
2	5	50	0
2	5	51	0
2	5	52	0
2	5	53	0
2	5	54	0
2	5	55	0
2	5	56	0
2	5	57	0
2	5	58	0
2	5	59	0
2	6	0	0
2	6	1	0
2	6	2	0
2	6	3	0
2	6	4	0
2	6	5	0
2	6	6	0
2	6	7	0
2	6	8	0
2	6	9	0
2	6	10	0
2	6	11	0
2	6	12	0
2	6	13	0
2	6	14	0
2	6	15	0
2	6	16	0
2	6	17	0
2	6	18	0
2	6	19	0
2	6	20	0
2	6	21	0
2	6	22	0
2	6	23	0
2	6	24	0
2	6	25	0
2	6	26	0
2	6	27	0
2	6	28	0
2	6	29	0
2	6	30	0
2	6	31	0
2	6	32	0
2	6	33	0
2	6	34	0
2	6	35	0
2	6	36	0
2	6	37	0
2	6	38	0
2	6	39	0
2	6	40	0
2	6	41	0
2	6	42	0
2	6	43	0
2	6	44	0
2	6	45	0
2	6	46	0
2	6	47	0
2	6	48	0
2	6	49	0
2	6	50	0
2	6	51	0
2	6	52	0
2	6	53	0
2	6	54	0
2	6	55	0
2	6	56	0
2	6	57	0
2	6	58	0
2	6	59	0
2	7	0	0
2	7	1	0
2	7	2	0
2	7	3	0
2	7	4	0
2	7	5	0
2	7	6	0
2	7	7	0
2	7	8	0
2	7	9	0
2	7	10	0
2	7	11	0
2	7	12	0
2	7	13	0
2	7	14	0
2	7	15	0
2	7	16	0
2	7	17	0
2	7	18	0
2	7	19	0
2	7	20	0
2	7	21	0
2	7	22	0
2	7	23	0
2	7	24	0
2	7	25	0
2	7	26	0
2	7	27	0
2	7	28	0
2	7	29	0
2	7	30	0
2	7	31	0
2	7	32	0
2	7	33	0
2	7	34	0
2	7	35	0
2	7	36	0
2	7	37	0
2	7	38	0
2	7	39	0
2	7	40	0
2	7	41	0
2	7	42	0
2	7	43	0
2	7	44	0
2	7	45	0
2	7	46	0
2	7	47	0
2	7	48	0
2	7	49	0
2	7	50	0
2	7	51	0
2	7	52	0
2	7	53	0
2	7	54	0
2	7	55	0
2	7	56	0
2	7	57	0
2	7	58	0
2	7	59	0
2	8	0	0
2	8	1	0
2	8	2	0
2	8	3	0
2	8	4	0
2	8	5	0
2	8	6	0
2	8	7	0
2	8	8	0
2	8	9	0
2	8	10	0
2	8	11	0
2	8	12	0
2	8	13	0
2	8	14	0
2	8	15	0
2	8	16	0
2	8	17	0
2	8	18	0
2	8	19	0
2	8	20	0
2	8	21	0
2	8	22	0
2	8	23	0
2	8	24	0
2	8	25	0
2	8	26	0
2	8	27	0
2	8	28	0
2	8	29	0
2	8	30	0
2	8	31	0
2	8	32	0
2	8	33	0
2	8	34	0
2	8	35	0
2	8	36	0
2	8	37	0
2	8	38	0
2	8	39	0
2	8	40	0
2	8	41	0
2	8	42	0
2	8	43	0
2	8	44	0
2	8	45	0
2	8	46	0
2	8	47	0
2	8	48	0
2	8	49	0
2	8	50	0
2	8	51	0
2	8	52	0
2	8	53	0
2	8	54	0
2	8	55	0
2	8	56	0
2	8	57	0
2	8	58	0
2	8	59	0
2	9	0	0
2	9	1	0
2	9	2	0
2	9	3	0
2	9	4	0
2	9	5	0
2	9	6	0
2	9	7	0
2	9	8	0
2	9	9	0
2	9	10	0
2	9	11	0
2	9	12	0
2	9	13	0
2	9	14	0
2	9	15	0
2	9	16	0
2	9	17	0
2	9	18	0
[truncated: 74,356 more rows]

## Sheet: S6_MKO_mouse3
Day	Hr	Min	Cnts/min
1	0	0	NaN
1	0	1	NaN
1	0	2	NaN
1	0	3	NaN
1	0	4	NaN
1	0	5	NaN
1	0	6	NaN
1	0	7	NaN
1	0	8	NaN
1	0	9	NaN
1	0	10	NaN
1	0	11	NaN
1	0	12	NaN
1	0	13	NaN
1	0	14	NaN
1	0	15	NaN
1	0	16	NaN
1	0	17	NaN
1	0	18	NaN
1	0	19	NaN
1	0	20	NaN
1	0	21	NaN
1	0	22	NaN
1	0	23	NaN
1	0	24	NaN
1	0	25	NaN
1	0	26	NaN
1	0	27	NaN
1	0	28	NaN
1	0	29	NaN
1	0	30	NaN
1	0	31	NaN
1	0	32	NaN
1	0	33	NaN
1	0	34	NaN
1	0	35	NaN
1	0	36	NaN
1	0	37	NaN
1	0	38	NaN
1	0	39	NaN
1	0	40	NaN
1	0	41	NaN
1	0	42	NaN
1	0	43	NaN
1	0	44	NaN
1	0	45	NaN
1	0	46	NaN
1	0	47	NaN
1	0	48	NaN
1	0	49	NaN
1	0	50	NaN
1	0	51	NaN
1	0	52	NaN
1	0	53	NaN
1	0	54	NaN
1	0	55	NaN
1	0	56	NaN
1	0	57	NaN
1	0	58	NaN
1	0	59	NaN
1	1	0	NaN
1	1	1	NaN
1	1	2	NaN
1	1	3	NaN
1	1	4	NaN
1	1	5	NaN
1	1	6	NaN
1	1	7	NaN
1	1	8	NaN
1	1	9	NaN
1	1	10	NaN
1	1	11	NaN
1	1	12	NaN
1	1	13	NaN
1	1	14	NaN
1	1	15	NaN
1	1	16	NaN
1	1	17	NaN
1	1	18	NaN
1	1	19	NaN
1	1	20	NaN
1	1	21	NaN
1	1	22	NaN
1	1	23	NaN
1	1	24	NaN
1	1	25	NaN
1	1	26	NaN
1	1	27	NaN
1	1	28	NaN
1	1	29	NaN
1	1	30	NaN
1	1	31	NaN
1	1	32	NaN
1	1	33	NaN
1	1	34	NaN
1	1	35	NaN
1	1	36	NaN
1	1	37	NaN
1	1	38	NaN
1	1	39	NaN
1	1	40	NaN
1	1	41	NaN
1	1	42	NaN
1	1	43	NaN
1	1	44	NaN
1	1	45	NaN
1	1	46	NaN
1	1	47	NaN
1	1	48	NaN
1	1	49	NaN
1	1	50	NaN
1	1	51	NaN
1	1	52	NaN
1	1	53	NaN
1	1	54	NaN
1	1	55	NaN
1	1	56	NaN
1	1	57	NaN
1	1	58	NaN
1	1	59	NaN
1	2	0	NaN
1	2	1	NaN
1	2	2	NaN
1	2	3	NaN
1	2	4	NaN
1	2	5	NaN
1	2	6	NaN
1	2	7	NaN
1	2	8	NaN
1	2	9	NaN
1	2	10	NaN
1	2	11	NaN
1	2	12	NaN
1	2	13	NaN
1	2	14	NaN
1	2	15	NaN
1	2	16	NaN
1	2	17	NaN
1	2	18	NaN
1	2	19	NaN
1	2	20	NaN
1	2	21	NaN
1	2	22	NaN
1	2	23	NaN
1	2	24	NaN
1	2	25	NaN
1	2	26	NaN
1	2	27	NaN
1	2	28	NaN
1	2	29	NaN
1	2	30	NaN
1	2	31	NaN
1	2	32	NaN
1	2	33	NaN
1	2	34	NaN
1	2	35	NaN
1	2	36	NaN
1	2	37	NaN
1	2	38	NaN
1	2	39	NaN
1	2	40	NaN
1	2	41	NaN
1	2	42	NaN
1	2	43	NaN
1	2	44	NaN
1	2	45	NaN
1	2	46	NaN
1	2	47	NaN
1	2	48	NaN
1	2	49	NaN
1	2	50	NaN
1	2	51	NaN
1	2	52	NaN
1	2	53	NaN
1	2	54	NaN
1	2	55	NaN
1	2	56	NaN
1	2	57	NaN
1	2	58	NaN
1	2	59	NaN
1	3	0	NaN
1	3	1	NaN
1	3	2	NaN
1	3	3	NaN
1	3	4	NaN
1	3	5	NaN
1	3	6	NaN
1	3	7	NaN
1	3	8	NaN
1	3	9	NaN
1	3	10	NaN
1	3	11	NaN
1	3	12	NaN
1	3	13	NaN
1	3	14	NaN
1	3	15	NaN
1	3	16	NaN
1	3	17	NaN
1	3	18	NaN
1	3	19	NaN
1	3	20	NaN
1	3	21	NaN
1	3	22	NaN
1	3	23	NaN
1	3	24	NaN
1	3	25	NaN
1	3	26	NaN
1	3	27	NaN
1	3	28	NaN
1	3	29	NaN
1	3	30	NaN
1	3	31	NaN
1	3	32	NaN
1	3	33	NaN
1	3	34	NaN
1	3	35	NaN
1	3	36	NaN
1	3	37	NaN
1	3	38	NaN
1	3	39	NaN
1	3	40	NaN
1	3	41	NaN
1	3	42	NaN
1	3	43	NaN
1	3	44	NaN
1	3	45	NaN
1	3	46	NaN
1	3	47	NaN
1	3	48	NaN
1	3	49	NaN
1	3	50	NaN
1	3	51	NaN
1	3	52	NaN
1	3	53	NaN
1	3	54	NaN
1	3	55	NaN
1	3	56	NaN
1	3	57	NaN
1	3	58	NaN
1	3	59	NaN
1	4	0	NaN
1	4	1	NaN
1	4	2	NaN
1	4	3	NaN
1	4	4	NaN
1	4	5	NaN
1	4	6	NaN
1	4	7	NaN
1	4	8	NaN
1	4	9	NaN
1	4	10	NaN
1	4	11	NaN
1	4	12	NaN
1	4	13	NaN
1	4	14	NaN
1	4	15	NaN
1	4	16	NaN
1	4	17	NaN
1	4	18	NaN
1	4	19	NaN
1	4	20	NaN
1	4	21	NaN
1	4	22	NaN
1	4	23	NaN
1	4	24	NaN
1	4	25	NaN
1	4	26	NaN
1	4	27	NaN
1	4	28	NaN
1	4	29	NaN
1	4	30	NaN
1	4	31	NaN
1	4	32	NaN
1	4	33	NaN
1	4	34	NaN
1	4	35	NaN
1	4	36	NaN
1	4	37	NaN
1	4	38	NaN
1	4	39	NaN
1	4	40	NaN
1	4	41	NaN
1	4	42	NaN
1	4	43	NaN
1	4	44	NaN
1	4	45	NaN
1	4	46	NaN
1	4	47	NaN
1	4	48	NaN
1	4	49	NaN
1	4	50	NaN
1	4	51	NaN
1	4	52	NaN
1	4	53	NaN
1	4	54	NaN
1	4	55	NaN
1	4	56	NaN
1	4	57	NaN
1	4	58	NaN
1	4	59	NaN
1	5	0	NaN
1	5	1	NaN
1	5	2	NaN
1	5	3	NaN
1	5	4	NaN
1	5	5	NaN
1	5	6	NaN
1	5	7	NaN
1	5	8	NaN
1	5	9	NaN
1	5	10	NaN
1	5	11	NaN
1	5	12	NaN
1	5	13	NaN
1	5	14	NaN
1	5	15	NaN
1	5	16	NaN
1	5	17	NaN
1	5	18	NaN
1	5	19	NaN
1	5	20	NaN
1	5	21	NaN
1	5	22	NaN
1	5	23	NaN
1	5	24	NaN
1	5	25	NaN
1	5	26	NaN
1	5	27	NaN
1	5	28	NaN
1	5	29	NaN
1	5	30	NaN
1	5	31	NaN
1	5	32	NaN
1	5	33	NaN
1	5	34	NaN
1	5	35	NaN
1	5	36	NaN
1	5	37	NaN
1	5	38	NaN
1	5	39	NaN
1	5	40	NaN
1	5	41	NaN
1	5	42	NaN
1	5	43	NaN
1	5	44	NaN
1	5	45	NaN
1	5	46	NaN
1	5	47	NaN
1	5	48	NaN
1	5	49	NaN
1	5	50	NaN
1	5	51	NaN
1	5	52	NaN
1	5	53	NaN
1	5	54	NaN
1	5	55	NaN
1	5	56	NaN
1	5	57	NaN
1	5	58	NaN
1	5	59	NaN
1	6	0	NaN
1	6	1	NaN
1	6	2	NaN
1	6	3	NaN
1	6	4	NaN
1	6	5	NaN
1	6	6	NaN
1	6	7	NaN
1	6	8	NaN
1	6	9	NaN
1	6	10	NaN
1	6	11	NaN
1	6	12	NaN
1	6	13	NaN
1	6	14	NaN
1	6	15	NaN
1	6	16	NaN
1	6	17	NaN
1	6	18	NaN
1	6	19	NaN
1	6	20	NaN
1	6	21	NaN
1	6	22	NaN
1	6	23	NaN
1	6	24	NaN
1	6	25	NaN
1	6	26	NaN
1	6	27	NaN
1	6	28	NaN
1	6	29	NaN
1	6	30	NaN
1	6	31	NaN
1	6	32	NaN
1	6	33	NaN
1	6	34	NaN
1	6	35	NaN
1	6	36	NaN
1	6	37	NaN
1	6	38	NaN
1	6	39	NaN
1	6	40	NaN
1	6	41	NaN
1	6	42	NaN
1	6	43	NaN
1	6	44	NaN
1	6	45	NaN
1	6	46	NaN
1	6	47	NaN
1	6	48	NaN
1	6	49	NaN
1	6	50	NaN
1	6	51	NaN
1	6	52	NaN
1	6	53	NaN
1	6	54	NaN
1	6	55	NaN
1	6	56	NaN
1	6	57	NaN
1	6	58	NaN
1	6	59	NaN
1	7	0	NaN
1	7	1	NaN
1	7	2	NaN
1	7	3	NaN
1	7	4	NaN
1	7	5	NaN
1	7	6	NaN
1	7	7	NaN
1	7	8	NaN
1	7	9	NaN
1	7	10	NaN
1	7	11	NaN
1	7	12	NaN
1	7	13	NaN
1	7	14	NaN
1	7	15	NaN
1	7	16	NaN
1	7	17	NaN
1	7	18	NaN
1	7	19	NaN
1	7	20	NaN
1	7	21	NaN
1	7	22	NaN
1	7	23	NaN
1	7	24	NaN
1	7	25	NaN
1	7	26	NaN
1	7	27	NaN
1	7	28	NaN
1	7	29	NaN
1	7	30	NaN
1	7	31	NaN
1	7	32	NaN
1	7	33	NaN
1	7	34	NaN
1	7	35	NaN
1	7	36	NaN
1	7	37	NaN
1	7	38	NaN
1	7	39	NaN
1	7	40	NaN
1	7	41	NaN
1	7	42	NaN
1	7	43	NaN
1	7	44	NaN
1	7	45	NaN
1	7	46	NaN
1	7	47	NaN
1	7	48	NaN
1	7	49	NaN
1	7	50	NaN
1	7	51	NaN
1	7	52	NaN
1	7	53	NaN
1	7	54	NaN
1	7	55	NaN
1	7	56	NaN
1	7	57	NaN
1	7	58	NaN
1	7	59	NaN
1	8	0	NaN
1	8	1	NaN
1	8	2	NaN
1	8	3	NaN
1	8	4	NaN
1	8	5	NaN
1	8	6	NaN
1	8	7	NaN
1	8	8	NaN
1	8	9	NaN
1	8	10	NaN
1	8	11	NaN
1	8	12	NaN
1	8	13	NaN
1	8	14	NaN
1	8	15	NaN
1	8	16	NaN
1	8	17	NaN
1	8	18	NaN
1	8	19	NaN
1	8	20	NaN
1	8	21	NaN
1	8	22	NaN
1	8	23	NaN
1	8	24	NaN
1	8	25	NaN
1	8	26	NaN
1	8	27	NaN
1	8	28	NaN
1	8	29	NaN
1	8	30	NaN
1	8	31	NaN
1	8	32	NaN
1	8	33	NaN
1	8	34	NaN
1	8	35	NaN
1	8	36	NaN
1	8	37	NaN
1	8	38	NaN
1	8	39	NaN
1	8	40	NaN
1	8	41	NaN
1	8	42	NaN
1	8	43	NaN
1	8	44	NaN
1	8	45	NaN
1	8	46	NaN
1	8	47	NaN
1	8	48	NaN
1	8	49	NaN
1	8	50	NaN
1	8	51	NaN
1	8	52	NaN
1	8	53	NaN
1	8	54	NaN
1	8	55	NaN
1	8	56	NaN
1	8	57	NaN
1	8	58	NaN
1	8	59	NaN
1	9	0	NaN
1	9	1	NaN
1	9	2	NaN
1	9	3	NaN
1	9	4	NaN
1	9	5	NaN
1	9	6	NaN
1	9	7	NaN
1	9	8	NaN
1	9	9	NaN
1	9	10	NaN
1	9	11	NaN
1	9	12	NaN
1	9	13	NaN
1	9	14	NaN
1	9	15	NaN
1	9	16	NaN
1	9	17	NaN
1	9	18	NaN
1	9	19	NaN
1	9	20	NaN
1	9	21	NaN
1	9	22	NaN
1	9	23	NaN
1	9	24	NaN
1	9	25	NaN
1	9	26	NaN
1	9	27	NaN
1	9	28	NaN
1	9	29	NaN
1	9	30	NaN
1	9	31	NaN
1	9	32	NaN
1	9	33	NaN
1	9	34	NaN
1	9	35	NaN
1	9	36	NaN
1	9	37	NaN
1	9	38	NaN
1	9	39	NaN
1	9	40	NaN
1	9	41	NaN
1	9	42	NaN
1	9	43	NaN
1	9	44	NaN
1	9	45	NaN
1	9	46	NaN
1	9	47	NaN
1	9	48	NaN
1	9	49	NaN
1	9	50	NaN
1	9	51	NaN
1	9	52	NaN
1	9	53	NaN
1	9	54	NaN
1	9	55	NaN
1	9	56	NaN
1	9	57	NaN
1	9	58	NaN
1	9	59	NaN
1	10	0	NaN
1	10	1	NaN
1	10	2	NaN
1	10	3	NaN
1	10	4	NaN
1	10	5	NaN
1	10	6	NaN
1	10	7	NaN
1	10	8	NaN
1	10	9	NaN
1	10	10	NaN
1	10	11	NaN
1	10	12	NaN
1	10	13	NaN
1	10	14	NaN
1	10	15	NaN
1	10	16	NaN
1	10	17	NaN
1	10	18	NaN
1	10	19	NaN
1	10	20	NaN
1	10	21	NaN
1	10	22	NaN
1	10	23	NaN
1	10	24	NaN
1	10	25	NaN
1	10	26	NaN
1	10	27	NaN
1	10	28	NaN
1	10	29	NaN
1	10	30	NaN
1	10	31	NaN
1	10	32	NaN
1	10	33	NaN
1	10	34	NaN
1	10	35	NaN
1	10	36	NaN
1	10	37	NaN
1	10	38	NaN
1	10	39	NaN
1	10	40	NaN
1	10	41	NaN
1	10	42	NaN
1	10	43	NaN
1	10	44	NaN
1	10	45	NaN
1	10	46	NaN
1	10	47	NaN
1	10	48	NaN
1	10	49	NaN
1	10	50	NaN
1	10	51	NaN
1	10	52	NaN
1	10	53	NaN
1	10	54	NaN
1	10	55	NaN
1	10	56	NaN
1	10	57	NaN
1	10	58	NaN
1	10	59	NaN
1	11	0	NaN
1	11	1	NaN
1	11	2	NaN
1	11	3	NaN
1	11	4	NaN
1	11	5	NaN
1	11	6	NaN
1	11	7	NaN
1	11	8	NaN
1	11	9	NaN
1	11	10	NaN
1	11	11	NaN
1	11	12	NaN
1	11	13	NaN
1	11	14	NaN
1	11	15	NaN
1	11	16	NaN
1	11	17	NaN
1	11	18	NaN
1	11	19	NaN
1	11	20	NaN
1	11	21	NaN
1	11	22	NaN
1	11	23	NaN
1	11	24	NaN
1	11	25	NaN
1	11	26	NaN
1	11	27	NaN
1	11	28	NaN
1	11	29	NaN
1	11	30	NaN
1	11	31	NaN
1	11	32	NaN
1	11	33	NaN
1	11	34	NaN
1	11	35	NaN
1	11	36	NaN
1	11	37	NaN
1	11	38	NaN
1	11	39	NaN
1	11	40	NaN
1	11	41	NaN
1	11	42	NaN
1	11	43	NaN
1	11	44	NaN
1	11	45	NaN
1	11	46	NaN
1	11	47	NaN
1	11	48	NaN
1	11	49	NaN
1	11	50	NaN
1	11	51	NaN
1	11	52	NaN
1	11	53	NaN
1	11	54	NaN
1	11	55	NaN
1	11	56	NaN
1	11	57	NaN
1	11	58	NaN
1	11	59	NaN
1	12	0	0
1	12	1	0
1	12	2	0
1	12	3	0
1	12	4	0
1	12	5	0
1	12	6	0
1	12	7	0
1	12	8	0
1	12	9	0
1	12	10	0
1	12	11	0
1	12	12	0
1	12	13	0
1	12	14	0
1	12	15	0
1	12	16	0
1	12	17	0
1	12	18	0
1	12	19	0
1	12	20	0
1	12	21	0
1	12	22	0
1	12	23	0
1	12	24	0
1	12	25	0
1	12	26	0
1	12	27	0
1	12	28	0
1	12	29	0
1	12	30	0
1	12	31	0
1	12	32	0
1	12	33	0
1	12	34	0
1	12	35	0
1	12	36	0
1	12	37	0
1	12	38	0
1	12	39	0
1	12	40	0
1	12	41	0
1	12	42	0
1	12	43	0
1	12	44	0
1	12	45	0
1	12	46	0
1	12	47	0
1	12	48	0
1	12	49	0
1	12	50	0
1	12	51	0
1	12	52	0
1	12	53	0
1	12	54	0
1	12	55	0
1	12	56	0
1	12	57	0
1	12	58	0
1	12	59	0
1	13	0	0
1	13	1	0
1	13	2	0
1	13	3	0
1	13	4	0
1	13	5	0
1	13	6	0
1	13	7	0
1	13	8	0
1	13	9	0
1	13	10	0
1	13	11	0
1	13	12	0
1	13	13	0
1	13	14	0
1	13	15	0
1	13	16	0
1	13	17	0
1	13	18	0
1	13	19	0
1	13	20	0
1	13	21	0
1	13	22	0
1	13	23	0
1	13	24	0
1	13	25	0
1	13	26	0
1	13	27	0
1	13	28	0
1	13	29	0
1	13	30	0
1	13	31	0
1	13	32	0
1	13	33	0
1	13	34	0
1	13	35	0
1	13	36	0
1	13	37	0
1	13	38	0
1	13	39	0
1	13	40	0
1	13	41	0
1	13	42	0
1	13	43	0
1	13	44	0
1	13	45	0
1	13	46	0
1	13	47	0
1	13	48	0
1	13	49	0
1	13	50	0
1	13	51	0
1	13	52	0
1	13	53	0
1	13	54	0
1	13	55	0
1	13	56	0
1	13	57	0
1	13	58	0
1	13	59	0
1	14	0	0
1	14	1	0
1	14	2	0
1	14	3	0
1	14	4	0
1	14	5	0
1	14	6	0
1	14	7	0
1	14	8	0
1	14	9	0
1	14	10	0
1	14	11	0
1	14	12	0
1	14	13	0
1	14	14	0
1	14	15	0
1	14	16	0
1	14	17	0
1	14	18	0
1	14	19	0
1	14	20	0
1	14	21	0
1	14	22	0
1	14	23	0
1	14	24	0
1	14	25	0
1	14	26	0
1	14	27	0
1	14	28	0
1	14	29	0
1	14	30	0
1	14	31	0
1	14	32	0
1	14	33	0
1	14	34	0
1	14	35	0
1	14	36	0
1	14	37	0
1	14	38	0
1	14	39	0
1	14	40	0
1	14	41	0
1	14	42	0
1	14	43	0
1	14	44	0
1	14	45	0
1	14	46	0
1	14	47	0
1	14	48	0
1	14	49	0
1	14	50	0
1	14	51	0
1	14	52	0
1	14	53	0
1	14	54	0
1	14	55	0
1	14	56	0
1	14	57	0
1	14	58	0
1	14	59	0
1	15	0	0
1	15	1	0
1	15	2	0
1	15	3	0
1	15	4	0
1	15	5	0
1	15	6	0
1	15	7	0
1	15	8	0
1	15	9	0
1	15	10	0
1	15	11	0
1	15	12	0
1	15	13	0
1	15	14	0
1	15	15	0
1	15	16	0
1	15	17	0
1	15	18	0
1	15	19	0
1	15	20	0
1	15	21	0
1	15	22	0
1	15	23	0
1	15	24	0
1	15	25	0
1	15	26	0
1	15	27	0
1	15	28	0
1	15	29	0
1	15	30	0
1	15	31	0
1	15	32	0
1	15	33	0
1	15	34	0
1	15	35	0
1	15	36	0
1	15	37	0
1	15	38	0
1	15	39	0
1	15	40	0
1	15	41	0
1	15	42	0
1	15	43	0
1	15	44	0
1	15	45	0
1	15	46	0
1	15	47	0
1	15	48	0
1	15	49	0
1	15	50	0
1	15	51	0
1	15	52	0
1	15	53	0
1	15	54	0
1	15	55	0
1	15	56	0
1	15	57	0
1	15	58	0
1	15	59	0
1	16	0	0
1	16	1	0
1	16	2	0
1	16	3	0
1	16	4	0
1	16	5	0
1	16	6	0
1	16	7	0
1	16	8	0
1	16	9	0
1	16	10	0
1	16	11	0
1	16	12	0
1	16	13	0
1	16	14	0
1	16	15	0
1	16	16	0
1	16	17	0
1	16	18	0
1	16	19	0
1	16	20	0
1	16	21	0
1	16	22	0
1	16	23	0
1	16	24	0
1	16	25	0
1	16	26	0
1	16	27	0
1	16	28	0
1	16	29	0
1	16	30	0
1	16	31	0
1	16	32	0
1	16	33	0
1	16	34	0
1	16	35	0
1	16	36	0
1	16	37	0
1	16	38	0
1	16	39	0
1	16	40	0
1	16	41	0
1	16	42	0
1	16	43	0
1	16	44	0
1	16	45	0
1	16	46	0
1	16	47	0
1	16	48	0
1	16	49	0
1	16	50	0
1	16	51	0
1	16	52	0
1	16	53	0
1	16	54	0
1	16	55	0
1	16	56	0
1	16	57	0
1	16	58	0
1	16	59	0
1	17	0	0
1	17	1	0
1	17	2	0
1	17	3	0
1	17	4	0
1	17	5	0
1	17	6	0
1	17	7	0
1	17	8	0
1	17	9	0
1	17	10	0
1	17	11	0
1	17	12	0
1	17	13	0
1	17	14	0
1	17	15	0
1	17	16	0
1	17	17	0
1	17	18	0
1	17	19	0
1	17	20	0
1	17	21	0
1	17	22	0
1	17	23	0
1	17	24	0
1	17	25	0
1	17	26	0
1	17	27	0
1	17	28	0
1	17	29	0
1	17	30	0
1	17	31	0
1	17	32	0
1	17	33	0
1	17	34	0
1	17	35	0
1	17	36	0
1	17	37	0
1	17	38	0
1	17	39	0
1	17	40	0
1	17	41	0
1	17	42	0
1	17	43	0
1	17	44	0
1	17	45	0
1	17	46	0
1	17	47	0
1	17	48	0
1	17	49	0
1	17	50	0
1	17	51	0
1	17	52	0
1	17	53	0
1	17	54	0
1	17	55	0
1	17	56	0
1	17	57	0
1	17	58	0
1	17	59	0
1	18	0	0
1	18	1	0
1	18	2	0
1	18	3	0
1	18	4	0
1	18	5	0
1	18	6	0
1	18	7	0
1	18	8	0
1	18	9	0
1	18	10	0
1	18	11	0
1	18	12	0
1	18	13	0
1	18	14	0
1	18	15	0
1	18	16	0
1	18	17	0
1	18	18	0
1	18	19	0
1	18	20	0
1	18	21	0
1	18	22	0
1	18	23	0
1	18	24	0
1	18	25	0
1	18	26	0
1	18	27	0
1	18	28	0
1	18	29	0
1	18	30	0
1	18	31	0
1	18	32	0
1	18	33	0
1	18	34	0
1	18	35	0
1	18	36	0
1	18	37	0
1	18	38	0
1	18	39	0
1	18	40	0
1	18	41	0
1	18	42	0
1	18	43	0
1	18	44	0
1	18	45	0
1	18	46	0
1	18	47	0
1	18	48	0
1	18	49	0
1	18	50	0
1	18	51	0
1	18	52	0
1	18	53	0
1	18	54	0
1	18	55	0
1	18	56	0
1	18	57	0
1	18	58	0
1	18	59	0
1	19	0	0
1	19	1	0
1	19	2	0
1	19	3	0
1	19	4	0
1	19	5	0
1	19	6	0
1	19	7	0
1	19	8	0
1	19	9	0
1	19	10	0
1	19	11	0
1	19	12	0
1	19	13	0
1	19	14	0
1	19	15	0
1	19	16	0
1	19	17	0
1	19	18	0
1	19	19	0
1	19	20	0
1	19	21	0
1	19	22	0
1	19	23	0
1	19	24	0
1	19	25	0
1	19	26	0
1	19	27	0
1	19	28	0
1	19	29	0
1	19	30	0
1	19	31	0
1	19	32	0
1	19	33	0
1	19	34	0
1	19	35	0
1	19	36	0
1	19	37	0
1	19	38	0
1	19	39	0
1	19	40	0
1	19	41	0
1	19	42	0
1	19	43	0
1	19	44	0
1	19	45	0
1	19	46	0
1	19	47	0
1	19	48	0
1	19	49	0
1	19	50	0
1	19	51	0
1	19	52	0
1	19	53	0
1	19	54	0
1	19	55	0
1	19	56	0
1	19	57	0
1	19	58	0
1	19	59	0
1	20	0	0
1	20	1	0
1	20	2	0
1	20	3	0
1	20	4	0
1	20	5	0
1	20	6	0
1	20	7	0
1	20	8	0
1	20	9	0
1	20	10	0
1	20	11	0
1	20	12	0
1	20	13	0
1	20	14	0
1	20	15	0
1	20	16	0
1	20	17	0
1	20	18	0
1	20	19	0
1	20	20	0
1	20	21	0
1	20	22	0
1	20	23	0
1	20	24	0
1	20	25	0
1	20	26	0
1	20	27	0
1	20	28	0
1	20	29	0
1	20	30	0
1	20	31	0
1	20	32	0
1	20	33	0
1	20	34	0
1	20	35	0
1	20	36	0
1	20	37	0
1	20	38	0
1	20	39	0
1	20	40	0
1	20	41	0
1	20	42	0
1	20	43	0
1	20	44	0
1	20	45	0
1	20	46	0
1	20	47	0
1	20	48	0
1	20	49	0
1	20	50	0
1	20	51	0
1	20	52	0
1	20	53	0
1	20	54	0
1	20	55	0
1	20	56	0
1	20	57	0
1	20	58	0
1	20	59	0
1	21	0	0
1	21	1	0
1	21	2	0
1	21	3	0
1	21	4	0
1	21	5	0
1	21	6	0
1	21	7	0
1	21	8	0
1	21	9	0
1	21	10	0
1	21	11	0
1	21	12	0
1	21	13	0
1	21	14	0
1	21	15	0
1	21	16	0
1	21	17	0
1	21	18	0
1	21	19	0
1	21	20	0
1	21	21	0
1	21	22	0
1	21	23	0
1	21	24	0
1	21	25	0
1	21	26	0
1	21	27	0
1	21	28	0
1	21	29	0
1	21	30	0
1	21	31	0
1	21	32	0
1	21	33	0
1	21	34	0
1	21	35	0
1	21	36	0
1	21	37	0
1	21	38	0
1	21	39	0
1	21	40	0
1	21	41	0
1	21	42	0
1	21	43	0
1	21	44	0
1	21	45	0
1	21	46	0
1	21	47	0
1	21	48	0
1	21	49	0
1	21	50	0
1	21	51	0
1	21	52	0
1	21	53	0
1	21	54	0
1	21	55	0
1	21	56	0
1	21	57	0
1	21	58	0
1	21	59	0
1	22	0	0
1	22	1	0
1	22	2	0
1	22	3	0
1	22	4	0
1	22	5	0
1	22	6	0
1	22	7	0
1	22	8	0
1	22	9	0
1	22	10	0
1	22	11	0
1	22	12	0
1	22	13	0
1	22	14	0
1	22	15	0
1	22	16	0
1	22	17	0
1	22	18	0
1	22	19	0
1	22	20	0
1	22	21	0
1	22	22	0
1	22	23	0
1	22	24	0
1	22	25	0
1	22	26	0
1	22	27	0
1	22	28	0
1	22	29	0
1	22	30	0
1	22	31	0
1	22	32	0
1	22	33	0
1	22	34	0
1	22	35	0
1	22	36	0
1	22	37	0
1	22	38	0
1	22	39	0
1	22	40	0
1	22	41	0
1	22	42	0
1	22	43	0
1	22	44	0
1	22	45	0
1	22	46	0
1	22	47	0
1	22	48	0
1	22	49	0
1	22	50	0
1	22	51	0
1	22	52	0
1	22	53	0
1	22	54	0
1	22	55	0
1	22	56	0
1	22	57	0
1	22	58	0
1	22	59	0
1	23	0	0
1	23	1	0
1	23	2	0
1	23	3	0
1	23	4	0
1	23	5	0
1	23	6	0
1	23	7	0
1	23	8	0
1	23	9	0
1	23	10	0
1	23	11	0
1	23	12	0
1	23	13	0
1	23	14	0
1	23	15	0
1	23	16	0
1	23	17	0
1	23	18	0
1	23	19	0
1	23	20	0
1	23	21	0
1	23	22	0
1	23	23	0
1	23	24	0
1	23	25	0
1	23	26	0
1	23	27	0
1	23	28	0
1	23	29	0
1	23	30	0
1	23	31	0
1	23	32	0
1	23	33	0
1	23	34	0
1	23	35	0
1	23	36	0
1	23	37	0
1	23	38	0
1	23	39	0
1	23	40	0
1	23	41	0
1	23	42	0
1	23	43	0
1	23	44	0
1	23	45	0
1	23	46	0
1	23	47	0
1	23	48	0
1	23	49	0
1	23	50	0
1	23	51	0
1	23	52	0
1	23	53	0
1	23	54	0
1	23	55	0
1	23	56	0
1	23	57	0
1	23	58	0
1	23	59	0
2	0	0	0
2	0	1	0
2	0	2	0
2	0	3	0
2	0	4	0
2	0	5	0
2	0	6	0
2	0	7	0
2	0	8	0
2	0	9	0
2	0	10	0
2	0	11	0
2	0	12	0
2	0	13	0
2	0	14	0
2	0	15	0
2	0	16	0
2	0	17	0
2	0	18	0
2	0	19	0
2	0	20	0
2	0	21	0
2	0	22	0
2	0	23	0
2	0	24	0
2	0	25	0
2	0	26	0
2	0	27	0
2	0	28	0
2	0	29	0
2	0	30	0
2	0	31	0
2	0	32	0
2	0	33	0
2	0	34	0
2	0	35	0
2	0	36	0
2	0	37	0
2	0	38	0
2	0	39	0
2	0	40	0
2	0	41	0
2	0	42	0
2	0	43	0
2	0	44	0
2	0	45	0
2	0	46	0
2	0	47	0
2	0	48	0
2	0	49	0
2	0	50	0
2	0	51	0
2	0	52	0
2	0	53	0
2	0	54	0
2	0	55	0
2	0	56	0
2	0	57	0
2	0	58	0
2	0	59	0
2	1	0	0
2	1	1	0
2	1	2	0
2	1	3	0
2	1	4	0
2	1	5	0
2	1	6	0
2	1	7	0
2	1	8	0
2	1	9	0
2	1	10	0
2	1	11	0
2	1	12	0
2	1	13	0
2	1	14	0
2	1	15	0
2	1	16	0
2	1	17	0
2	1	18	0
2	1	19	0
2	1	20	0
2	1	21	0
2	1	22	0
2	1	23	0
2	1	24	0
2	1	25	0
2	1	26	0
2	1	27	0
2	1	28	0
2	1	29	0
2	1	30	0
2	1	31	0
2	1	32	0
2	1	33	0
2	1	34	0
2	1	35	0
2	1	36	0
2	1	37	0
2	1	38	0
2	1	39	0
2	1	40	0
2	1	41	0
2	1	42	0
2	1	43	0
2	1	44	0
2	1	45	0
2	1	46	0
2	1	47	0
2	1	48	0
2	1	49	0
2	1	50	0
2	1	51	0
2	1	52	0
2	1	53	0
2	1	54	0
2	1	55	0
2	1	56	0
2	1	57	0
2	1	58	0
2	1	59	0
2	2	0	0
2	2	1	0
2	2	2	0
2	2	3	0
2	2	4	0
2	2	5	0
2	2	6	0
2	2	7	0
2	2	8	0
2	2	9	0
2	2	10	0
2	2	11	0
2	2	12	0
2	2	13	0
2	2	14	0
2	2	15	0
2	2	16	0
2	2	17	0
2	2	18	0
2	2	19	0
2	2	20	0
2	2	21	0
2	2	22	0
2	2	23	0
2	2	24	0
2	2	25	0
2	2	26	0
2	2	27	0
2	2	28	0
2	2	29	0
2	2	30	0
2	2	31	0
2	2	32	0
2	2	33	0
2	2	34	0
2	2	35	0
2	2	36	0
2	2	37	0
2	2	38	0
2	2	39	0
2	2	40	0
2	2	41	0
2	2	42	0
2	2	43	0
2	2	44	0
2	2	45	0
2	2	46	0
2	2	47	0
2	2	48	0
2	2	49	0
2	2	50	0
2	2	51	0
2	2	52	0
2	2	53	0
2	2	54	0
2	2	55	0
2	2	56	0
2	2	57	0
2	2	58	0
2	2	59	0
2	3	0	0
2	3	1	0
2	3	2	0
2	3	3	0
2	3	4	0
2	3	5	0
2	3	6	0
2	3	7	0
2	3	8	0
2	3	9	0
2	3	10	0
2	3	11	0
2	3	12	0
2	3	13	0
2	3	14	0
2	3	15	0
2	3	16	0
2	3	17	0
2	3	18	0
2	3	19	0
2	3	20	0
2	3	21	0
2	3	22	0
2	3	23	0
2	3	24	0
2	3	25	0
2	3	26	0
2	3	27	0
2	3	28	0
2	3	29	0
2	3	30	0
2	3	31	0
2	3	32	0
2	3	33	0
2	3	34	0
2	3	35	0
2	3	36	0
2	3	37	0
2	3	38	0
2	3	39	0
2	3	40	0
2	3	41	0
2	3	42	0
2	3	43	0
2	3	44	0
2	3	45	0
2	3	46	0
2	3	47	0
2	3	48	0
2	3	49	0
2	3	50	0
2	3	51	0
2	3	52	0
2	3	53	0
2	3	54	0
2	3	55	0
2	3	56	0
2	3	57	0
2	3	58	0
2	3	59	0
2	4	0	0
2	4	1	0
2	4	2	0
2	4	3	0
2	4	4	0
2	4	5	0
2	4	6	0
2	4	7	0
2	4	8	0
2	4	9	0
2	4	10	0
2	4	11	0
2	4	12	0
2	4	13	0
2	4	14	0
2	4	15	0
2	4	16	0
2	4	17	0
2	4	18	0
2	4	19	0
2	4	20	0
2	4	21	0
2	4	22	0
2	4	23	0
2	4	24	0
2	4	25	0
2	4	26	0
2	4	27	0
2	4	28	0
2	4	29	0
2	4	30	0
2	4	31	0
2	4	32	0
2	4	33	0
2	4	34	0
2	4	35	0
2	4	36	0
2	4	37	0
2	4	38	0
2	4	39	0
2	4	40	0
2	4	41	0
2	4	42	0
2	4	43	0
2	4	44	0
2	4	45	0
2	4	46	0
2	4	47	0
2	4	48	0
2	4	49	0
2	4	50	0
2	4	51	0
2	4	52	0
2	4	53	0
2	4	54	0
2	4	55	0
2	4	56	0
2	4	57	0
2	4	58	0
2	4	59	0
2	5	0	0
2	5	1	0
2	5	2	0
2	5	3	0
2	5	4	0
2	5	5	0
2	5	6	0
2	5	7	0
2	5	8	0
2	5	9	0
2	5	10	0
2	5	11	0
2	5	12	0
2	5	13	0
2	5	14	0
2	5	15	0
2	5	16	0
2	5	17	0
2	5	18	0
2	5	19	0
2	5	20	0
2	5	21	0
2	5	22	0
2	5	23	0
2	5	24	0
2	5	25	0
2	5	26	0
2	5	27	0
2	5	28	0
2	5	29	0
2	5	30	0
2	5	31	0
2	5	32	0
2	5	33	0
2	5	34	0
2	5	35	0
2	5	36	0
2	5	37	0
2	5	38	0
2	5	39	0
2	5	40	0
2	5	41	0
2	5	42	0
2	5	43	0
2	5	44	0
2	5	45	0
2	5	46	0
2	5	47	0
2	5	48	0
2	5	49	0
2	5	50	0
2	5	51	0
2	5	52	0
2	5	53	0
2	5	54	0
2	5	55	0
2	5	56	0
2	5	57	0
2	5	58	0
2	5	59	0
2	6	0	0
2	6	1	0
2	6	2	0
2	6	3	0
2	6	4	0
2	6	5	0
2	6	6	0
2	6	7	0
2	6	8	0
2	6	9	0
2	6	10	0
2	6	11	0
2	6	12	0
2	6	13	0
2	6	14	0
2	6	15	0
2	6	16	0
2	6	17	0
2	6	18	0
2	6	19	0
2	6	20	0
2	6	21	0
2	6	22	0
2	6	23	0
2	6	24	0
2	6	25	0
2	6	26	0
2	6	27	0
2	6	28	0
2	6	29	0
2	6	30	0
2	6	31	0
2	6	32	0
2	6	33	0
2	6	34	0
2	6	35	0
2	6	36	0
2	6	37	0
2	6	38	0
2	6	39	0
2	6	40	0
2	6	41	0
2	6	42	0
2	6	43	0
2	6	44	0
2	6	45	0
2	6	46	0
2	6	47	0
2	6	48	0
2	6	49	0
2	6	50	0
2	6	51	0
2	6	52	0
2	6	53	0
2	6	54	0
2	6	55	0
2	6	56	0
2	6	57	0
2	6	58	0
2	6	59	0
2	7	0	0
2	7	1	0
2	7	2	0
2	7	3	0
2	7	4	0
2	7	5	0
2	7	6	0
2	7	7	0
2	7	8	0
2	7	9	0
2	7	10	0
2	7	11	0
2	7	12	0
2	7	13	0
2	7	14	0
2	7	15	0
2	7	16	0
2	7	17	0
2	7	18	0
2	7	19	0
2	7	20	0
2	7	21	0
2	7	22	0
2	7	23	0
2	7	24	0
2	7	25	0
2	7	26	0
2	7	27	0
2	7	28	0
2	7	29	0
2	7	30	0
2	7	31	0
2	7	32	0
2	7	33	0
2	7	34	0
2	7	35	0
2	7	36	0
2	7	37	0
2	7	38	0
2	7	39	0
2	7	40	0
2	7	41	0
2	7	42	0
2	7	43	0
2	7	44	0
2	7	45	0
2	7	46	0
2	7	47	0
2	7	48	0
2	7	49	0
2	7	50	0
2	7	51	0
2	7	52	0
2	7	53	0
2	7	54	0
2	7	55	0
2	7	56	0
2	7	57	0
2	7	58	0
2	7	59	0
2	8	0	0
2	8	1	0
2	8	2	0
2	8	3	0
2	8	4	0
2	8	5	0
2	8	6	0
2	8	7	0
2	8	8	0
2	8	9	0
2	8	10	0
2	8	11	0
2	8	12	0
2	8	13	0
2	8	14	0
2	8	15	0
2	8	16	0
2	8	17	0
2	8	18	0
2	8	19	0
2	8	20	0
2	8	21	0
2	8	22	0
2	8	23	0
2	8	24	0
2	8	25	0
2	8	26	0
2	8	27	0
2	8	28	0
2	8	29	0
2	8	30	0
2	8	31	0
2	8	32	0
2	8	33	0
2	8	34	0
2	8	35	0
2	8	36	0
2	8	37	0
2	8	38	0
2	8	39	0
2	8	40	0
2	8	41	0
2	8	42	0
2	8	43	0
2	8	44	0
2	8	45	0
2	8	46	0
2	8	47	0
2	8	48	0
2	8	49	0
2	8	50	0
2	8	51	0
2	8	52	0
2	8	53	0
2	8	54	0
2	8	55	0
2	8	56	0
2	8	57	0
2	8	58	0
2	8	59	0
2	9	0	0
2	9	1	0
2	9	2	0
2	9	3	0
2	9	4	0
2	9	5	0
2	9	6	0
2	9	7	0
2	9	8	0
2	9	9	0
2	9	10	0
2	9	11	0
2	9	12	0
2	9	13	0
2	9	14	0
2	9	15	0
2	9	16	0
2	9	17	0
2	9	18	0
[truncated: 74,356 more rows]

## Sheet: F4_KO_1000lux
Day	Hr	Min	Cnts/min
1	0	0	NaN
1	0	1	NaN
1	0	2	NaN
1	0	3	NaN
1	0	4	NaN
1	0	5	NaN
1	0	6	NaN
1	0	7	NaN
1	0	8	NaN
1	0	9	NaN
1	0	10	NaN
1	0	11	NaN
1	0	12	NaN
1	0	13	NaN
1	0	14	NaN
1	0	15	NaN
1	0	16	NaN
1	0	17	NaN
1	0	18	NaN
1	0	19	NaN
1	0	20	NaN
1	0	21	NaN
1	0	22	NaN
1	0	23	NaN
1	0	24	NaN
1	0	25	NaN
1	0	26	NaN
1	0	27	NaN
1	0	28	NaN
1	0	29	NaN
1	0	30	NaN
1	0	31	NaN
1	0	32	NaN
1	0	33	NaN
1	0	34	NaN
1	0	35	NaN
1	0	36	NaN
1	0	37	NaN
1	0	38	NaN
1	0	39	NaN
1	0	40	NaN
1	0	41	NaN
1	0	42	NaN
1	0	43	NaN
1	0	44	NaN
1	0	45	NaN
1	0	46	NaN
1	0	47	NaN
1	0	48	NaN
1	0	49	NaN
1	0	50	NaN
1	0	51	NaN
1	0	52	NaN
1	0	53	NaN
1	0	54	NaN
1	0	55	NaN
1	0	56	NaN
1	0	57	NaN
1	0	58	NaN
1	0	59	NaN
1	1	0	NaN
1	1	1	NaN
1	1	2	NaN
1	1	3	NaN
1	1	4	NaN
1	1	5	NaN
1	1	6	NaN
1	1	7	NaN
1	1	8	NaN
1	1	9	NaN
1	1	10	NaN
1	1	11	NaN
1	1	12	NaN
1	1	13	NaN
1	1	14	NaN
1	1	15	NaN
1	1	16	NaN
1	1	17	NaN
1	1	18	NaN
1	1	19	NaN
1	1	20	NaN
1	1	21	NaN
1	1	22	NaN
1	1	23	NaN
1	1	24	NaN
1	1	25	NaN
1	1	26	NaN
1	1	27	NaN
1	1	28	NaN
1	1	29	NaN
1	1	30	NaN
1	1	31	NaN
1	1	32	NaN
1	1	33	NaN
1	1	34	NaN
1	1	35	NaN
1	1	36	NaN
1	1	37	NaN
1	1	38	NaN
1	1	39	NaN
1	1	40	NaN
1	1	41	NaN
1	1	42	NaN
1	1	43	NaN
1	1	44	NaN
1	1	45	NaN
1	1	46	NaN
1	1	47	NaN
1	1	48	NaN
1	1	49	NaN
1	1	50	NaN
1	1	51	NaN
1	1	52	NaN
1	1	53	NaN
1	1	54	NaN
1	1	55	NaN
1	1	56	NaN
1	1	57	NaN
1	1	58	NaN
1	1	59	NaN
1	2	0	NaN
1	2	1	NaN
1	2	2	NaN
1	2	3	NaN
1	2	4	NaN
1	2	5	NaN
1	2	6	NaN
1	2	7	NaN
1	2	8	NaN
1	2	9	NaN
1	2	10	NaN
1	2	11	NaN
1	2	12	NaN
1	2	13	NaN
1	2	14	NaN
1	2	15	NaN
1	2	16	NaN
1	2	17	NaN
1	2	18	NaN
1	2	19	NaN
1	2	20	NaN
1	2	21	NaN
1	2	22	NaN
1	2	23	NaN
1	2	24	NaN
1	2	25	NaN
1	2	26	NaN
1	2	27	NaN
1	2	28	NaN
1	2	29	NaN
1	2	30	NaN
1	2	31	NaN
1	2	32	NaN
1	2	33	NaN
1	2	34	NaN
1	2	35	NaN
1	2	36	NaN
1	2	37	NaN
1	2	38	NaN
1	2	39	NaN
1	2	40	NaN
1	2	41	NaN
1	2	42	NaN
1	2	43	NaN
1	2	44	NaN
1	2	45	NaN
1	2	46	NaN
1	2	47	NaN
1	2	48	NaN
1	2	49	NaN
1	2	50	NaN
1	2	51	NaN
1	2	52	NaN
1	2	53	NaN
1	2	54	NaN
1	2	55	NaN
1	2	56	NaN
1	2	57	NaN
1	2	58	NaN
1	2	59	NaN
1	3	0	NaN
1	3	1	NaN
1	3	2	NaN
1	3	3	NaN
1	3	4	NaN
1	3	5	NaN
1	3	6	NaN
1	3	7	NaN
1	3	8	NaN
1	3	9	NaN
1	3	10	NaN
1	3	11	NaN
1	3	12	NaN
1	3	13	NaN
1	3	14	NaN
1	3	15	NaN
1	3	16	NaN
1	3	17	NaN
1	3	18	NaN
1	3	19	NaN
1	3	20	NaN
1	3	21	NaN
1	3	22	NaN
1	3	23	NaN
1	3	24	NaN
1	3	25	NaN
1	3	26	NaN
1	3	27	NaN
1	3	28	NaN
1	3	29	NaN
1	3	30	NaN
1	3	31	NaN
1	3	32	NaN
1	3	33	NaN
1	3	34	NaN
1	3	35	NaN
1	3	36	NaN
1	3	37	NaN
1	3	38	NaN
1	3	39	NaN
1	3	40	NaN
1	3	41	NaN
1	3	42	NaN
1	3	43	NaN
1	3	44	NaN
1	3	45	NaN
1	3	46	NaN
1	3	47	NaN
1	3	48	NaN
1	3	49	NaN
1	3	50	NaN
1	3	51	NaN
1	3	52	NaN
1	3	53	NaN
1	3	54	NaN
1	3	55	NaN
1	3	56	NaN
1	3	57	NaN
1	3	58	NaN
1	3	59	NaN
1	4	0	NaN
1	4	1	NaN
1	4	2	NaN
1	4	3	NaN
1	4	4	NaN
1	4	5	NaN
1	4	6	NaN
1	4	7	NaN
1	4	8	NaN
1	4	9	NaN
1	4	10	NaN
1	4	11	NaN
1	4	12	NaN
1	4	13	NaN
1	4	14	NaN
1	4	15	NaN
1	4	16	NaN
1	4	17	NaN
1	4	18	NaN
1	4	19	NaN
1	4	20	NaN
1	4	21	NaN
1	4	22	NaN
1	4	23	NaN
1	4	24	NaN
1	4	25	NaN
1	4	26	NaN
1	4	27	NaN
1	4	28	NaN
1	4	29	NaN
1	4	30	NaN
1	4	31	NaN
1	4	32	NaN
1	4	33	NaN
1	4	34	NaN
1	4	35	NaN
1	4	36	NaN
1	4	37	NaN
1	4	38	NaN
1	4	39	NaN
1	4	40	NaN
1	4	41	NaN
1	4	42	NaN
1	4	43	NaN
1	4	44	NaN
1	4	45	NaN
1	4	46	NaN
1	4	47	NaN
1	4	48	NaN
1	4	49	NaN
1	4	50	NaN
1	4	51	NaN
1	4	52	NaN
1	4	53	NaN
1	4	54	NaN
1	4	55	NaN
1	4	56	NaN
1	4	57	NaN
1	4	58	NaN
1	4	59	NaN
1	5	0	NaN
1	5	1	NaN
1	5	2	NaN
1	5	3	NaN
1	5	4	NaN
1	5	5	NaN
1	5	6	NaN
1	5	7	NaN
1	5	8	NaN
1	5	9	NaN
1	5	10	NaN
1	5	11	NaN
1	5	12	NaN
1	5	13	NaN
1	5	14	NaN
1	5	15	NaN
1	5	16	NaN
1	5	17	NaN
1	5	18	NaN
1	5	19	NaN
1	5	20	NaN
1	5	21	NaN
1	5	22	NaN
1	5	23	NaN
1	5	24	NaN
1	5	25	NaN
1	5	26	NaN
1	5	27	NaN
1	5	28	NaN
1	5	29	NaN
1	5	30	NaN
1	5	31	NaN
1	5	32	NaN
1	5	33	NaN
1	5	34	NaN
1	5	35	NaN
1	5	36	NaN
1	5	37	NaN
1	5	38	NaN
1	5	39	NaN
1	5	40	NaN
1	5	41	NaN
1	5	42	NaN
1	5	43	NaN
1	5	44	NaN
1	5	45	NaN
1	5	46	NaN
1	5	47	NaN
1	5	48	NaN
1	5	49	NaN
1	5	50	NaN
1	5	51	NaN
1	5	52	NaN
1	5	53	NaN
1	5	54	NaN
1	5	55	NaN
1	5	56	NaN
1	5	57	NaN
1	5	58	NaN
1	5	59	NaN
1	6	0	NaN
1	6	1	NaN
1	6	2	NaN
1	6	3	NaN
1	6	4	NaN
1	6	5	NaN
1	6	6	NaN
1	6	7	NaN
1	6	8	NaN
1	6	9	NaN
1	6	10	NaN
1	6	11	NaN
1	6	12	NaN
1	6	13	NaN
1	6	14	NaN
1	6	15	NaN
1	6	16	NaN
1	6	17	NaN
1	6	18	NaN
1	6	19	NaN
1	6	20	NaN
1	6	21	NaN
1	6	22	NaN
1	6	23	NaN
1	6	24	NaN
1	6	25	NaN
1	6	26	NaN
1	6	27	NaN
1	6	28	NaN
1	6	29	NaN
1	6	30	NaN
1	6	31	NaN
1	6	32	NaN
1	6	33	NaN
1	6	34	NaN
1	6	35	NaN
1	6	36	NaN
1	6	37	NaN
1	6	38	NaN
1	6	39	NaN
1	6	40	NaN
1	6	41	NaN
1	6	42	NaN
1	6	43	NaN
1	6	44	NaN
1	6	45	NaN
1	6	46	NaN
1	6	47	NaN
1	6	48	NaN
1	6	49	NaN
1	6	50	NaN
1	6	51	NaN
1	6	52	NaN
1	6	53	NaN
1	6	54	NaN
1	6	55	NaN
1	6	56	NaN
1	6	57	NaN
1	6	58	NaN
1	6	59	NaN
1	7	0	NaN
1	7	1	NaN
1	7	2	NaN
1	7	3	NaN
1	7	4	NaN
1	7	5	NaN
1	7	6	NaN
1	7	7	NaN
1	7	8	NaN
1	7	9	NaN
1	7	10	NaN
1	7	11	NaN
1	7	12	NaN
1	7	13	NaN
1	7	14	NaN
1	7	15	NaN
1	7	16	NaN
1	7	17	NaN
1	7	18	NaN
1	7	19	NaN
1	7	20	NaN
1	7	21	NaN
1	7	22	NaN
1	7	23	NaN
1	7	24	NaN
1	7	25	NaN
1	7	26	NaN
1	7	27	NaN
1	7	28	NaN
1	7	29	NaN
1	7	30	NaN
1	7	31	NaN
1	7	32	NaN
1	7	33	NaN
1	7	34	NaN
1	7	35	NaN
1	7	36	NaN
1	7	37	NaN
1	7	38	NaN
1	7	39	NaN
1	7	40	NaN
1	7	41	NaN
1	7	42	NaN
1	7	43	NaN
1	7	44	NaN
1	7	45	NaN
1	7	46	NaN
1	7	47	NaN
1	7	48	NaN
1	7	49	NaN
1	7	50	NaN
1	7	51	NaN
1	7	52	NaN
1	7	53	NaN
1	7	54	NaN
1	7	55	NaN
1	7	56	NaN
1	7	57	NaN
1	7	58	NaN
1	7	59	NaN
1	8	0	NaN
1	8	1	NaN
1	8	2	NaN
1	8	3	NaN
1	8	4	NaN
1	8	5	NaN
1	8	6	NaN
1	8	7	NaN
1	8	8	NaN
1	8	9	NaN
1	8	10	NaN
1	8	11	NaN
1	8	12	NaN
1	8	13	NaN
1	8	14	NaN
1	8	15	NaN
1	8	16	NaN
1	8	17	NaN
1	8	18	NaN
1	8	19	NaN
1	8	20	NaN
1	8	21	NaN
1	8	22	NaN
1	8	23	NaN
1	8	24	NaN
1	8	25	NaN
1	8	26	NaN
1	8	27	NaN
1	8	28	NaN
1	8	29	NaN
1	8	30	NaN
1	8	31	NaN
1	8	32	NaN
1	8	33	NaN
1	8	34	NaN
1	8	35	NaN
1	8	36	NaN
1	8	37	NaN
1	8	38	NaN
1	8	39	NaN
1	8	40	NaN
1	8	41	NaN
1	8	42	NaN
1	8	43	NaN
1	8	44	NaN
1	8	45	NaN
1	8	46	NaN
1	8	47	NaN
1	8	48	NaN
1	8	49	NaN
1	8	50	NaN
1	8	51	NaN
1	8	52	NaN
1	8	53	NaN
1	8	54	NaN
1	8	55	NaN
1	8	56	NaN
1	8	57	NaN
1	8	58	NaN
1	8	59	NaN
1	9	0	NaN
1	9	1	NaN
1	9	2	NaN
1	9	3	NaN
1	9	4	NaN
1	9	5	NaN
1	9	6	NaN
1	9	7	NaN
1	9	8	NaN
1	9	9	NaN
1	9	10	NaN
1	9	11	NaN
1	9	12	NaN
1	9	13	NaN
1	9	14	NaN
1	9	15	NaN
1	9	16	NaN
1	9	17	NaN
1	9	18	NaN
1	9	19	NaN
1	9	20	NaN
1	9	21	NaN
1	9	22	NaN
1	9	23	NaN
1	9	24	NaN
1	9	25	NaN
1	9	26	NaN
1	9	27	NaN
1	9	28	NaN
1	9	29	NaN
1	9	30	NaN
1	9	31	NaN
1	9	32	NaN
1	9	33	NaN
1	9	34	NaN
1	9	35	NaN
1	9	36	NaN
1	9	37	NaN
1	9	38	NaN
1	9	39	NaN
1	9	40	NaN
1	9	41	NaN
1	9	42	NaN
1	9	43	NaN
1	9	44	NaN
1	9	45	NaN
1	9	46	NaN
1	9	47	NaN
1	9	48	NaN
1	9	49	NaN
1	9	50	NaN
1	9	51	NaN
1	9	52	NaN
1	9	53	NaN
1	9	54	NaN
1	9	55	NaN
1	9	56	NaN
1	9	57	NaN
1	9	58	NaN
1	9	59	NaN
1	10	0	NaN
1	10	1	NaN
1	10	2	NaN
1	10	3	NaN
1	10	4	NaN
1	10	5	NaN
1	10	6	NaN
1	10	7	NaN
1	10	8	NaN
1	10	9	NaN
1	10	10	NaN
1	10	11	NaN
1	10	12	NaN
1	10	13	NaN
1	10	14	NaN
1	10	15	NaN
1	10	16	NaN
1	10	17	NaN
1	10	18	NaN
1	10	19	NaN
1	10	20	NaN
1	10	21	NaN
1	10	22	NaN
1	10	23	NaN
1	10	24	NaN
1	10	25	NaN
1	10	26	NaN
1	10	27	NaN
1	10	28	NaN
1	10	29	NaN
1	10	30	NaN
1	10	31	NaN
1	10	32	NaN
1	10	33	NaN
1	10	34	NaN
1	10	35	NaN
1	10	36	NaN
1	10	37	NaN
1	10	38	NaN
1	10	39	NaN
1	10	40	NaN
1	10	41	NaN
1	10	42	NaN
1	10	43	NaN
1	10	44	NaN
1	10	45	NaN
1	10	46	NaN
1	10	47	NaN
1	10	48	NaN
1	10	49	NaN
1	10	50	NaN
1	10	51	NaN
1	10	52	NaN
1	10	53	NaN
1	10	54	NaN
1	10	55	NaN
1	10	56	NaN
1	10	57	NaN
1	10	58	NaN
1	10	59	NaN
1	11	0	NaN
1	11	1	NaN
1	11	2	NaN
1	11	3	NaN
1	11	4	NaN
1	11	5	NaN
1	11	6	NaN
1	11	7	NaN
1	11	8	NaN
1	11	9	NaN
1	11	10	NaN
1	11	11	NaN
1	11	12	NaN
1	11	13	NaN
1	11	14	NaN
1	11	15	NaN
1	11	16	NaN
1	11	17	NaN
1	11	18	NaN
1	11	19	NaN
1	11	20	NaN
1	11	21	NaN
1	11	22	NaN
1	11	23	NaN
1	11	24	NaN
1	11	25	NaN
1	11	26	NaN
1	11	27	NaN
1	11	28	NaN
1	11	29	NaN
1	11	30	NaN
1	11	31	NaN
1	11	32	NaN
1	11	33	NaN
1	11	34	NaN
1	11	35	NaN
1	11	36	NaN
1	11	37	NaN
1	11	38	NaN
1	11	39	NaN
1	11	40	NaN
1	11	41	NaN
1	11	42	NaN
1	11	43	NaN
1	11	44	NaN
1	11	45	NaN
1	11	46	NaN
1	11	47	NaN
1	11	48	NaN
1	11	49	NaN
1	11	50	NaN
1	11	51	NaN
1	11	52	NaN
1	11	53	NaN
1	11	54	NaN
1	11	55	NaN
1	11	56	NaN
1	11	57	NaN
1	11	58	NaN
1	11	59	NaN
1	12	0	0
1	12	1	0
1	12	2	0
1	12	3	0
1	12	4	0
1	12	5	0
1	12	6	0
1	12	7	0
1	12	8	0
1	12	9	0
1	12	10	0
1	12	11	0
1	12	12	0
1	12	13	0
1	12	14	0
1	12	15	0
1	12	16	0
1	12	17	0
1	12	18	0
1	12	19	0
1	12	20	0
1	12	21	0
1	12	22	0
1	12	23	0
1	12	24	0
1	12	25	0
1	12	26	0
1	12	27	0
1	12	28	0
1	12	29	0
1	12	30	0
1	12	31	0
1	12	32	0
1	12	33	0
1	12	34	0
1	12	35	0
1	12	36	0
1	12	37	0
1	12	38	0
1	12	39	0
1	12	40	0
1	12	41	0
1	12	42	0
1	12	43	0
1	12	44	0
1	12	45	0
1	12	46	0
1	12	47	0
1	12	48	0
1	12	49	0
1	12	50	0
1	12	51	0
1	12	52	0
1	12	53	0
1	12	54	0
1	12	55	0
1	12	56	0
1	12	57	0
1	12	58	0
1	12	59	0
1	13	0	0
1	13	1	0
1	13	2	0
1	13	3	0
1	13	4	0
1	13	5	0
1	13	6	0
1	13	7	0
1	13	8	0
1	13	9	0
1	13	10	0
1	13	11	0
1	13	12	0
1	13	13	0
1	13	14	0
1	13	15	0
1	13	16	0
1	13	17	0
1	13	18	0
1	13	19	0
1	13	20	0
1	13	21	0
1	13	22	0
1	13	23	0
1	13	24	0
1	13	25	0
1	13	26	0
1	13	27	0
1	13	28	0
1	13	29	0
1	13	30	0
1	13	31	0
1	13	32	0
1	13	33	0
1	13	34	0
1	13	35	0
1	13	36	0
1	13	37	0
1	13	38	0
1	13	39	0
1	13	40	0
1	13	41	0
1	13	42	0
1	13	43	0
1	13	44	0
1	13	45	0
1	13	46	0
1	13	47	0
1	13	48	0
1	13	49	0
1	13	50	0
1	13	51	0
1	13	52	0
1	13	53	0
1	13	54	0
1	13	55	0
1	13	56	0
1	13	57	0
1	13	58	0
1	13	59	0
1	14	0	0
1	14	1	0
1	14	2	0
1	14	3	0
1	14	4	0
1	14	5	0
1	14	6	0
1	14	7	0
1	14	8	0
1	14	9	0
1	14	10	0
1	14	11	0
1	14	12	0
1	14	13	0
1	14	14	0
1	14	15	0
1	14	16	0
1	14	17	0
1	14	18	0
1	14	19	0
1	14	20	0
1	14	21	0
1	14	22	0
1	14	23	0
1	14	24	0
1	14	25	0
1	14	26	0
1	14	27	0
1	14	28	0
1	14	29	0
1	14	30	0
1	14	31	0
1	14	32	0
1	14	33	0
1	14	34	0
1	14	35	0
1	14	36	0
1	14	37	0
1	14	38	0
1	14	39	0
1	14	40	0
1	14	41	0
1	14	42	0
1	14	43	0
1	14	44	0
1	14	45	0
1	14	46	0
1	14	47	0
1	14	48	0
1	14	49	0
1	14	50	0
1	14	51	0
1	14	52	0
1	14	53	0
1	14	54	0
1	14	55	0
1	14	56	0
1	14	57	0
1	14	58	0
1	14	59	0
1	15	0	0
1	15	1	0
1	15	2	0
1	15	3	0
1	15	4	0
1	15	5	0
1	15	6	0
1	15	7	0
1	15	8	0
1	15	9	0
1	15	10	0
1	15	11	0
1	15	12	0
1	15	13	0
1	15	14	0
1	15	15	0
1	15	16	0
1	15	17	0
1	15	18	0
1	15	19	0
1	15	20	0
1	15	21	0
1	15	22	0
1	15	23	0
1	15	24	0
1	15	25	0
1	15	26	0
1	15	27	0
1	15	28	0
1	15	29	0
1	15	30	0
1	15	31	0
1	15	32	0
1	15	33	0
1	15	34	0
1	15	35	0
1	15	36	0
1	15	37	0
1	15	38	0
1	15	39	0
1	15	40	0
1	15	41	0
1	15	42	0
1	15	43	0
1	15	44	0
1	15	45	0
1	15	46	0
1	15	47	0
1	15	48	0
1	15	49	0
1	15	50	0
1	15	51	0
1	15	52	0
1	15	53	0
1	15	54	0
1	15	55	0
1	15	56	0
1	15	57	0
1	15	58	0
1	15	59	0
1	16	0	0
1	16	1	0
1	16	2	0
1	16	3	0
1	16	4	0
1	16	5	0
1	16	6	0
1	16	7	0
1	16	8	0
1	16	9	0
1	16	10	0
1	16	11	0
1	16	12	0
1	16	13	0
1	16	14	0
1	16	15	0
1	16	16	0
1	16	17	0
1	16	18	0
1	16	19	0
1	16	20	0
1	16	21	0
1	16	22	0
1	16	23	0
1	16	24	0
1	16	25	0
1	16	26	0
1	16	27	0
1	16	28	0
1	16	29	0
1	16	30	0
1	16	31	0
1	16	32	0
1	16	33	0
1	16	34	0
1	16	35	0
1	16	36	0
1	16	37	0
1	16	38	0
1	16	39	0
1	16	40	0
1	16	41	0
1	16	42	0
1	16	43	0
1	16	44	0
1	16	45	0
1	16	46	0
1	16	47	0
1	16	48	0
1	16	49	0
1	16	50	0
1	16	51	0
1	16	52	0
1	16	53	0
1	16	54	0
1	16	55	0
1	16	56	0
1	16	57	0
1	16	58	0
1	16	59	0
1	17	0	0
1	17	1	0
1	17	2	0
1	17	3	0
1	17	4	0
1	17	5	0
1	17	6	0
1	17	7	0
1	17	8	0
1	17	9	0
1	17	10	0
1	17	11	0
1	17	12	0
1	17	13	0
1	17	14	0
1	17	15	0
1	17	16	0
1	17	17	0
1	17	18	0
1	17	19	0
1	17	20	0
1	17	21	0
1	17	22	0
1	17	23	0
1	17	24	0
1	17	25	0
1	17	26	0
1	17	27	0
1	17	28	0
1	17	29	0
1	17	30	0
1	17	31	0
1	17	32	0
1	17	33	0
1	17	34	0
1	17	35	0
1	17	36	0
1	17	37	0
1	17	38	0
1	17	39	0
1	17	40	0
1	17	41	0
1	17	42	0
1	17	43	0
1	17	44	0
1	17	45	0
1	17	46	0
1	17	47	0
1	17	48	0
1	17	49	0
1	17	50	0
1	17	51	0
1	17	52	0
1	17	53	0
1	17	54	0
1	17	55	0
1	17	56	0
1	17	57	0
1	17	58	0
1	17	59	0
1	18	0	0
1	18	1	0
1	18	2	0
1	18	3	0
1	18	4	0
1	18	5	0
1	18	6	0
1	18	7	0
1	18	8	0
1	18	9	0
1	18	10	0
1	18	11	0
1	18	12	0
1	18	13	0
1	18	14	0
1	18	15	0
1	18	16	0
1	18	17	0
1	18	18	0
1	18	19	0
1	18	20	0
1	18	21	0
1	18	22	0
1	18	23	0
1	18	24	0
1	18	25	0
1	18	26	0
1	18	27	0
1	18	28	0
1	18	29	0
1	18	30	0
1	18	31	0
1	18	32	0
1	18	33	0
1	18	34	0
1	18	35	0
1	18	36	0
1	18	37	0
1	18	38	0
1	18	39	0
1	18	40	0
1	18	41	0
1	18	42	0
1	18	43	0
1	18	44	0
1	18	45	0
1	18	46	0
1	18	47	0
1	18	48	0
1	18	49	0
1	18	50	0
1	18	51	0
1	18	52	0
1	18	53	0
1	18	54	0
1	18	55	0
1	18	56	0
1	18	57	0
1	18	58	0
1	18	59	0
1	19	0	0
1	19	1	0
1	19	2	0
1	19	3	0
1	19	4	0
1	19	5	0
1	19	6	0
1	19	7	0
1	19	8	0
1	19	9	0
1	19	10	0
1	19	11	0
1	19	12	0
1	19	13	0
1	19	14	0
1	19	15	0
1	19	16	0
1	19	17	0
1	19	18	0
1	19	19	0
1	19	20	0
1	19	21	0
1	19	22	0
1	19	23	0
1	19	24	0
1	19	25	0
1	19	26	0
1	19	27	0
1	19	28	0
1	19	29	0
1	19	30	0
1	19	31	0
1	19	32	0
1	19	33	0
1	19	34	0
1	19	35	0
1	19	36	0
1	19	37	0
1	19	38	0
1	19	39	0
1	19	40	0
1	19	41	0
1	19	42	0
1	19	43	0
1	19	44	0
1	19	45	0
1	19	46	0
1	19	47	0
1	19	48	0
1	19	49	0
1	19	50	0
1	19	51	0
1	19	52	0
1	19	53	0
1	19	54	0
1	19	55	0
1	19	56	0
1	19	57	0
1	19	58	0
1	19	59	0
1	20	0	0
1	20	1	0
1	20	2	0
1	20	3	0
1	20	4	0
1	20	5	0
1	20	6	0
1	20	7	0
1	20	8	0
1	20	9	0
1	20	10	0
1	20	11	0
1	20	12	0
1	20	13	0
1	20	14	0
1	20	15	0
1	20	16	0
1	20	17	0
1	20	18	0
1	20	19	0
1	20	20	0
1	20	21	0
1	20	22	0
1	20	23	0
1	20	24	0
1	20	25	0
1	20	26	0
1	20	27	0
1	20	28	0
1	20	29	0
1	20	30	0
1	20	31	0
1	20	32	0
1	20	33	0
1	20	34	0
1	20	35	0
1	20	36	0
1	20	37	0
1	20	38	0
1	20	39	0
1	20	40	0
1	20	41	0
1	20	42	0
1	20	43	0
1	20	44	0
1	20	45	0
1	20	46	0
1	20	47	0
1	20	48	0
1	20	49	0
1	20	50	0
1	20	51	0
1	20	52	0
1	20	53	0
1	20	54	0
1	20	55	0
1	20	56	0
1	20	57	0
1	20	58	0
1	20	59	0
1	21	0	0
1	21	1	0
1	21	2	0
1	21	3	0
1	21	4	0
1	21	5	0
1	21	6	0
1	21	7	0
1	21	8	0
1	21	9	0
1	21	10	0
1	21	11	0
1	21	12	0
1	21	13	0
1	21	14	0
1	21	15	0
1	21	16	0
1	21	17	0
1	21	18	0
1	21	19	0
1	21	20	0
1	21	21	0
1	21	22	0
1	21	23	0
1	21	24	0
1	21	25	0
1	21	26	0
1	21	27	0
1	21	28	0
1	21	29	0
1	21	30	0
1	21	31	0
1	21	32	0
1	21	33	0
1	21	34	0
1	21	35	0
1	21	36	0
1	21	37	0
1	21	38	0
1	21	39	0
1	21	40	0
1	21	41	0
1	21	42	0
1	21	43	0
1	21	44	0
1	21	45	0
1	21	46	0
1	21	47	0
1	21	48	0
1	21	49	0
1	21	50	0
1	21	51	0
1	21	52	0
1	21	53	0
1	21	54	0
1	21	55	0
1	21	56	0
1	21	57	0
1	21	58	0
1	21	59	0
1	22	0	0
1	22	1	0
1	22	2	0
1	22	3	0
1	22	4	0
1	22	5	0
1	22	6	0
1	22	7	0
1	22	8	0
1	22	9	0
1	22	10	0
1	22	11	0
1	22	12	0
1	22	13	0
1	22	14	0
1	22	15	0
1	22	16	0
1	22	17	0
1	22	18	0
1	22	19	0
1	22	20	0
1	22	21	0
1	22	22	0
1	22	23	0
1	22	24	0
1	22	25	0
1	22	26	0
1	22	27	0
1	22	28	0
1	22	29	0
1	22	30	0
1	22	31	0
1	22	32	0
1	22	33	0
1	22	34	0
1	22	35	0
1	22	36	0
1	22	37	0
1	22	38	0
1	22	39	0
1	22	40	0
1	22	41	0
1	22	42	0
1	22	43	0
1	22	44	0
1	22	45	0
1	22	46	0
1	22	47	0
1	22	48	0
1	22	49	0
1	22	50	0
1	22	51	0
1	22	52	0
1	22	53	0
1	22	54	0
1	22	55	0
1	22	56	0
1	22	57	0
1	22	58	0
1	22	59	0
1	23	0	0
1	23	1	0
1	23	2	0
1	23	3	0
1	23	4	0
1	23	5	0
1	23	6	0
1	23	7	0
1	23	8	0
1	23	9	0
1	23	10	0
1	23	11	0
1	23	12	0
1	23	13	0
1	23	14	0
1	23	15	0
1	23	16	0
1	23	17	0
1	23	18	0
1	23	19	0
1	23	20	0
1	23	21	0
1	23	22	0
1	23	23	0
1	23	24	0
1	23	25	0
1	23	26	0
1	23	27	0
1	23	28	0
1	23	29	0
1	23	30	0
1	23	31	0
1	23	32	0
1	23	33	0
1	23	34	0
1	23	35	0
1	23	36	0
1	23	37	0
1	23	38	0
1	23	39	0
1	23	40	0
1	23	41	0
1	23	42	0
1	23	43	0
1	23	44	0
1	23	45	0
1	23	46	0
1	23	47	0
1	23	48	0
1	23	49	0
1	23	50	0
1	23	51	0
1	23	52	0
1	23	53	0
1	23	54	0
1	23	55	0
1	23	56	0
1	23	57	0
1	23	58	0
1	23	59	0
2	0	0	0
2	0	1	0
2	0	2	0
2	0	3	0
2	0	4	0
2	0	5	0
2	0	6	0
2	0	7	0
2	0	8	0
2	0	9	0
2	0	10	0
2	0	11	0
2	0	12	0
2	0	13	0
2	0	14	0
2	0	15	0
2	0	16	0
2	0	17	0
2	0	18	0
2	0	19	0
2	0	20	0
2	0	21	0
2	0	22	0
2	0	23	0
2	0	24	0
2	0	25	0
2	0	26	0
2	0	27	0
2	0	28	0
2	0	29	0
2	0	30	0
2	0	31	0
2	0	32	0
2	0	33	0
2	0	34	0
2	0	35	0
2	0	36	0
2	0	37	0
2	0	38	0
2	0	39	0
2	0	40	0
2	0	41	0
2	0	42	0
2	0	43	0
2	0	44	0
2	0	45	0
2	0	46	0
2	0	47	0
2	0	48	0
2	0	49	0
2	0	50	0
2	0	51	0
2	0	52	0
2	0	53	0
2	0	54	0
2	0	55	0
2	0	56	0
2	0	57	0
2	0	58	0
2	0	59	0
2	1	0	0
2	1	1	0
2	1	2	0
2	1	3	0
2	1	4	0
2	1	5	0
2	1	6	0
2	1	7	0
2	1	8	0
2	1	9	0
2	1	10	0
2	1	11	0
2	1	12	0
2	1	13	0
2	1	14	0
2	1	15	0
2	1	16	0
2	1	17	0
2	1	18	0
2	1	19	0
2	1	20	0
2	1	21	0
2	1	22	0
2	1	23	0
2	1	24	0
2	1	25	0
2	1	26	0
2	1	27	0
2	1	28	0
2	1	29	0
2	1	30	0
2	1	31	0
2	1	32	0
2	1	33	0
2	1	34	0
2	1	35	0
2	1	36	0
2	1	37	0
2	1	38	0
2	1	39	0
2	1	40	0
2	1	41	0
2	1	42	0
2	1	43	0
2	1	44	0
2	1	45	0
2	1	46	0
2	1	47	0
2	1	48	0
2	1	49	0
2	1	50	0
2	1	51	0
2	1	52	0
2	1	53	0
2	1	54	0
2	1	55	0
2	1	56	0
2	1	57	0
2	1	58	0
2	1	59	0
2	2	0	0
2	2	1	0
2	2	2	0
2	2	3	0
2	2	4	0
2	2	5	0
2	2	6	0
2	2	7	0
2	2	8	0
2	2	9	0
2	2	10	0
2	2	11	0
2	2	12	0
2	2	13	0
2	2	14	0
2	2	15	0
2	2	16	0
2	2	17	0
2	2	18	0
2	2	19	0
2	2	20	0
2	2	21	0
2	2	22	0
2	2	23	0
2	2	24	0
2	2	25	0
2	2	26	0
2	2	27	0
2	2	28	0
2	2	29	0
2	2	30	0
2	2	31	0
2	2	32	0
2	2	33	0
2	2	34	0
2	2	35	0
2	2	36	0
2	2	37	0
2	2	38	0
2	2	39	0
2	2	40	0
2	2	41	0
2	2	42	0
2	2	43	0
2	2	44	0
2	2	45	0
2	2	46	0
2	2	47	0
2	2	48	0
2	2	49	0
2	2	50	0
2	2	51	0
2	2	52	0
2	2	53	0
2	2	54	0
2	2	55	0
2	2	56	0
2	2	57	0
2	2	58	0
2	2	59	0
2	3	0	0
2	3	1	0
2	3	2	0
2	3	3	0
2	3	4	0
2	3	5	0
2	3	6	0
2	3	7	0
2	3	8	0
2	3	9	0
2	3	10	0
2	3	11	0
2	3	12	0
2	3	13	0
2	3	14	0
2	3	15	0
2	3	16	0
2	3	17	0
2	3	18	0
2	3	19	0
2	3	20	0
2	3	21	0
2	3	22	0
2	3	23	0
2	3	24	0
2	3	25	0
2	3	26	0
2	3	27	0
2	3	28	0
2	3	29	0
2	3	30	0
2	3	31	0
2	3	32	0
2	3	33	0
2	3	34	0
2	3	35	0
2	3	36	0
2	3	37	0
2	3	38	0
2	3	39	0
2	3	40	0
2	3	41	0
2	3	42	0
2	3	43	0
2	3	44	0
2	3	45	0
2	3	46	0
2	3	47	0
2	3	48	0
2	3	49	0
2	3	50	0
2	3	51	0
2	3	52	0
2	3	53	0
2	3	54	0
2	3	55	0
2	3	56	0
2	3	57	0
2	3	58	0
2	3	59	0
2	4	0	0
2	4	1	0
2	4	2	0
2	4	3	0
2	4	4	0
2	4	5	0
2	4	6	0
2	4	7	0
2	4	8	0
2	4	9	0
2	4	10	0
2	4	11	0
2	4	12	0
2	4	13	0
2	4	14	0
2	4	15	0
2	4	16	0
2	4	17	0
2	4	18	0
2	4	19	0
2	4	20	0
2	4	21	0
2	4	22	0
2	4	23	0
2	4	24	0
2	4	25	0
2	4	26	0
2	4	27	0
2	4	28	0
2	4	29	0
2	4	30	0
2	4	31	0
2	4	32	0
2	4	33	0
2	4	34	0
2	4	35	0
2	4	36	0
2	4	37	0
2	4	38	0
2	4	39	0
2	4	40	0
2	4	41	0
2	4	42	0
2	4	43	0
2	4	44	0
2	4	45	0
2	4	46	0
2	4	47	0
2	4	48	0
2	4	49	0
2	4	50	0
2	4	51	0
2	4	52	0
2	4	53	0
2	4	54	0
2	4	55	0
2	4	56	0
2	4	57	0
2	4	58	0
2	4	59	0
2	5	0	0
2	5	1	0
2	5	2	0
2	5	3	0
2	5	4	0
2	5	5	0
2	5	6	0
2	5	7	0
2	5	8	0
2	5	9	0
2	5	10	0
2	5	11	0
2	5	12	0
2	5	13	0
2	5	14	0
2	5	15	0
2	5	16	0
2	5	17	0
2	5	18	0
2	5	19	0
2	5	20	0
2	5	21	0
2	5	22	0
2	5	23	0
2	5	24	0
2	5	25	0
2	5	26	0
2	5	27	0
2	5	28	0
2	5	29	0
2	5	30	0
2	5	31	0
2	5	32	0
2	5	33	0
2	5	34	0
2	5	35	0
2	5	36	0
2	5	37	0
2	5	38	0
2	5	39	0
2	5	40	0
2	5	41	0
2	5	42	0
2	5	43	0
2	5	44	0
2	5	45	0
2	5	46	0
2	5	47	0
2	5	48	0
2	5	49	0
2	5	50	0
2	5	51	0
2	5	52	0
2	5	53	0
2	5	54	0
2	5	55	0
2	5	56	0
2	5	57	0
2	5	58	0
2	5	59	0
2	6	0	0
2	6	1	0
2	6	2	0
2	6	3	0
2	6	4	0
2	6	5	0
2	6	6	0
2	6	7	0
2	6	8	0
2	6	9	0
2	6	10	0
2	6	11	0
2	6	12	0
2	6	13	0
2	6	14	0
2	6	15	0
2	6	16	0
2	6	17	0
2	6	18	0
2	6	19	0
2	6	20	0
2	6	21	0
2	6	22	0
2	6	23	0
2	6	24	0
2	6	25	0
2	6	26	0
2	6	27	0
2	6	28	0
2	6	29	0
2	6	30	0
2	6	31	0
2	6	32	0
2	6	33	0
2	6	34	0
2	6	35	0
2	6	36	0
2	6	37	0
2	6	38	0
2	6	39	0
2	6	40	0
2	6	41	0
2	6	42	0
2	6	43	0
2	6	44	0
2	6	45	0
2	6	46	0
2	6	47	0
2	6	48	0
2	6	49	0
2	6	50	0
2	6	51	0
2	6	52	0
2	6	53	0
2	6	54	0
2	6	55	0
2	6	56	0
2	6	57	0
2	6	58	0
2	6	59	0
2	7	0	0
2	7	1	0
2	7	2	0
2	7	3	0
2	7	4	0
2	7	5	0
2	7	6	0
2	7	7	0
2	7	8	0
2	7	9	0
2	7	10	0
2	7	11	0
2	7	12	0
2	7	13	0
2	7	14	0
2	7	15	0
2	7	16	0
2	7	17	0
2	7	18	0
2	7	19	0
2	7	20	0
2	7	21	0
2	7	22	0
2	7	23	0
2	7	24	0
2	7	25	0
2	7	26	0
2	7	27	0
2	7	28	0
2	7	29	0
2	7	30	0
2	7	31	0
2	7	32	0
2	7	33	0
2	7	34	0
2	7	35	0
2	7	36	0
2	7	37	0
2	7	38	0
2	7	39	0
2	7	40	0
2	7	41	0
2	7	42	0
2	7	43	0
2	7	44	0
2	7	45	0
2	7	46	0
2	7	47	0
2	7	48	0
2	7	49	0
2	7	50	0
2	7	51	0
2	7	52	0
2	7	53	0
2	7	54	0
2	7	55	0
2	7	56	0
2	7	57	0
2	7	58	0
2	7	59	0
2	8	0	0
2	8	1	0
2	8	2	0
2	8	3	0
2	8	4	0
2	8	5	0
2	8	6	0
2	8	7	0
2	8	8	0
2	8	9	0
2	8	10	0
2	8	11	0
2	8	12	0
2	8	13	0
2	8	14	0
2	8	15	0
2	8	16	0
2	8	17	0
2	8	18	0
2	8	19	0
2	8	20	0
2	8	21	0
2	8	22	0
2	8	23	0
2	8	24	0
2	8	25	0
2	8	26	0
2	8	27	0
2	8	28	0
2	8	29	0
2	8	30	0
2	8	31	0
2	8	32	0
2	8	33	0
2	8	34	0
2	8	35	0
2	8	36	0
2	8	37	0
2	8	38	0
2	8	39	0
2	8	40	0
2	8	41	0
2	8	42	0
2	8	43	0
2	8	44	0
2	8	45	0
2	8	46	0
2	8	47	0
2	8	48	0
2	8	49	0
2	8	50	0
2	8	51	0
2	8	52	0
2	8	53	0
2	8	54	0
2	8	55	0
2	8	56	0
2	8	57	0
2	8	58	0
2	8	59	0
2	9	0	0
2	9	1	0
2	9	2	0
2	9	3	0
2	9	4	0
2	9	5	0
2	9	6	0
2	9	7	0
2	9	8	0
2	9	9	0
2	9	10	0
2	9	11	0
2	9	12	0
2	9	13	0
2	9	14	0
2	9	15	0
2	9	16	0
2	9	17	0
2	9	18	0
[truncated: 74,356 more rows]

## Sheet: S6_KO_mouse1
Day	Hr	Min	Cnts/min
1	0	0	NaN
1	0	1	NaN
1	0	2	NaN
1	0	3	NaN
1	0	4	NaN
1	0	5	NaN
1	0	6	NaN
1	0	7	NaN
1	0	8	NaN
1	0	9	NaN
1	0	10	NaN
1	0	11	NaN
1	0	12	NaN
1	0	13	NaN
1	0	14	NaN
1	0	15	NaN
1	0	16	NaN
1	0	17	NaN
1	0	18	NaN
1	0	19	NaN
1	0	20	NaN
1	0	21	NaN
1	0	22	NaN
1	0	23	NaN
1	0	24	NaN
1	0	25	NaN
1	0	26	NaN
1	0	27	NaN
1	0	28	NaN
1	0	29	NaN
1	0	30	NaN
1	0	31	NaN
1	0	32	NaN
1	0	33	NaN
1	0	34	NaN
1	0	35	NaN
1	0	36	NaN
1	0	37	NaN
1	0	38	NaN
1	0	39	NaN
1	0	40	NaN
1	0	41	NaN
1	0	42	NaN
1	0	43	NaN
1	0	44	NaN
1	0	45	NaN
1	0	46	NaN
1	0	47	NaN
1	0	48	NaN
1	0	49	NaN
1	0	50	NaN
1	0	51	NaN
1	0	52	NaN
1	0	53	NaN
1	0	54	NaN
1	0	55	NaN
1	0	56	NaN
1	0	57	NaN
1	0	58	NaN
1	0	59	NaN
1	1	0	NaN
1	1	1	NaN
1	1	2	NaN
1	1	3	NaN
1	1	4	NaN
1	1	5	NaN
1	1	6	NaN
1	1	7	NaN
1	1	8	NaN
1	1	9	NaN
1	1	10	NaN
1	1	11	NaN
1	1	12	NaN
1	1	13	NaN
1	1	14	NaN
1	1	15	NaN
1	1	16	NaN
1	1	17	NaN
1	1	18	NaN
1	1	19	NaN
1	1	20	NaN
1	1	21	NaN
1	1	22	NaN
1	1	23	NaN
1	1	24	NaN
1	1	25	NaN
1	1	26	NaN
1	1	27	NaN
1	1	28	NaN
1	1	29	NaN
1	1	30	NaN
1	1	31	NaN
1	1	32	NaN
1	1	33	NaN
1	1	34	NaN
1	1	35	NaN
1	1	36	NaN
1	1	37	NaN
1	1	38	NaN
1	1	39	NaN
1	1	40	NaN
1	1	41	NaN
1	1	42	NaN
1	1	43	NaN
1	1	44	NaN
1	1	45	NaN
1	1	46	NaN
1	1	47	NaN
1	1	48	NaN
1	1	49	NaN
1	1	50	NaN
1	1	51	NaN
1	1	52	NaN
1	1	53	NaN
1	1	54	NaN
1	1	55	NaN
1	1	56	NaN
1	1	57	NaN
1	1	58	NaN
1	1	59	NaN
1	2	0	NaN
1	2	1	NaN
1	2	2	NaN
1	2	3	NaN
1	2	4	NaN
1	2	5	NaN
1	2	6	NaN
1	2	7	NaN
1	2	8	NaN
1	2	9	NaN
1	2	10	NaN
1	2	11	NaN
1	2	12	NaN
1	2	13	NaN
1	2	14	NaN
1	2	15	NaN
1	2	16	NaN
1	2	17	NaN
1	2	18	NaN
1	2	19	NaN
1	2	20	NaN
1	2	21	NaN
1	2	22	NaN
1	2	23	NaN
1	2	24	NaN
1	2	25	NaN
1	2	26	NaN
1	2	27	NaN
1	2	28	NaN
1	2	29	NaN
1	2	30	NaN
1	2	31	NaN
1	2	32	NaN
1	2	33	NaN
1	2	34	NaN
1	2	35	NaN
1	2	36	NaN
1	2	37	NaN
1	2	38	NaN
1	2	39	NaN
1	2	40	NaN
1	2	41	NaN
1	2	42	NaN
1	2	43	NaN
1	2	44	NaN
1	2	45	NaN
1	2	46	NaN
1	2	47	NaN
1	2	48	NaN
1	2	49	NaN
1	2	50	NaN
1	2	51	NaN
1	2	52	NaN
1	2	53	NaN
1	2	54	NaN
1	2	55	NaN
1	2	56	NaN
1	2	57	NaN
1	2	58	NaN
1	2	59	NaN
1	3	0	NaN
1	3	1	NaN
1	3	2	NaN
1	3	3	NaN
1	3	4	NaN
1	3	5	NaN
1	3	6	NaN
1	3	7	NaN
1	3	8	NaN
1	3	9	NaN
1	3	10	NaN
1	3	11	NaN
1	3	12	NaN
1	3	13	NaN
1	3	14	NaN
1	3	15	NaN
1	3	16	NaN
1	3	17	NaN
1	3	18	NaN
1	3	19	NaN
1	3	20	NaN
1	3	21	NaN
1	3	22	NaN
1	3	23	NaN
1	3	24	NaN
1	3	25	NaN
1	3	26	NaN
1	3	27	NaN
1	3	28	NaN
1	3	29	NaN
1	3	30	NaN
1	3	31	NaN
1	3	32	NaN
1	3	33	NaN
1	3	34	NaN
1	3	35	NaN
1	3	36	NaN
1	3	37	NaN
1	3	38	NaN
1	3	39	NaN
1	3	40	NaN
1	3	41	NaN
1	3	42	NaN
1	3	43	NaN
1	3	44	NaN
1	3	45	NaN
1	3	46	NaN
1	3	47	NaN
1	3	48	NaN
1	3	49	NaN
1	3	50	NaN
1	3	51	NaN
1	3	52	NaN
1	3	53	NaN
1	3	54	NaN
1	3	55	NaN
1	3	56	NaN
1	3	57	NaN
1	3	58	NaN
1	3	59	NaN
1	4	0	NaN
1	4	1	NaN
1	4	2	NaN
1	4	3	NaN
1	4	4	NaN
1	4	5	NaN
1	4	6	NaN
1	4	7	NaN
1	4	8	NaN
1	4	9	NaN
1	4	10	NaN
1	4	11	NaN
1	4	12	NaN
1	4	13	NaN
1	4	14	NaN
1	4	15	NaN
1	4	16	NaN
1	4	17	NaN
1	4	18	NaN
1	4	19	NaN
1	4	20	NaN
1	4	21	NaN
1	4	22	NaN
1	4	23	NaN
1	4	24	NaN
1	4	25	NaN
1	4	26	NaN
1	4	27	NaN
1	4	28	NaN
1	4	29	NaN
1	4	30	NaN
1	4	31	NaN
1	4	32	NaN
1	4	33	NaN
1	4	34	NaN
1	4	35	NaN
1	4	36	NaN
1	4	37	NaN
1	4	38	NaN
1	4	39	NaN
1	4	40	NaN
1	4	41	NaN
1	4	42	NaN
1	4	43	NaN
1	4	44	NaN
1	4	45	NaN
1	4	46	NaN
1	4	47	NaN
1	4	48	NaN
1	4	49	NaN
1	4	50	NaN
1	4	51	NaN
1	4	52	NaN
1	4	53	NaN
1	4	54	NaN
1	4	55	NaN
1	4	56	NaN
1	4	57	NaN
1	4	58	NaN
1	4	59	NaN
1	5	0	NaN
1	5	1	NaN
1	5	2	NaN
1	5	3	NaN
1	5	4	NaN
1	5	5	NaN
1	5	6	NaN
1	5	7	NaN
1	5	8	NaN
1	5	9	NaN
1	5	10	NaN
1	5	11	NaN
1	5	12	NaN
1	5	13	NaN
1	5	14	NaN
1	5	15	NaN
1	5	16	NaN
1	5	17	NaN
1	5	18	NaN
1	5	19	NaN
1	5	20	NaN
1	5	21	NaN
1	5	22	NaN
1	5	23	NaN
1	5	24	NaN
1	5	25	NaN
1	5	26	NaN
1	5	27	NaN
1	5	28	NaN
1	5	29	NaN
1	5	30	NaN
1	5	31	NaN
1	5	32	NaN
1	5	33	NaN
1	5	34	NaN
1	5	35	NaN
1	5	36	NaN
1	5	37	NaN
1	5	38	NaN
1	5	39	NaN
1	5	40	NaN
1	5	41	NaN
1	5	42	NaN
1	5	43	NaN
1	5	44	NaN
1	5	45	NaN
1	5	46	NaN
1	5	47	NaN
1	5	48	NaN
1	5	49	NaN
1	5	50	NaN
1	5	51	NaN
1	5	52	NaN
1	5	53	NaN
1	5	54	NaN
1	5	55	NaN
1	5	56	NaN
1	5	57	NaN
1	5	58	NaN
1	5	59	NaN
1	6	0	NaN
1	6	1	NaN
1	6	2	NaN
1	6	3	NaN
1	6	4	NaN
1	6	5	NaN
1	6	6	NaN
1	6	7	NaN
1	6	8	NaN
1	6	9	NaN
1	6	10	NaN
1	6	11	NaN
1	6	12	NaN
1	6	13	NaN
1	6	14	NaN
1	6	15	NaN
1	6	16	NaN
1	6	17	NaN
1	6	18	NaN
1	6	19	NaN
1	6	20	NaN
1	6	21	NaN
1	6	22	NaN
1	6	23	NaN
1	6	24	NaN
1	6	25	NaN
1	6	26	NaN
1	6	27	NaN
1	6	28	NaN
1	6	29	NaN
1	6	30	NaN
1	6	31	NaN
1	6	32	NaN
1	6	33	NaN
1	6	34	NaN
1	6	35	NaN
1	6	36	NaN
1	6	37	NaN
1	6	38	NaN
1	6	39	NaN
1	6	40	NaN
1	6	41	NaN
1	6	42	NaN
1	6	43	NaN
1	6	44	NaN
1	6	45	NaN
1	6	46	NaN
1	6	47	NaN
1	6	48	NaN
1	6	49	NaN
1	6	50	NaN
1	6	51	NaN
1	6	52	NaN
1	6	53	NaN
1	6	54	NaN
1	6	55	NaN
1	6	56	NaN
1	6	57	NaN
1	6	58	NaN
1	6	59	NaN
1	7	0	NaN
1	7	1	NaN
1	7	2	NaN
1	7	3	NaN
1	7	4	NaN
1	7	5	NaN
1	7	6	NaN
1	7	7	NaN
1	7	8	NaN
1	7	9	NaN
1	7	10	NaN
1	7	11	NaN
1	7	12	NaN
1	7	13	NaN
1	7	14	NaN
1	7	15	NaN
1	7	16	NaN
1	7	17	NaN
1	7	18	NaN
1	7	19	NaN
1	7	20	NaN
1	7	21	NaN
1	7	22	NaN
1	7	23	NaN
1	7	24	NaN
1	7	25	NaN
1	7	26	NaN
1	7	27	NaN
1	7	28	NaN
1	7	29	NaN
1	7	30	NaN
1	7	31	NaN
1	7	32	NaN
1	7	33	NaN
1	7	34	NaN
1	7	35	NaN
1	7	36	NaN
1	7	37	NaN
1	7	38	NaN
1	7	39	NaN
1	7	40	NaN
1	7	41	NaN
1	7	42	NaN
1	7	43	NaN
1	7	44	NaN
1	7	45	NaN
1	7	46	NaN
1	7	47	NaN
1	7	48	NaN
1	7	49	NaN
1	7	50	NaN
1	7	51	NaN
1	7	52	NaN
1	7	53	NaN
1	7	54	NaN
1	7	55	NaN
1	7	56	NaN
1	7	57	NaN
1	7	58	NaN
1	7	59	NaN
1	8	0	NaN
1	8	1	NaN
1	8	2	NaN
1	8	3	NaN
1	8	4	NaN
1	8	5	NaN
1	8	6	NaN
1	8	7	NaN
1	8	8	NaN
1	8	9	NaN
1	8	10	NaN
1	8	11	NaN
1	8	12	NaN
1	8	13	NaN
1	8	14	NaN
1	8	15	NaN
1	8	16	NaN
1	8	17	NaN
1	8	18	NaN
1	8	19	NaN
1	8	20	NaN
1	8	21	NaN
1	8	22	NaN
1	8	23	NaN
1	8	24	NaN
1	8	25	NaN
1	8	26	NaN
1	8	27	NaN
1	8	28	NaN
1	8	29	NaN
1	8	30	NaN
1	8	31	NaN
1	8	32	NaN
1	8	33	NaN
1	8	34	NaN
1	8	35	NaN
1	8	36	NaN
1	8	37	NaN
1	8	38	NaN
1	8	39	NaN
1	8	40	NaN
1	8	41	NaN
1	8	42	NaN
1	8	43	NaN
1	8	44	NaN
1	8	45	NaN
1	8	46	NaN
1	8	47	NaN
1	8	48	NaN
1	8	49	NaN
1	8	50	NaN
1	8	51	NaN
1	8	52	NaN
1	8	53	NaN
1	8	54	NaN
1	8	55	NaN
1	8	56	NaN
1	8	57	NaN
1	8	58	NaN
1	8	59	NaN
1	9	0	NaN
1	9	1	NaN
1	9	2	NaN
1	9	3	NaN
1	9	4	NaN
1	9	5	NaN
1	9	6	NaN
1	9	7	NaN
1	9	8	NaN
1	9	9	NaN
1	9	10	NaN
1	9	11	NaN
1	9	12	NaN
1	9	13	NaN
1	9	14	NaN
1	9	15	NaN
1	9	16	NaN
1	9	17	NaN
1	9	18	NaN
1	9	19	NaN
1	9	20	NaN
1	9	21	NaN
1	9	22	NaN
1	9	23	NaN
1	9	24	NaN
1	9	25	NaN
1	9	26	NaN
1	9	27	NaN
1	9	28	NaN
1	9	29	NaN
1	9	30	NaN
1	9	31	NaN
1	9	32	NaN
1	9	33	NaN
1	9	34	NaN
1	9	35	NaN
1	9	36	NaN
1	9	37	NaN
1	9	38	NaN
1	9	39	NaN
1	9	40	NaN
1	9	41	NaN
1	9	42	NaN
1	9	43	NaN
1	9	44	NaN
1	9	45	NaN
1	9	46	NaN
1	9	47	NaN
1	9	48	NaN
1	9	49	NaN
1	9	50	NaN
1	9	51	NaN
1	9	52	NaN
1	9	53	NaN
1	9	54	NaN
1	9	55	NaN
1	9	56	NaN
1	9	57	NaN
1	9	58	NaN
1	9	59	NaN
1	10	0	NaN
1	10	1	NaN
1	10	2	NaN
1	10	3	NaN
1	10	4	NaN
1	10	5	NaN
1	10	6	NaN
1	10	7	NaN
1	10	8	NaN
1	10	9	NaN
1	10	10	NaN
1	10	11	NaN
1	10	12	NaN
1	10	13	NaN
1	10	14	NaN
1	10	15	NaN
1	10	16	NaN
1	10	17	NaN
1	10	18	NaN
1	10	19	NaN
1	10	20	NaN
1	10	21	NaN
1	10	22	NaN
1	10	23	NaN
1	10	24	NaN
1	10	25	NaN
1	10	26	NaN
1	10	27	NaN
1	10	28	NaN
1	10	29	NaN
1	10	30	NaN
1	10	31	NaN
1	10	32	NaN
1	10	33	NaN
1	10	34	NaN
1	10	35	NaN
1	10	36	NaN
1	10	37	NaN
1	10	38	NaN
1	10	39	NaN
1	10	40	NaN
1	10	41	NaN
1	10	42	NaN
1	10	43	NaN
1	10	44	NaN
1	10	45	NaN
1	10	46	NaN
1	10	47	NaN
1	10	48	NaN
1	10	49	NaN
1	10	50	NaN
1	10	51	NaN
1	10	52	NaN
1	10	53	NaN
1	10	54	NaN
1	10	55	NaN
1	10	56	NaN
1	10	57	NaN
1	10	58	NaN
1	10	59	NaN
1	11	0	NaN
1	11	1	NaN
1	11	2	NaN
1	11	3	NaN
1	11	4	NaN
1	11	5	NaN
1	11	6	NaN
1	11	7	NaN
1	11	8	NaN
1	11	9	NaN
1	11	10	NaN
1	11	11	NaN
1	11	12	NaN
1	11	13	NaN
1	11	14	NaN
1	11	15	NaN
1	11	16	NaN
1	11	17	NaN
1	11	18	NaN
1	11	19	NaN
1	11	20	NaN
1	11	21	NaN
1	11	22	NaN
1	11	23	NaN
1	11	24	NaN
1	11	25	NaN
1	11	26	NaN
1	11	27	NaN
1	11	28	NaN
1	11	29	NaN
1	11	30	NaN
1	11	31	NaN
1	11	32	NaN
1	11	33	NaN
1	11	34	NaN
1	11	35	NaN
1	11	36	NaN
1	11	37	NaN
1	11	38	NaN
1	11	39	NaN
1	11	40	NaN
1	11	41	NaN
1	11	42	NaN
1	11	43	NaN
1	11	44	NaN
1	11	45	NaN
1	11	46	NaN
1	11	47	NaN
1	11	48	NaN
1	11	49	NaN
1	11	50	NaN
1	11	51	NaN
1	11	52	NaN
1	11	53	NaN
1	11	54	NaN
1	11	55	NaN
1	11	56	NaN
1	11	57	NaN
1	11	58	NaN
1	11	59	NaN
1	12	0	NaN
1	12	1	NaN
1	12	2	NaN
1	12	3	NaN
1	12	4	NaN
1	12	5	NaN
1	12	6	NaN
1	12	7	NaN
1	12	8	NaN
1	12	9	NaN
1	12	10	NaN
1	12	11	NaN
1	12	12	NaN
1	12	13	NaN
1	12	14	NaN
1	12	15	NaN
1	12	16	NaN
1	12	17	NaN
1	12	18	NaN
1	12	19	NaN
1	12	20	NaN
1	12	21	NaN
1	12	22	NaN
1	12	23	NaN
1	12	24	NaN
1	12	25	NaN
1	12	26	NaN
1	12	27	NaN
1	12	28	NaN
1	12	29	NaN
1	12	30	NaN
1	12	31	NaN
1	12	32	NaN
1	12	33	NaN
1	12	34	NaN
1	12	35	NaN
1	12	36	NaN
1	12	37	NaN
1	12	38	NaN
1	12	39	NaN
1	12	40	NaN
1	12	41	NaN
1	12	42	NaN
1	12	43	NaN
1	12	44	NaN
1	12	45	NaN
1	12	46	NaN
1	12	47	NaN
1	12	48	NaN
1	12	49	NaN
1	12	50	NaN
1	12	51	NaN
1	12	52	NaN
1	12	53	NaN
1	12	54	NaN
1	12	55	NaN
1	12	56	NaN
1	12	57	NaN
1	12	58	NaN
1	12	59	NaN
1	13	0	NaN
1	13	1	NaN
1	13	2	NaN
1	13	3	NaN
1	13	4	NaN
1	13	5	NaN
1	13	6	NaN
1	13	7	NaN
1	13	8	NaN
1	13	9	NaN
1	13	10	NaN
1	13	11	NaN
1	13	12	NaN
1	13	13	NaN
1	13	14	NaN
1	13	15	NaN
1	13	16	NaN
1	13	17	NaN
1	13	18	NaN
1	13	19	NaN
1	13	20	NaN
1	13	21	NaN
1	13	22	NaN
1	13	23	NaN
1	13	24	NaN
1	13	25	NaN
1	13	26	NaN
1	13	27	NaN
1	13	28	NaN
1	13	29	NaN
1	13	30	NaN
1	13	31	NaN
1	13	32	NaN
1	13	33	NaN
1	13	34	NaN
1	13	35	NaN
1	13	36	NaN
1	13	37	NaN
1	13	38	NaN
1	13	39	NaN
1	13	40	NaN
1	13	41	NaN
1	13	42	NaN
1	13	43	NaN
1	13	44	NaN
1	13	45	NaN
1	13	46	NaN
1	13	47	NaN
1	13	48	NaN
1	13	49	NaN
1	13	50	NaN
1	13	51	NaN
1	13	52	NaN
1	13	53	NaN
1	13	54	NaN
1	13	55	NaN
1	13	56	NaN
1	13	57	NaN
1	13	58	NaN
1	13	59	NaN
1	14	0	NaN
1	14	1	NaN
1	14	2	NaN
1	14	3	NaN
1	14	4	NaN
1	14	5	NaN
1	14	6	NaN
1	14	7	NaN
1	14	8	NaN
1	14	9	NaN
1	14	10	NaN
1	14	11	NaN
1	14	12	NaN
1	14	13	NaN
1	14	14	NaN
1	14	15	NaN
1	14	16	NaN
1	14	17	NaN
1	14	18	NaN
1	14	19	NaN
1	14	20	NaN
1	14	21	NaN
1	14	22	NaN
1	14	23	NaN
1	14	24	NaN
1	14	25	NaN
1	14	26	NaN
1	14	27	NaN
1	14	28	NaN
1	14	29	NaN
1	14	30	NaN
1	14	31	NaN
1	14	32	NaN
1	14	33	NaN
1	14	34	NaN
1	14	35	NaN
1	14	36	NaN
1	14	37	NaN
1	14	38	NaN
1	14	39	NaN
1	14	40	NaN
1	14	41	NaN
1	14	42	NaN
1	14	43	NaN
1	14	44	NaN
1	14	45	NaN
1	14	46	NaN
1	14	47	NaN
1	14	48	NaN
1	14	49	NaN
1	14	50	NaN
1	14	51	NaN
1	14	52	NaN
1	14	53	NaN
1	14	54	NaN
1	14	55	NaN
1	14	56	NaN
1	14	57	NaN
1	14	58	NaN
1	14	59	NaN
1	15	0	NaN
1	15	1	NaN
1	15	2	NaN
1	15	3	NaN
1	15	4	NaN
1	15	5	NaN
1	15	6	NaN
1	15	7	NaN
1	15	8	NaN
1	15	9	NaN
1	15	10	NaN
1	15	11	NaN
1	15	12	NaN
1	15	13	NaN
1	15	14	NaN
1	15	15	NaN
1	15	16	NaN
1	15	17	NaN
1	15	18	NaN
1	15	19	NaN
1	15	20	NaN
1	15	21	NaN
1	15	22	NaN
1	15	23	NaN
1	15	24	NaN
1	15	25	NaN
1	15	26	NaN
1	15	27	NaN
1	15	28	NaN
1	15	29	NaN
1	15	30	NaN
1	15	31	NaN
1	15	32	NaN
1	15	33	NaN
1	15	34	NaN
1	15	35	NaN
1	15	36	NaN
1	15	37	NaN
1	15	38	NaN
1	15	39	NaN
1	15	40	NaN
1	15	41	NaN
1	15	42	NaN
1	15	43	NaN
1	15	44	NaN
1	15	45	NaN
1	15	46	NaN
1	15	47	NaN
1	15	48	NaN
1	15	49	NaN
1	15	50	NaN
1	15	51	NaN
1	15	52	NaN
1	15	53	NaN
1	15	54	NaN
1	15	55	NaN
1	15	56	NaN
1	15	57	NaN
1	15	58	NaN
1	15	59	NaN
1	16	0	NaN
1	16	1	NaN
1	16	2	NaN
1	16	3	NaN
1	16	4	NaN
1	16	5	NaN
1	16	6	NaN
1	16	7	NaN
1	16	8	NaN
1	16	9	NaN
1	16	10	NaN
1	16	11	NaN
1	16	12	NaN
1	16	13	NaN
1	16	14	NaN
1	16	15	NaN
1	16	16	NaN
1	16	17	NaN
1	16	18	NaN
1	16	19	NaN
1	16	20	NaN
1	16	21	NaN
1	16	22	NaN
1	16	23	NaN
1	16	24	NaN
1	16	25	NaN
1	16	26	NaN
1	16	27	NaN
1	16	28	NaN
1	16	29	NaN
1	16	30	NaN
1	16	31	NaN
1	16	32	NaN
1	16	33	NaN
1	16	34	NaN
1	16	35	NaN
1	16	36	NaN
1	16	37	NaN
1	16	38	NaN
1	16	39	NaN
1	16	40	NaN
1	16	41	NaN
1	16	42	NaN
1	16	43	NaN
1	16	44	NaN
1	16	45	NaN
1	16	46	NaN
1	16	47	NaN
1	16	48	NaN
1	16	49	NaN
1	16	50	NaN
1	16	51	NaN
1	16	52	NaN
1	16	53	NaN
1	16	54	NaN
1	16	55	NaN
1	16	56	NaN
1	16	57	NaN
1	16	58	NaN
1	16	59	NaN
1	17	0	NaN
1	17	1	NaN
1	17	2	NaN
1	17	3	NaN
1	17	4	NaN
1	17	5	NaN
1	17	6	NaN
1	17	7	NaN
1	17	8	NaN
1	17	9	NaN
1	17	10	NaN
1	17	11	NaN
1	17	12	NaN
1	17	13	NaN
1	17	14	NaN
1	17	15	NaN
1	17	16	NaN
1	17	17	NaN
1	17	18	NaN
1	17	19	NaN
1	17	20	NaN
1	17	21	NaN
1	17	22	NaN
1	17	23	NaN
1	17	24	NaN
1	17	25	NaN
1	17	26	NaN
1	17	27	NaN
1	17	28	NaN
1	17	29	NaN
1	17	30	NaN
1	17	31	NaN
1	17	32	NaN
1	17	33	NaN
1	17	34	NaN
1	17	35	NaN
1	17	36	NaN
1	17	37	NaN
1	17	38	NaN
1	17	39	NaN
1	17	40	NaN
1	17	41	NaN
1	17	42	NaN
1	17	43	NaN
1	17	44	NaN
1	17	45	NaN
1	17	46	NaN
1	17	47	NaN
1	17	48	NaN
1	17	49	NaN
1	17	50	NaN
1	17	51	NaN
1	17	52	NaN
1	17	53	NaN
1	17	54	NaN
1	17	55	NaN
1	17	56	NaN
1	17	57	NaN
1	17	58	NaN
1	17	59	NaN
1	18	0	NaN
1	18	1	NaN
1	18	2	NaN
1	18	3	NaN
1	18	4	NaN
1	18	5	NaN
1	18	6	NaN
1	18	7	NaN
1	18	8	NaN
1	18	9	NaN
1	18	10	NaN
1	18	11	NaN
1	18	12	NaN
1	18	13	NaN
1	18	14	NaN
1	18	15	NaN
1	18	16	NaN
1	18	17	NaN
1	18	18	NaN
1	18	19	NaN
1	18	20	NaN
1	18	21	NaN
1	18	22	NaN
1	18	23	NaN
1	18	24	NaN
1	18	25	NaN
1	18	26	NaN
1	18	27	NaN
1	18	28	NaN
1	18	29	NaN
1	18	30	NaN
1	18	31	NaN
1	18	32	NaN
1	18	33	NaN
1	18	34	NaN
1	18	35	NaN
1	18	36	NaN
1	18	37	NaN
1	18	38	NaN
1	18	39	NaN
1	18	40	NaN
1	18	41	NaN
1	18	42	NaN
1	18	43	NaN
1	18	44	NaN
1	18	45	0
1	18	46	0
1	18	47	0
1	18	48	0
1	18	49	0
1	18	50	0
1	18	51	0
1	18	52	0
1	18	53	0
1	18	54	0
1	18	55	0
1	18	56	0
1	18	57	0
1	18	58	0
1	18	59	0
1	19	0	0
1	19	1	0
1	19	2	0
1	19	3	0
1	19	4	0
1	19	5	0
1	19	6	0
1	19	7	0
1	19	8	0
1	19	9	0
1	19	10	0
1	19	11	0
1	19	12	0
1	19	13	0
1	19	14	0
1	19	15	0
1	19	16	0
1	19	17	0
1	19	18	0
1	19	19	0
1	19	20	0
1	19	21	0
1	19	22	0
1	19	23	0
1	19	24	0
1	19	25	0
1	19	26	0
1	19	27	0
1	19	28	0
1	19	29	0
1	19	30	0
1	19	31	0
1	19	32	0
1	19	33	0
1	19	34	0
1	19	35	0
1	19	36	0
1	19	37	0
1	19	38	0
1	19	39	0
1	19	40	0
1	19	41	0
1	19	42	0
1	19	43	0
1	19	44	0
1	19	45	0
1	19	46	0
1	19	47	0
1	19	48	0
1	19	49	0
1	19	50	0
1	19	51	0
1	19	52	0
1	19	53	0
1	19	54	0
1	19	55	0
1	19	56	0
1	19	57	0
1	19	58	0
1	19	59	0
1	20	0	0
1	20	1	0
1	20	2	0
1	20	3	0
1	20	4	0
1	20	5	0
1	20	6	0
1	20	7	0
1	20	8	0
1	20	9	0
1	20	10	0
1	20	11	0
1	20	12	0
1	20	13	0
1	20	14	0
1	20	15	0
1	20	16	0
1	20	17	0
1	20	18	0
1	20	19	0
1	20	20	0
1	20	21	0
1	20	22	0
1	20	23	0
1	20	24	0
1	20	25	0
1	20	26	0
1	20	27	0
1	20	28	0
1	20	29	0
1	20	30	0
1	20	31	0
1	20	32	0
1	20	33	0
1	20	34	0
1	20	35	0
1	20	36	0
1	20	37	0
1	20	38	0
1	20	39	0
1	20	40	0
1	20	41	0
1	20	42	0
1	20	43	0
1	20	44	0
1	20	45	0
1	20	46	0
1	20	47	0
1	20	48	0
1	20	49	0
1	20	50	0
1	20	51	0
1	20	52	0
1	20	53	0
1	20	54	0
1	20	55	0
1	20	56	0
1	20	57	0
1	20	58	0
1	20	59	0
1	21	0	0
1	21	1	0
1	21	2	0
1	21	3	0
1	21	4	0
1	21	5	0
1	21	6	0
1	21	7	0
1	21	8	0
1	21	9	0
1	21	10	0
1	21	11	0
1	21	12	0
1	21	13	0
1	21	14	0
1	21	15	0
1	21	16	0
1	21	17	0
1	21	18	0
1	21	19	0
1	21	20	0
1	21	21	0
1	21	22	0
1	21	23	0
1	21	24	0
1	21	25	0
1	21	26	0
1	21	27	0
1	21	28	0
1	21	29	0
1	21	30	0
1	21	31	0
1	21	32	0
1	21	33	0
1	21	34	0
1	21	35	0
1	21	36	0
1	21	37	0
1	21	38	0
1	21	39	0
1	21	40	0
1	21	41	0
1	21	42	0
1	21	43	0
1	21	44	0
1	21	45	0
1	21	46	0
1	21	47	0
1	21	48	0
1	21	49	0
1	21	50	0
1	21	51	0
1	21	52	0
1	21	53	0
1	21	54	0
1	21	55	0
1	21	56	0
1	21	57	0
1	21	58	0
1	21	59	0
1	22	0	0
1	22	1	0
1	22	2	0
1	22	3	0
1	22	4	0
1	22	5	0
1	22	6	0
1	22	7	0
1	22	8	0
1	22	9	0
1	22	10	0
1	22	11	0
1	22	12	0
1	22	13	0
1	22	14	0
1	22	15	0
1	22	16	0
1	22	17	0
1	22	18	0
1	22	19	0
1	22	20	0
1	22	21	0
1	22	22	0
1	22	23	0
1	22	24	0
1	22	25	0
1	22	26	0
1	22	27	0
1	22	28	0
1	22	29	0
1	22	30	0
1	22	31	0
1	22	32	0
1	22	33	0
1	22	34	0
1	22	35	0
1	22	36	0
1	22	37	0
1	22	38	0
1	22	39	0
1	22	40	0
1	22	41	0
1	22	42	0
1	22	43	0
1	22	44	0
1	22	45	0
1	22	46	0
1	22	47	0
1	22	48	0
1	22	49	0
1	22	50	0
1	22	51	0
1	22	52	0
1	22	53	0
1	22	54	0
1	22	55	0
1	22	56	0
1	22	57	0
1	22	58	0
1	22	59	0
1	23	0	0
1	23	1	0
1	23	2	0
1	23	3	0
1	23	4	0
1	23	5	0
1	23	6	0
1	23	7	0
1	23	8	0
1	23	9	0
1	23	10	0
1	23	11	0
1	23	12	0
1	23	13	0
1	23	14	0
1	23	15	0
1	23	16	0
1	23	17	0
1	23	18	0
1	23	19	0
1	23	20	0
1	23	21	0
1	23	22	0
1	23	23	0
1	23	24	0
1	23	25	0
1	23	26	0
1	23	27	0
1	23	28	0
1	23	29	0
1	23	30	0
1	23	31	0
1	23	32	0
1	23	33	0
1	23	34	0
1	23	35	0
1	23	36	0
1	23	37	0
1	23	38	0
1	23	39	0
1	23	40	0
1	23	41	0
1	23	42	0
1	23	43	0
1	23	44	0
1	23	45	0
1	23	46	0
1	23	47	0
1	23	48	0
1	23	49	0
1	23	50	0
1	23	51	0
1	23	52	0
1	23	53	0
1	23	54	0
1	23	55	0
1	23	56	0
1	23	57	0
1	23	58	0
1	23	59	0
2	0	0	0
2	0	1	0
2	0	2	0
2	0	3	0
2	0	4	0
2	0	5	0
2	0	6	0
2	0	7	0
2	0	8	0
2	0	9	0
2	0	10	0
2	0	11	0
2	0	12	0
2	0	13	0
2	0	14	0
2	0	15	0
2	0	16	0
2	0	17	0
2	0	18	0
2	0	19	0
2	0	20	0
2	0	21	0
2	0	22	0
2	0	23	0
2	0	24	0
2	0	25	0
2	0	26	0
2	0	27	0
2	0	28	0
2	0	29	0
2	0	30	0
2	0	31	0
2	0	32	0
2	0	33	0
2	0	34	0
2	0	35	0
2	0	36	0
2	0	37	0
2	0	38	0
2	0	39	0
2	0	40	0
2	0	41	0
2	0	42	0
2	0	43	0
2	0	44	0
2	0	45	0
2	0	46	0
2	0	47	0
2	0	48	0
2	0	49	0
2	0	50	0
2	0	51	0
2	0	52	0
2	0	53	0
2	0	54	0
2	0	55	0
2	0	56	0
2	0	57	0
2	0	58	0
2	0	59	0
2	1	0	0
2	1	1	0
2	1	2	0
2	1	3	0
2	1	4	0
2	1	5	0
2	1	6	0
2	1	7	0
2	1	8	0
2	1	9	0
2	1	10	0
2	1	11	0
2	1	12	0
2	1	13	0
2	1	14	0
2	1	15	0
2	1	16	0
2	1	17	0
2	1	18	0
2	1	19	0
2	1	20	0
2	1	21	0
2	1	22	0
2	1	23	0
2	1	24	0
2	1	25	0
2	1	26	0
2	1	27	0
2	1	28	0
2	1	29	0
2	1	30	0
2	1	31	0
2	1	32	0
2	1	33	0
2	1	34	0
2	1	35	0
2	1	36	0
2	1	37	0
2	1	38	0
2	1	39	0
2	1	40	0
2	1	41	0
2	1	42	0
2	1	43	0
2	1	44	0
2	1	45	0
2	1	46	0
2	1	47	0
2	1	48	0
2	1	49	0
2	1	50	0
2	1	51	0
2	1	52	0
2	1	53	0
2	1	54	0
2	1	55	0
2	1	56	0
2	1	57	0
2	1	58	0
2	1	59	0
2	2	0	0
2	2	1	0
2	2	2	0
2	2	3	0
2	2	4	0
2	2	5	0
2	2	6	0
2	2	7	0
2	2	8	0
2	2	9	0
2	2	10	0
2	2	11	0
2	2	12	0
2	2	13	0
2	2	14	0
2	2	15	0
2	2	16	0
2	2	17	0
2	2	18	0
2	2	19	0
2	2	20	0
2	2	21	0
2	2	22	0
2	2	23	0
2	2	24	0
2	2	25	0
2	2	26	0
2	2	27	0
2	2	28	0
2	2	29	0
2	2	30	0
2	2	31	0
2	2	32	0
2	2	33	0
2	2	34	0
2	2	35	0
2	2	36	0
2	2	37	0
2	2	38	0
2	2	39	0
2	2	40	0
2	2	41	0
2	2	42	0
2	2	43	0
2	2	44	0
2	2	45	0
2	2	46	0
2	2	47	0
2	2	48	0
2	2	49	0
2	2	50	0
2	2	51	0
2	2	52	0
2	2	53	0
2	2	54	0
2	2	55	0
2	2	56	0
2	2	57	0
2	2	58	0
2	2	59	0
2	3	0	0
2	3	1	0
2	3	2	0
2	3	3	0
2	3	4	0
2	3	5	0
2	3	6	0
2	3	7	0
2	3	8	0
2	3	9	0
2	3	10	0
2	3	11	0
2	3	12	0
2	3	13	0
2	3	14	0
2	3	15	0
2	3	16	0
2	3	17	0
2	3	18	0
2	3	19	0
2	3	20	0
2	3	21	0
2	3	22	0
2	3	23	0
2	3	24	0
2	3	25	0
2	3	26	0
2	3	27	0
2	3	28	0
2	3	29	0
2	3	30	0
2	3	31	0
2	3	32	0
2	3	33	0
2	3	34	0
2	3	35	0
2	3	36	0
2	3	37	0
2	3	38	0
2	3	39	0
2	3	40	0
2	3	41	0
2	3	42	0
2	3	43	0
2	3	44	0
2	3	45	0
2	3	46	0
2	3	47	0
2	3	48	0
2	3	49	0
2	3	50	0
2	3	51	0
2	3	52	0
2	3	53	0
2	3	54	0
2	3	55	0
2	3	56	0
2	3	57	0
2	3	58	0
2	3	59	0
2	4	0	0
2	4	1	0
2	4	2	0
2	4	3	0
2	4	4	0
2	4	5	0
2	4	6	0
2	4	7	0
2	4	8	0
2	4	9	0
2	4	10	0
2	4	11	0
2	4	12	0
2	4	13	0
2	4	14	0
2	4	15	0
2	4	16	0
2	4	17	0
2	4	18	0
2	4	19	0
2	4	20	0
2	4	21	0
2	4	22	0
2	4	23	0
2	4	24	0
2	4	25	0
2	4	26	0
2	4	27	0
2	4	28	0
2	4	29	0
2	4	30	0
2	4	31	0
2	4	32	0
2	4	33	0
2	4	34	0
2	4	35	0
2	4	36	0
2	4	37	0
2	4	38	0
2	4	39	0
2	4	40	0
2	4	41	0
2	4	42	0
2	4	43	0
2	4	44	0
2	4	45	0
2	4	46	0
2	4	47	0
2	4	48	0
2	4	49	0
2	4	50	0
2	4	51	0
2	4	52	0
2	4	53	0
2	4	54	0
2	4	55	0
2	4	56	0
2	4	57	0
2	4	58	0
2	4	59	0
2	5	0	0
2	5	1	0
2	5	2	0
2	5	3	0
2	5	4	0
2	5	5	0
2	5	6	0
2	5	7	0
2	5	8	0
2	5	9	0
2	5	10	0
2	5	11	0
2	5	12	0
2	5	13	0
2	5	14	0
2	5	15	0
2	5	16	0
2	5	17	0
2	5	18	0
2	5	19	0
2	5	20	0
2	5	21	0
2	5	22	0
2	5	23	0
2	5	24	0
2	5	25	0
2	5	26	0
2	5	27	0
2	5	28	0
2	5	29	0
2	5	30	0
2	5	31	0
2	5	32	0
2	5	33	0
2	5	34	0
2	5	35	0
2	5	36	0
2	5	37	0
2	5	38	0
2	5	39	0
2	5	40	0
2	5	41	0
2	5	42	0
2	5	43	0
2	5	44	0
2	5	45	0
2	5	46	0
2	5	47	0
2	5	48	0
2	5	49	0
2	5	50	0
2	5	51	0
2	5	52	0
2	5	53	0
2	5	54	0
2	5	55	0
2	5	56	0
2	5	57	0
2	5	58	0
2	5	59	0
2	6	0	0
2	6	1	0
2	6	2	0
2	6	3	0
2	6	4	0
2	6	5	0
2	6	6	0
2	6	7	0
2	6	8	0
2	6	9	0
2	6	10	0
2	6	11	0
2	6	12	0
2	6	13	0
2	6	14	0
2	6	15	0
2	6	16	0
2	6	17	0
2	6	18	0
2	6	19	0
2	6	20	0
2	6	21	0
2	6	22	0
2	6	23	0
2	6	24	0
2	6	25	0
2	6	26	0
2	6	27	0
2	6	28	0
2	6	29	0
2	6	30	0
2	6	31	0
2	6	32	0
2	6	33	0
2	6	34	0
2	6	35	0
2	6	36	0
2	6	37	0
2	6	38	0
2	6	39	0
2	6	40	0
2	6	41	0
2	6	42	0
2	6	43	0
2	6	44	0
2	6	45	0
2	6	46	0
2	6	47	0
2	6	48	0
2	6	49	0
2	6	50	0
2	6	51	0
2	6	52	0
2	6	53	0
2	6	54	0
2	6	55	0
2	6	56	0
2	6	57	0
2	6	58	0
2	6	59	0
2	7	0	0
2	7	1	0
2	7	2	0
2	7	3	0
2	7	4	0
2	7	5	0
2	7	6	0
2	7	7	0
2	7	8	0
2	7	9	0
2	7	10	0
2	7	11	0
2	7	12	0
2	7	13	0
2	7	14	0
2	7	15	0
2	7	16	0
2	7	17	0
2	7	18	0
2	7	19	0
2	7	20	0
2	7	21	0
2	7	22	0
2	7	23	0
2	7	24	0
2	7	25	0
2	7	26	0
2	7	27	0
2	7	28	0
2	7	29	0
2	7	30	0
2	7	31	0
2	7	32	0
2	7	33	0
2	7	34	0
2	7	35	0
2	7	36	0
2	7	37	0
2	7	38	0
2	7	39	0
2	7	40	0
2	7	41	0
2	7	42	0
2	7	43	0
2	7	44	0
2	7	45	0
2	7	46	0
2	7	47	0
2	7	48	0
2	7	49	0
2	7	50	0
2	7	51	0
2	7	52	0
2	7	53	0
2	7	54	0
2	7	55	0
2	7	56	0
2	7	57	0
2	7	58	0
2	7	59	0
2	8	0	0
2	8	1	0
2	8	2	0
2	8	3	0
2	8	4	0
2	8	5	0
2	8	6	0
2	8	7	0
2	8	8	0
2	8	9	0
2	8	10	0
2	8	11	0
2	8	12	0
2	8	13	0
2	8	14	0
2	8	15	0
2	8	16	0
2	8	17	0
2	8	18	0
2	8	19	0
2	8	20	0
2	8	21	0
2	8	22	0
2	8	23	0
2	8	24	0
2	8	25	0
2	8	26	0
2	8	27	0
2	8	28	0
2	8	29	0
2	8	30	0
2	8	31	0
2	8	32	0
2	8	33	0
2	8	34	0
2	8	35	0
2	8	36	0
2	8	37	0
2	8	38	0
2	8	39	0
2	8	40	0
2	8	41	0
2	8	42	0
2	8	43	0
2	8	44	0
2	8	45	0
2	8	46	0
2	8	47	0
2	8	48	0
2	8	49	0
2	8	50	0
2	8	51	0
2	8	52	0
2	8	53	0
2	8	54	0
2	8	55	0
2	8	56	0
2	8	57	0
2	8	58	0
2	8	59	0
2	9	0	0
2	9	1	0
2	9	2	0
2	9	3	0
2	9	4	0
2	9	5	0
2	9	6	0
2	9	7	0
2	9	8	0
2	9	9	0
2	9	10	0
2	9	11	0
2	9	12	0
2	9	13	0
2	9	14	0
2	9	15	0
2	9	16	0
2	9	17	0
2	9	18	0
[truncated: 68,561 more rows]

## Sheet: S6_KO_mouse2
Day	Hr	Min	Cnts/min
1	0	0	NaN
1	0	1	NaN
1	0	2	NaN
1	0	3	NaN
1	0	4	NaN
1	0	5	NaN
1	0	6	NaN
1	0	7	NaN
1	0	8	NaN
1	0	9	NaN
1	0	10	NaN
1	0	11	NaN
1	0	12	NaN
1	0	13	NaN
1	0	14	NaN
1	0	15	NaN
1	0	16	NaN
1	0	17	NaN
1	0	18	NaN
1	0	19	NaN
1	0	20	NaN
1	0	21	NaN
1	0	22	NaN
1	0	23	NaN
1	0	24	NaN
1	0	25	NaN
1	0	26	NaN
1	0	27	NaN
1	0	28	NaN
1	0	29	NaN
1	0	30	NaN
1	0	31	NaN
1	0	32	NaN
1	0	33	NaN
1	0	34	NaN
1	0	35	NaN
1	0	36	NaN
1	0	37	NaN
1	0	38	NaN
1	0	39	NaN
1	0	40	NaN
1	0	41	NaN
1	0	42	NaN
1	0	43	NaN
1	0	44	NaN
1	0	45	NaN
1	0	46	NaN
1	0	47	NaN
1	0	48	NaN
1	0	49	NaN
1	0	50	NaN
1	0	51	NaN
1	0	52	NaN
1	0	53	NaN
1	0	54	NaN
1	0	55	NaN
1	0	56	NaN
1	0	57	NaN
1	0	58	NaN
1	0	59	NaN
1	1	0	NaN
1	1	1	NaN
1	1	2	NaN
1	1	3	NaN
1	1	4	NaN
1	1	5	NaN
1	1	6	NaN
1	1	7	NaN
1	1	8	NaN
1	1	9	NaN
1	1	10	NaN
1	1	11	NaN
1	1	12	NaN
1	1	13	NaN
1	1	14	NaN
1	1	15	NaN
1	1	16	NaN
1	1	17	NaN
1	1	18	NaN
1	1	19	NaN
1	1	20	NaN
1	1	21	NaN
1	1	22	NaN
1	1	23	NaN
1	1	24	NaN
1	1	25	NaN
1	1	26	NaN
1	1	27	NaN
1	1	28	NaN
1	1	29	NaN
1	1	30	NaN
1	1	31	NaN
1	1	32	NaN
1	1	33	NaN
1	1	34	NaN
1	1	35	NaN
1	1	36	NaN
1	1	37	NaN
1	1	38	NaN
1	1	39	NaN
1	1	40	NaN
1	1	41	NaN
1	1	42	NaN
1	1	43	NaN
1	1	44	NaN
1	1	45	NaN
1	1	46	NaN
1	1	47	NaN
1	1	48	NaN
1	1	49	NaN
1	1	50	NaN
1	1	51	NaN
1	1	52	NaN
1	1	53	NaN
1	1	54	NaN
1	1	55	NaN
1	1	56	NaN
1	1	57	NaN
1	1	58	NaN
1	1	59	NaN
1	2	0	NaN
1	2	1	NaN
1	2	2	NaN
1	2	3	NaN
1	2	4	NaN
1	2	5	NaN
1	2	6	NaN
1	2	7	NaN
1	2	8	NaN
1	2	9	NaN
1	2	10	NaN
1	2	11	NaN
1	2	12	NaN
1	2	13	NaN
1	2	14	NaN
1	2	15	NaN
1	2	16	NaN
1	2	17	NaN
1	2	18	NaN
1	2	19	NaN
1	2	20	NaN
1	2	21	NaN
1	2	22	NaN
1	2	23	NaN
1	2	24	NaN
1	2	25	NaN
1	2	26	NaN
1	2	27	NaN
1	2	28	NaN
1	2	29	NaN
1	2	30	NaN
1	2	31	NaN
1	2	32	NaN
1	2	33	NaN
1	2	34	NaN
1	2	35	NaN
1	2	36	NaN
1	2	37	NaN
1	2	38	NaN
1	2	39	NaN
1	2	40	NaN
1	2	41	NaN
1	2	42	NaN
1	2	43	NaN
1	2	44	NaN
1	2	45	NaN
1	2	46	NaN
1	2	47	NaN
1	2	48	NaN
1	2	49	NaN
1	2	50	NaN
1	2	51	NaN
1	2	52	NaN
1	2	53	NaN
1	2	54	NaN
1	2	55	NaN
1	2	56	NaN
1	2	57	NaN
1	2	58	NaN
1	2	59	NaN
1	3	0	NaN
1	3	1	NaN
1	3	2	NaN
1	3	3	NaN
1	3	4	NaN
1	3	5	NaN
1	3	6	NaN
1	3	7	NaN
1	3	8	NaN
1	3	9	NaN
1	3	10	NaN
1	3	11	NaN
1	3	12	NaN
1	3	13	NaN
1	3	14	NaN
1	3	15	NaN
1	3	16	NaN
1	3	17	NaN
1	3	18	NaN
1	3	19	NaN
1	3	20	NaN
1	3	21	NaN
1	3	22	NaN
1	3	23	NaN
1	3	24	NaN
1	3	25	NaN
1	3	26	NaN
1	3	27	NaN
1	3	28	NaN
1	3	29	NaN
1	3	30	NaN
1	3	31	NaN
1	3	32	NaN
1	3	33	NaN
1	3	34	NaN
1	3	35	NaN
1	3	36	NaN
1	3	37	NaN
1	3	38	NaN
1	3	39	NaN
1	3	40	NaN
1	3	41	NaN
1	3	42	NaN
1	3	43	NaN
1	3	44	NaN
1	3	45	NaN
1	3	46	NaN
1	3	47	NaN
1	3	48	NaN
1	3	49	NaN
1	3	50	NaN
1	3	51	NaN
1	3	52	NaN
1	3	53	NaN
1	3	54	NaN
1	3	55	NaN
1	3	56	NaN
1	3	57	NaN
1	3	58	NaN
1	3	59	NaN
1	4	0	NaN
1	4	1	NaN
1	4	2	NaN
1	4	3	NaN
1	4	4	NaN
1	4	5	NaN
1	4	6	NaN
1	4	7	NaN
1	4	8	NaN
1	4	9	NaN
1	4	10	NaN
1	4	11	NaN
1	4	12	NaN
1	4	13	NaN
1	4	14	NaN
1	4	15	NaN
1	4	16	NaN
1	4	17	NaN
1	4	18	NaN
1	4	19	NaN
1	4	20	NaN
1	4	21	NaN
1	4	22	NaN
1	4	23	NaN
1	4	24	NaN
1	4	25	NaN
1	4	26	NaN
1	4	27	NaN
1	4	28	NaN
1	4	29	NaN
1	4	30	NaN
1	4	31	NaN
1	4	32	NaN
1	4	33	NaN
1	4	34	NaN
1	4	35	NaN
1	4	36	NaN
1	4	37	NaN
1	4	38	NaN
1	4	39	NaN
1	4	40	NaN
1	4	41	NaN
1	4	42	NaN
1	4	43	NaN
1	4	44	NaN
1	4	45	NaN
1	4	46	NaN
1	4	47	NaN
1	4	48	NaN
1	4	49	NaN
1	4	50	NaN
1	4	51	NaN
1	4	52	NaN
1	4	53	NaN
1	4	54	NaN
1	4	55	NaN
1	4	56	NaN
1	4	57	NaN
1	4	58	NaN
1	4	59	NaN
1	5	0	NaN
1	5	1	NaN
1	5	2	NaN
1	5	3	NaN
1	5	4	NaN
1	5	5	NaN
1	5	6	NaN
1	5	7	NaN
1	5	8	NaN
1	5	9	NaN
1	5	10	NaN
1	5	11	NaN
1	5	12	NaN
1	5	13	NaN
1	5	14	NaN
1	5	15	NaN
1	5	16	NaN
1	5	17	NaN
1	5	18	NaN
1	5	19	NaN
1	5	20	NaN
1	5	21	NaN
1	5	22	NaN
1	5	23	NaN
1	5	24	NaN
1	5	25	NaN
1	5	26	NaN
1	5	27	NaN
1	5	28	NaN
1	5	29	NaN
1	5	30	NaN
1	5	31	NaN
1	5	32	NaN
1	5	33	NaN
1	5	34	NaN
1	5	35	NaN
1	5	36	NaN
1	5	37	NaN
1	5	38	NaN
1	5	39	NaN
1	5	40	NaN
1	5	41	NaN
1	5	42	NaN
1	5	43	NaN
1	5	44	NaN
1	5	45	NaN
1	5	46	NaN
1	5	47	NaN
1	5	48	NaN
1	5	49	NaN
1	5	50	NaN
1	5	51	NaN
1	5	52	NaN
1	5	53	NaN
1	5	54	NaN
1	5	55	NaN
1	5	56	NaN
1	5	57	NaN
1	5	58	NaN
1	5	59	NaN
1	6	0	NaN
1	6	1	NaN
1	6	2	NaN
1	6	3	NaN
1	6	4	NaN
1	6	5	NaN
1	6	6	NaN
1	6	7	NaN
1	6	8	NaN
1	6	9	NaN
1	6	10	NaN
1	6	11	NaN
1	6	12	NaN
1	6	13	NaN
1	6	14	NaN
1	6	15	NaN
1	6	16	NaN
1	6	17	NaN
1	6	18	NaN
1	6	19	NaN
1	6	20	NaN
1	6	21	NaN
1	6	22	NaN
1	6	23	NaN
1	6	24	NaN
1	6	25	NaN
1	6	26	NaN
1	6	27	NaN
1	6	28	NaN
1	6	29	NaN
1	6	30	NaN
1	6	31	NaN
1	6	32	NaN
1	6	33	NaN
1	6	34	NaN
1	6	35	NaN
1	6	36	NaN
1	6	37	NaN
1	6	38	NaN
1	6	39	NaN
1	6	40	NaN
1	6	41	NaN
1	6	42	NaN
1	6	43	NaN
1	6	44	NaN
1	6	45	NaN
1	6	46	NaN
1	6	47	NaN
1	6	48	NaN
1	6	49	NaN
1	6	50	NaN
1	6	51	NaN
1	6	52	NaN
1	6	53	NaN
1	6	54	NaN
1	6	55	NaN
1	6	56	NaN
1	6	57	NaN
1	6	58	NaN
1	6	59	NaN
1	7	0	NaN
1	7	1	NaN
1	7	2	NaN
1	7	3	NaN
1	7	4	NaN
1	7	5	NaN
1	7	6	NaN
1	7	7	NaN
1	7	8	NaN
1	7	9	NaN
1	7	10	NaN
1	7	11	NaN
1	7	12	NaN
1	7	13	NaN
1	7	14	NaN
1	7	15	NaN
1	7	16	NaN
1	7	17	NaN
1	7	18	NaN
1	7	19	NaN
1	7	20	NaN
1	7	21	NaN
1	7	22	NaN
1	7	23	NaN
1	7	24	NaN
1	7	25	NaN
1	7	26	NaN
1	7	27	NaN
1	7	28	NaN
1	7	29	NaN
1	7	30	NaN
1	7	31	NaN
1	7	32	NaN
1	7	33	NaN
1	7	34	NaN
1	7	35	NaN
1	7	36	NaN
1	7	37	NaN
1	7	38	NaN
1	7	39	NaN
1	7	40	NaN
1	7	41	NaN
1	7	42	NaN
1	7	43	NaN
1	7	44	NaN
1	7	45	NaN
1	7	46	NaN
1	7	47	NaN
1	7	48	NaN
1	7	49	NaN
1	7	50	NaN
1	7	51	NaN
1	7	52	NaN
1	7	53	NaN
1	7	54	NaN
1	7	55	NaN
1	7	56	NaN
1	7	57	NaN
1	7	58	NaN
1	7	59	NaN
1	8	0	NaN
1	8	1	NaN
1	8	2	NaN
1	8	3	NaN
1	8	4	NaN
1	8	5	NaN
1	8	6	NaN
1	8	7	NaN
1	8	8	NaN
1	8	9	NaN
1	8	10	NaN
1	8	11	NaN
1	8	12	NaN
1	8	13	NaN
1	8	14	NaN
1	8	15	NaN
1	8	16	NaN
1	8	17	NaN
1	8	18	NaN
1	8	19	NaN
1	8	20	NaN
1	8	21	NaN
1	8	22	NaN
1	8	23	NaN
1	8	24	NaN
1	8	25	NaN
1	8	26	NaN
1	8	27	NaN
1	8	28	NaN
1	8	29	NaN
1	8	30	NaN
1	8	31	NaN
1	8	32	NaN
1	8	33	NaN
1	8	34	NaN
1	8	35	NaN
1	8	36	NaN
1	8	37	NaN
1	8	38	NaN
1	8	39	NaN
1	8	40	NaN
1	8	41	NaN
1	8	42	NaN
1	8	43	NaN
1	8	44	NaN
1	8	45	NaN
1	8	46	NaN
1	8	47	NaN
1	8	48	NaN
1	8	49	NaN
1	8	50	NaN
1	8	51	NaN
1	8	52	NaN
1	8	53	NaN
1	8	54	NaN
1	8	55	NaN
1	8	56	NaN
1	8	57	NaN
1	8	58	NaN
1	8	59	NaN
1	9	0	NaN
1	9	1	NaN
1	9	2	NaN
1	9	3	NaN
1	9	4	NaN
1	9	5	NaN
1	9	6	NaN
1	9	7	NaN
1	9	8	NaN
1	9	9	NaN
1	9	10	NaN
1	9	11	NaN
1	9	12	NaN
1	9	13	NaN
1	9	14	NaN
1	9	15	NaN
1	9	16	NaN
1	9	17	NaN
1	9	18	NaN
1	9	19	NaN
1	9	20	NaN
1	9	21	NaN
1	9	22	NaN
1	9	23	NaN
1	9	24	NaN
1	9	25	NaN
1	9	26	NaN
1	9	27	NaN
1	9	28	NaN
1	9	29	NaN
1	9	30	NaN
1	9	31	NaN
1	9	32	NaN
1	9	33	NaN
1	9	34	NaN
1	9	35	NaN
1	9	36	NaN
1	9	37	NaN
1	9	38	NaN
1	9	39	NaN
1	9	40	NaN
1	9	41	NaN
1	9	42	NaN
1	9	43	NaN
1	9	44	NaN
1	9	45	NaN
1	9	46	NaN
1	9	47	NaN
1	9	48	NaN
1	9	49	NaN
1	9	50	NaN
1	9	51	NaN
1	9	52	NaN
1	9	53	NaN
1	9	54	NaN
1	9	55	NaN
1	9	56	NaN
1	9	57	NaN
1	9	58	NaN
1	9	59	NaN
1	10	0	NaN
1	10	1	NaN
1	10	2	NaN
1	10	3	NaN
1	10	4	NaN
1	10	5	NaN
1	10	6	NaN
1	10	7	NaN
1	10	8	NaN
1	10	9	NaN
1	10	10	NaN
1	10	11	NaN
1	10	12	NaN
1	10	13	NaN
1	10	14	NaN
1	10	15	NaN
1	10	16	NaN
1	10	17	NaN
1	10	18	NaN
1	10	19	NaN
1	10	20	NaN
1	10	21	NaN
1	10	22	NaN
1	10	23	NaN
1	10	24	NaN
1	10	25	NaN
1	10	26	NaN
1	10	27	NaN
1	10	28	NaN
1	10	29	NaN
1	10	30	NaN
1	10	31	NaN
1	10	32	NaN
1	10	33	NaN
1	10	34	NaN
1	10	35	NaN
1	10	36	NaN
1	10	37	NaN
1	10	38	NaN
1	10	39	NaN
1	10	40	NaN
1	10	41	NaN
1	10	42	NaN
1	10	43	NaN
1	10	44	NaN
1	10	45	NaN
1	10	46	NaN
1	10	47	NaN
1	10	48	NaN
1	10	49	NaN
1	10	50	NaN
1	10	51	NaN
1	10	52	NaN
1	10	53	NaN
1	10	54	NaN
1	10	55	NaN
1	10	56	NaN
1	10	57	NaN
1	10	58	NaN
1	10	59	NaN
1	11	0	NaN
1	11	1	NaN
1	11	2	NaN
1	11	3	NaN
1	11	4	NaN
1	11	5	NaN
1	11	6	NaN
1	11	7	NaN
1	11	8	NaN
1	11	9	NaN
1	11	10	NaN
1	11	11	NaN
1	11	12	NaN
1	11	13	NaN
1	11	14	NaN
1	11	15	NaN
1	11	16	NaN
1	11	17	NaN
1	11	18	NaN
1	11	19	NaN
1	11	20	NaN
1	11	21	NaN
1	11	22	NaN
1	11	23	NaN
1	11	24	NaN
1	11	25	NaN
1	11	26	NaN
1	11	27	NaN
1	11	28	NaN
1	11	29	NaN
1	11	30	NaN
1	11	31	NaN
1	11	32	NaN
1	11	33	NaN
1	11	34	NaN
1	11	35	NaN
1	11	36	NaN
1	11	37	NaN
1	11	38	NaN
1	11	39	NaN
1	11	40	NaN
1	11	41	NaN
1	11	42	NaN
1	11	43	NaN
1	11	44	NaN
1	11	45	NaN
1	11	46	NaN
1	11	47	NaN
1	11	48	NaN
1	11	49	NaN
1	11	50	NaN
1	11	51	NaN
1	11	52	NaN
1	11	53	NaN
1	11	54	NaN
1	11	55	NaN
1	11	56	NaN
1	11	57	NaN
1	11	58	NaN
1	11	59	NaN
1	12	0	NaN
1	12	1	NaN
1	12	2	NaN
1	12	3	NaN
1	12	4	NaN
1	12	5	NaN
1	12	6	NaN
1	12	7	NaN
1	12	8	NaN
1	12	9	NaN
1	12	10	NaN
1	12	11	NaN
1	12	12	NaN
1	12	13	NaN
1	12	14	NaN
1	12	15	NaN
1	12	16	NaN
1	12	17	NaN
1	12	18	NaN
1	12	19	NaN
1	12	20	NaN
1	12	21	NaN
1	12	22	NaN
1	12	23	NaN
1	12	24	NaN
1	12	25	NaN
1	12	26	NaN
1	12	27	NaN
1	12	28	NaN
1	12	29	NaN
1	12	30	NaN
1	12	31	NaN
1	12	32	NaN
1	12	33	NaN
1	12	34	NaN
1	12	35	NaN
1	12	36	NaN
1	12	37	NaN
1	12	38	NaN
1	12	39	NaN
1	12	40	NaN
1	12	41	NaN
1	12	42	NaN
1	12	43	NaN
1	12	44	NaN
1	12	45	NaN
1	12	46	NaN
1	12	47	NaN
1	12	48	NaN
1	12	49	NaN
1	12	50	NaN
1	12	51	NaN
1	12	52	NaN
1	12	53	NaN
1	12	54	NaN
1	12	55	NaN
1	12	56	NaN
1	12	57	NaN
1	12	58	NaN
1	12	59	NaN
1	13	0	NaN
1	13	1	NaN
1	13	2	NaN
1	13	3	NaN
1	13	4	NaN
1	13	5	NaN
1	13	6	NaN
1	13	7	NaN
1	13	8	NaN
1	13	9	NaN
1	13	10	NaN
1	13	11	NaN
1	13	12	NaN
1	13	13	NaN
1	13	14	NaN
1	13	15	NaN
1	13	16	NaN
1	13	17	NaN
1	13	18	NaN
1	13	19	NaN
1	13	20	NaN
1	13	21	NaN
1	13	22	NaN
1	13	23	NaN
1	13	24	NaN
1	13	25	NaN
1	13	26	NaN
1	13	27	NaN
1	13	28	NaN
1	13	29	NaN
1	13	30	NaN
1	13	31	NaN
1	13	32	NaN
1	13	33	NaN
1	13	34	NaN
1	13	35	NaN
1	13	36	NaN
1	13	37	NaN
1	13	38	NaN
1	13	39	NaN
1	13	40	NaN
1	13	41	NaN
1	13	42	NaN
1	13	43	NaN
1	13	44	NaN
1	13	45	NaN
1	13	46	NaN
1	13	47	NaN
1	13	48	NaN
1	13	49	NaN
1	13	50	NaN
1	13	51	NaN
1	13	52	NaN
1	13	53	NaN
1	13	54	NaN
1	13	55	NaN
1	13	56	NaN
1	13	57	NaN
1	13	58	NaN
1	13	59	NaN
1	14	0	NaN
1	14	1	NaN
1	14	2	NaN
1	14	3	NaN
1	14	4	NaN
1	14	5	NaN
1	14	6	NaN
1	14	7	NaN
1	14	8	NaN
1	14	9	NaN
1	14	10	NaN
1	14	11	NaN
1	14	12	NaN
1	14	13	NaN
1	14	14	NaN
1	14	15	NaN
1	14	16	NaN
1	14	17	NaN
1	14	18	NaN
1	14	19	NaN
1	14	20	NaN
1	14	21	NaN
1	14	22	NaN
1	14	23	NaN
1	14	24	NaN
1	14	25	NaN
1	14	26	NaN
1	14	27	NaN
1	14	28	NaN
1	14	29	NaN
1	14	30	NaN
1	14	31	NaN
1	14	32	NaN
1	14	33	NaN
1	14	34	NaN
1	14	35	NaN
1	14	36	NaN
1	14	37	NaN
1	14	38	NaN
1	14	39	NaN
1	14	40	NaN
1	14	41	NaN
1	14	42	NaN
1	14	43	NaN
1	14	44	NaN
1	14	45	NaN
1	14	46	NaN
1	14	47	NaN
1	14	48	NaN
1	14	49	NaN
1	14	50	NaN
1	14	51	NaN
1	14	52	NaN
1	14	53	NaN
1	14	54	NaN
1	14	55	NaN
1	14	56	NaN
1	14	57	NaN
1	14	58	NaN
1	14	59	NaN
1	15	0	NaN
1	15	1	NaN
1	15	2	NaN
1	15	3	NaN
1	15	4	NaN
1	15	5	NaN
1	15	6	NaN
1	15	7	NaN
1	15	8	NaN
1	15	9	NaN
1	15	10	NaN
1	15	11	NaN
1	15	12	NaN
1	15	13	NaN
1	15	14	NaN
1	15	15	NaN
1	15	16	NaN
1	15	17	NaN
1	15	18	NaN
1	15	19	NaN
1	15	20	NaN
1	15	21	NaN
1	15	22	NaN
1	15	23	NaN
1	15	24	NaN
1	15	25	NaN
1	15	26	NaN
1	15	27	NaN
1	15	28	NaN
1	15	29	NaN
1	15	30	NaN
1	15	31	NaN
1	15	32	NaN
1	15	33	NaN
1	15	34	NaN
1	15	35	NaN
1	15	36	NaN
1	15	37	NaN
1	15	38	NaN
1	15	39	NaN
1	15	40	NaN
1	15	41	NaN
1	15	42	NaN
1	15	43	NaN
1	15	44	NaN
1	15	45	NaN
1	15	46	NaN
1	15	47	NaN
1	15	48	NaN
1	15	49	NaN
1	15	50	NaN
1	15	51	NaN
1	15	52	NaN
1	15	53	NaN
1	15	54	NaN
1	15	55	NaN
1	15	56	NaN
1	15	57	NaN
1	15	58	NaN
1	15	59	NaN
1	16	0	NaN
1	16	1	NaN
1	16	2	NaN
1	16	3	NaN
1	16	4	NaN
1	16	5	NaN
1	16	6	NaN
1	16	7	NaN
1	16	8	NaN
1	16	9	NaN
1	16	10	NaN
1	16	11	NaN
1	16	12	NaN
1	16	13	NaN
1	16	14	NaN
1	16	15	NaN
1	16	16	NaN
1	16	17	NaN
1	16	18	NaN
1	16	19	NaN
1	16	20	NaN
1	16	21	NaN
1	16	22	NaN
1	16	23	NaN
1	16	24	NaN
1	16	25	NaN
1	16	26	NaN
1	16	27	NaN
1	16	28	NaN
1	16	29	NaN
1	16	30	NaN
1	16	31	NaN
1	16	32	NaN
1	16	33	NaN
1	16	34	NaN
1	16	35	NaN
1	16	36	NaN
1	16	37	NaN
1	16	38	NaN
1	16	39	NaN
1	16	40	NaN
1	16	41	NaN
1	16	42	NaN
1	16	43	NaN
1	16	44	NaN
1	16	45	NaN
1	16	46	NaN
1	16	47	NaN
1	16	48	NaN
1	16	49	NaN
1	16	50	NaN
1	16	51	NaN
1	16	52	NaN
1	16	53	NaN
1	16	54	NaN
1	16	55	NaN
1	16	56	NaN
1	16	57	NaN
1	16	58	NaN
1	16	59	NaN
1	17	0	NaN
1	17	1	NaN
1	17	2	NaN
1	17	3	NaN
1	17	4	NaN
1	17	5	NaN
1	17	6	NaN
1	17	7	NaN
1	17	8	NaN
1	17	9	NaN
1	17	10	NaN
1	17	11	NaN
1	17	12	NaN
1	17	13	NaN
1	17	14	NaN
1	17	15	NaN
1	17	16	NaN
1	17	17	NaN
1	17	18	NaN
1	17	19	NaN
1	17	20	NaN
1	17	21	NaN
1	17	22	NaN
1	17	23	NaN
1	17	24	NaN
1	17	25	NaN
1	17	26	NaN
1	17	27	NaN
1	17	28	NaN
1	17	29	NaN
1	17	30	NaN
1	17	31	NaN
1	17	32	NaN
1	17	33	NaN
1	17	34	NaN
1	17	35	NaN
1	17	36	NaN
1	17	37	NaN
1	17	38	NaN
1	17	39	NaN
1	17	40	NaN
1	17	41	NaN
1	17	42	NaN
1	17	43	NaN
1	17	44	NaN
1	17	45	NaN
1	17	46	NaN
1	17	47	NaN
1	17	48	NaN
1	17	49	NaN
1	17	50	NaN
1	17	51	NaN
1	17	52	NaN
1	17	53	NaN
1	17	54	NaN
1	17	55	NaN
1	17	56	NaN
1	17	57	NaN
1	17	58	NaN
1	17	59	NaN
1	18	0	NaN
1	18	1	NaN
1	18	2	NaN
1	18	3	NaN
1	18	4	NaN
1	18	5	NaN
1	18	6	NaN
1	18	7	NaN
1	18	8	NaN
1	18	9	NaN
1	18	10	NaN
1	18	11	NaN
1	18	12	NaN
1	18	13	NaN
1	18	14	NaN
1	18	15	NaN
1	18	16	NaN
1	18	17	NaN
1	18	18	NaN
1	18	19	NaN
1	18	20	NaN
1	18	21	NaN
1	18	22	NaN
1	18	23	NaN
1	18	24	NaN
1	18	25	NaN
1	18	26	NaN
1	18	27	NaN
1	18	28	NaN
1	18	29	NaN
1	18	30	NaN
1	18	31	NaN
1	18	32	NaN
1	18	33	NaN
1	18	34	NaN
1	18	35	NaN
1	18	36	NaN
1	18	37	NaN
1	18	38	NaN
1	18	39	NaN
1	18	40	NaN
1	18	41	NaN
1	18	42	NaN
1	18	43	NaN
1	18	44	NaN
1	18	45	0
1	18	46	0
1	18	47	0
1	18	48	0
1	18	49	0
1	18	50	0
1	18	51	0
1	18	52	0
1	18	53	0
1	18	54	0
1	18	55	0
1	18	56	0
1	18	57	0
1	18	58	0
1	18	59	0
1	19	0	0
1	19	1	0
1	19	2	0
1	19	3	0
1	19	4	0
1	19	5	0
1	19	6	0
1	19	7	0
1	19	8	0
1	19	9	0
1	19	10	0
1	19	11	0
1	19	12	0
1	19	13	0
1	19	14	0
1	19	15	0
1	19	16	0
1	19	17	0
1	19	18	0
1	19	19	0
1	19	20	0
1	19	21	0
1	19	22	0
1	19	23	0
1	19	24	0
1	19	25	0
1	19	26	0
1	19	27	0
1	19	28	0
1	19	29	0
1	19	30	0
1	19	31	0
1	19	32	0
1	19	33	0
1	19	34	0
1	19	35	0
1	19	36	0
1	19	37	0
1	19	38	0
1	19	39	0
1	19	40	0
1	19	41	0
1	19	42	0
1	19	43	0
1	19	44	0
1	19	45	0
1	19	46	0
1	19	47	0
1	19	48	0
1	19	49	0
1	19	50	0
1	19	51	0
1	19	52	0
1	19	53	0
1	19	54	0
1	19	55	0
1	19	56	0
1	19	57	0
1	19	58	0
1	19	59	0
1	20	0	0
1	20	1	0
1	20	2	0
1	20	3	0
1	20	4	0
1	20	5	0
1	20	6	0
1	20	7	0
1	20	8	0
1	20	9	0
1	20	10	0
1	20	11	0
1	20	12	0
1	20	13	0
1	20	14	0
1	20	15	0
1	20	16	0
1	20	17	0
1	20	18	0
1	20	19	0
1	20	20	0
1	20	21	0
1	20	22	0
1	20	23	0
1	20	24	0
1	20	25	0
1	20	26	0
1	20	27	0
1	20	28	0
1	20	29	0
1	20	30	0
1	20	31	0
1	20	32	0
1	20	33	0
1	20	34	0
1	20	35	0
1	20	36	0
1	20	37	0
1	20	38	0
1	20	39	0
1	20	40	0
1	20	41	0
1	20	42	0
1	20	43	0
1	20	44	0
1	20	45	0
1	20	46	0
1	20	47	0
1	20	48	0
1	20	49	0
1	20	50	0
1	20	51	0
1	20	52	0
1	20	53	0
1	20	54	0
1	20	55	0
1	20	56	0
1	20	57	0
1	20	58	0
1	20	59	0
1	21	0	0
1	21	1	0
1	21	2	0
1	21	3	0
1	21	4	0
1	21	5	0
1	21	6	0
1	21	7	0
1	21	8	0
1	21	9	0
1	21	10	0
1	21	11	0
1	21	12	0
1	21	13	0
1	21	14	0
1	21	15	0
1	21	16	0
1	21	17	0
1	21	18	0
1	21	19	0
1	21	20	0
1	21	21	0
1	21	22	0
1	21	23	0
1	21	24	0
1	21	25	0
1	21	26	0
1	21	27	0
1	21	28	0
1	21	29	0
1	21	30	0
1	21	31	0
1	21	32	0
1	21	33	0
1	21	34	0
1	21	35	0
1	21	36	0
1	21	37	0
1	21	38	0
1	21	39	0
1	21	40	0
1	21	41	0
1	21	42	0
1	21	43	0
1	21	44	0
1	21	45	0
1	21	46	0
1	21	47	0
1	21	48	0
1	21	49	0
1	21	50	0
1	21	51	0
1	21	52	0
1	21	53	0
1	21	54	0
1	21	55	0
1	21	56	0
1	21	57	0
1	21	58	0
1	21	59	0
1	22	0	0
1	22	1	0
1	22	2	0
1	22	3	0
1	22	4	0
1	22	5	0
1	22	6	0
1	22	7	0
1	22	8	0
1	22	9	0
1	22	10	0
1	22	11	0
1	22	12	0
1	22	13	0
1	22	14	0
1	22	15	0
1	22	16	0
1	22	17	0
1	22	18	0
1	22	19	0
1	22	20	0
1	22	21	0
1	22	22	0
1	22	23	0
1	22	24	0
1	22	25	0
1	22	26	0
1	22	27	0
1	22	28	0
1	22	29	0
1	22	30	0
1	22	31	0
1	22	32	0
1	22	33	0
1	22	34	0
1	22	35	0
1	22	36	0
1	22	37	0
1	22	38	0
1	22	39	0
1	22	40	0
1	22	41	0
1	22	42	0
1	22	43	0
1	22	44	0
1	22	45	0
1	22	46	0
1	22	47	0
1	22	48	0
1	22	49	0
1	22	50	0
1	22	51	0
1	22	52	0
1	22	53	0
1	22	54	0
1	22	55	0
1	22	56	0
1	22	57	0
1	22	58	0
1	22	59	0
1	23	0	0
1	23	1	0
1	23	2	0
1	23	3	0
1	23	4	0
1	23	5	0
1	23	6	0
1	23	7	0
1	23	8	0
1	23	9	0
1	23	10	0
1	23	11	0
1	23	12	0
1	23	13	0
1	23	14	0
1	23	15	0
1	23	16	0
1	23	17	0
1	23	18	0
1	23	19	0
1	23	20	0
1	23	21	0
1	23	22	0
1	23	23	0
1	23	24	0
1	23	25	0
1	23	26	0
1	23	27	0
1	23	28	0
1	23	29	0
1	23	30	0
1	23	31	0
1	23	32	0
1	23	33	0
1	23	34	0
1	23	35	0
1	23	36	0
1	23	37	0
1	23	38	0
1	23	39	0
1	23	40	0
1	23	41	0
1	23	42	0
1	23	43	0
1	23	44	0
1	23	45	0
1	23	46	0
1	23	47	0
1	23	48	0
1	23	49	0
1	23	50	0
1	23	51	0
1	23	52	0
1	23	53	0
1	23	54	0
1	23	55	0
1	23	56	0
1	23	57	0
1	23	58	0
1	23	59	0
2	0	0	0
2	0	1	0
2	0	2	0
2	0	3	0
2	0	4	0
2	0	5	0
2	0	6	0
2	0	7	0
2	0	8	0
2	0	9	0
2	0	10	0
2	0	11	0
2	0	12	0
2	0	13	0
2	0	14	0
2	0	15	0
2	0	16	0
2	0	17	0
2	0	18	0
2	0	19	0
2	0	20	0
2	0	21	0
2	0	22	0
2	0	23	0
2	0	24	0
2	0	25	0
2	0	26	0
2	0	27	0
2	0	28	0
2	0	29	0
2	0	30	0
2	0	31	0
2	0	32	0
2	0	33	0
2	0	34	0
2	0	35	0
2	0	36	0
2	0	37	0
2	0	38	0
2	0	39	0
2	0	40	0
2	0	41	0
2	0	42	0
2	0	43	0
2	0	44	0
2	0	45	0
2	0	46	0
2	0	47	0
2	0	48	0
2	0	49	0
2	0	50	0
2	0	51	0
2	0	52	0
2	0	53	0
2	0	54	0
2	0	55	0
2	0	56	0
2	0	57	0
2	0	58	0
2	0	59	0
2	1	0	0
2	1	1	0
2	1	2	0
2	1	3	0
2	1	4	0
2	1	5	0
2	1	6	0
2	1	7	0
2	1	8	0
2	1	9	0
2	1	10	0
2	1	11	0
2	1	12	0
2	1	13	0
2	1	14	0
2	1	15	0
2	1	16	0
2	1	17	0
2	1	18	0
2	1	19	0
2	1	20	0
2	1	21	0
2	1	22	0
2	1	23	0
2	1	24	0
2	1	25	0
2	1	26	0
2	1	27	0
2	1	28	0
2	1	29	0
2	1	30	0
2	1	31	0
2	1	32	0
2	1	33	0
2	1	34	0
2	1	35	0
2	1	36	0
2	1	37	0
2	1	38	0
2	1	39	0
2	1	40	0
2	1	41	0
2	1	42	0
2	1	43	0
2	1	44	0
2	1	45	0
2	1	46	0
2	1	47	0
2	1	48	0
2	1	49	0
2	1	50	0
2	1	51	0
2	1	52	0
2	1	53	0
2	1	54	0
2	1	55	0
2	1	56	0
2	1	57	0
2	1	58	0
2	1	59	0
2	2	0	0
2	2	1	0
2	2	2	0
2	2	3	0
2	2	4	0
2	2	5	0
2	2	6	0
2	2	7	0
2	2	8	0
2	2	9	0
2	2	10	0
2	2	11	0
2	2	12	0
2	2	13	0
2	2	14	0
2	2	15	0
2	2	16	0
2	2	17	0
2	2	18	0
2	2	19	0
2	2	20	0
2	2	21	0
2	2	22	0
2	2	23	0
2	2	24	0
2	2	25	0
2	2	26	0
2	2	27	0
2	2	28	0
2	2	29	0
2	2	30	0
2	2	31	0
2	2	32	0
2	2	33	0
2	2	34	0
2	2	35	0
2	2	36	0
2	2	37	0
2	2	38	0
2	2	39	0
2	2	40	0
2	2	41	0
2	2	42	0
2	2	43	0
2	2	44	0
2	2	45	0
2	2	46	0
2	2	47	0
2	2	48	0
2	2	49	0
2	2	50	0
2	2	51	0
2	2	52	0
2	2	53	0
2	2	54	0
2	2	55	0
2	2	56	0
2	2	57	0
2	2	58	0
2	2	59	0
2	3	0	0
2	3	1	0
2	3	2	0
2	3	3	0
2	3	4	0
2	3	5	0
2	3	6	0
2	3	7	0
2	3	8	0
2	3	9	0
2	3	10	0
2	3	11	0
2	3	12	0
2	3	13	0
2	3	14	0
2	3	15	0
2	3	16	0
2	3	17	0
2	3	18	0
2	3	19	0
2	3	20	0
2	3	21	0
2	3	22	0
2	3	23	0
2	3	24	0
2	3	25	0
2	3	26	0
2	3	27	0
2	3	28	0
2	3	29	0
2	3	30	0
2	3	31	0
2	3	32	0
2	3	33	0
2	3	34	0
2	3	35	0
2	3	36	0
2	3	37	0
2	3	38	0
2	3	39	0
2	3	40	0
2	3	41	0
2	3	42	0
2	3	43	0
2	3	44	0
2	3	45	0
2	3	46	0
2	3	47	0
2	3	48	0
2	3	49	0
2	3	50	0
2	3	51	0
2	3	52	0
2	3	53	0
2	3	54	0
2	3	55	0
2	3	56	0
2	3	57	0
2	3	58	0
2	3	59	0
2	4	0	0
2	4	1	0
2	4	2	0
2	4	3	0
2	4	4	0
2	4	5	0
2	4	6	0
2	4	7	0
2	4	8	0
2	4	9	0
2	4	10	0
2	4	11	0
2	4	12	0
2	4	13	0
2	4	14	0
2	4	15	0
2	4	16	0
2	4	17	0
2	4	18	0
2	4	19	0
2	4	20	0
2	4	21	0
2	4	22	0
2	4	23	0
2	4	24	0
2	4	25	0
2	4	26	0
2	4	27	0
2	4	28	0
2	4	29	0
2	4	30	0
2	4	31	0
2	4	32	0
2	4	33	0
2	4	34	0
2	4	35	0
2	4	36	0
2	4	37	0
2	4	38	0
2	4	39	0
2	4	40	0
2	4	41	0
2	4	42	0
2	4	43	0
2	4	44	0
2	4	45	0
2	4	46	0
2	4	47	0
2	4	48	0
2	4	49	0
2	4	50	0
2	4	51	0
2	4	52	0
2	4	53	0
2	4	54	0
2	4	55	0
2	4	56	0
2	4	57	0
2	4	58	0
2	4	59	0
2	5	0	0
2	5	1	0
2	5	2	0
2	5	3	0
2	5	4	0
2	5	5	0
2	5	6	0
2	5	7	0
2	5	8	0
2	5	9	0
2	5	10	0
2	5	11	0
2	5	12	0
2	5	13	0
2	5	14	0
2	5	15	0
2	5	16	0
2	5	17	0
2	5	18	0
2	5	19	0
2	5	20	0
2	5	21	0
2	5	22	0
2	5	23	0
2	5	24	0
2	5	25	0
2	5	26	0
2	5	27	0
2	5	28	0
2	5	29	0
2	5	30	0
2	5	31	0
2	5	32	0
2	5	33	0
2	5	34	0
2	5	35	0
2	5	36	0
2	5	37	0
2	5	38	0
2	5	39	0
2	5	40	0
2	5	41	0
2	5	42	0
2	5	43	0
2	5	44	0
2	5	45	0
2	5	46	0
2	5	47	0
2	5	48	0
2	5	49	0
2	5	50	0
2	5	51	0
2	5	52	0
2	5	53	0
2	5	54	0
2	5	55	0
2	5	56	0
2	5	57	0
2	5	58	0
2	5	59	0
2	6	0	0
2	6	1	0
2	6	2	0
2	6	3	0
2	6	4	0
2	6	5	0
2	6	6	0
2	6	7	0
2	6	8	0
2	6	9	0
2	6	10	0
2	6	11	0
2	6	12	0
2	6	13	0
2	6	14	0
2	6	15	0
2	6	16	0
2	6	17	0
2	6	18	0
2	6	19	0
2	6	20	0
2	6	21	0
2	6	22	0
2	6	23	0
2	6	24	0
2	6	25	0
2	6	26	0
2	6	27	0
2	6	28	0
2	6	29	0
2	6	30	0
2	6	31	0
2	6	32	0
2	6	33	0
2	6	34	0
2	6	35	0
2	6	36	0
2	6	37	0
2	6	38	0
2	6	39	0
2	6	40	0
2	6	41	0
2	6	42	0
2	6	43	0
2	6	44	0
2	6	45	0
2	6	46	0
2	6	47	0
2	6	48	0
2	6	49	0
2	6	50	0
2	6	51	0
2	6	52	0
2	6	53	0
2	6	54	0
2	6	55	0
2	6	56	0
2	6	57	0
2	6	58	0
2	6	59	0
2	7	0	0
2	7	1	0
2	7	2	0
2	7	3	0
2	7	4	0
2	7	5	0
2	7	6	0
2	7	7	0
2	7	8	0
2	7	9	0
2	7	10	0
2	7	11	0
2	7	12	0
2	7	13	0
2	7	14	0
2	7	15	0
2	7	16	0
2	7	17	0
2	7	18	0
2	7	19	0
2	7	20	0
2	7	21	0
2	7	22	0
2	7	23	0
2	7	24	0
2	7	25	0
2	7	26	0
2	7	27	0
2	7	28	0
2	7	29	0
2	7	30	0
2	7	31	0
2	7	32	0
2	7	33	0
2	7	34	0
2	7	35	0
2	7	36	0
2	7	37	0
2	7	38	0
2	7	39	0
2	7	40	0
2	7	41	0
2	7	42	0
2	7	43	0
2	7	44	0
2	7	45	0
2	7	46	0
2	7	47	0
2	7	48	0
2	7	49	0
2	7	50	0
2	7	51	0
2	7	52	0
2	7	53	0
2	7	54	0
2	7	55	0
2	7	56	0
2	7	57	0
2	7	58	0
2	7	59	0
2	8	0	0
2	8	1	0
2	8	2	0
2	8	3	0
2	8	4	0
2	8	5	0
2	8	6	0
2	8	7	0
2	8	8	0
2	8	9	0
2	8	10	0
2	8	11	0
2	8	12	0
2	8	13	0
2	8	14	0
2	8	15	0
2	8	16	0
2	8	17	0
2	8	18	0
2	8	19	0
2	8	20	0
2	8	21	0
2	8	22	0
2	8	23	0
2	8	24	0
2	8	25	0
2	8	26	0
2	8	27	0
2	8	28	0
2	8	29	0
2	8	30	0
2	8	31	0
2	8	32	0
2	8	33	0
2	8	34	0
2	8	35	0
2	8	36	0
2	8	37	0
2	8	38	0
2	8	39	0
2	8	40	0
2	8	41	0
2	8	42	0
2	8	43	0
2	8	44	0
2	8	45	0
2	8	46	0
2	8	47	0
2	8	48	0
2	8	49	0
2	8	50	0
2	8	51	0
2	8	52	0
2	8	53	0
2	8	54	0
2	8	55	0
2	8	56	0
2	8	57	0
2	8	58	0
2	8	59	0
2	9	0	0
2	9	1	0
2	9	2	0
2	9	3	0
2	9	4	0
2	9	5	0
2	9	6	0
2	9	7	0
2	9	8	0
2	9	9	0
2	9	10	0
2	9	11	0
2	9	12	0
2	9	13	0
2	9	14	0
2	9	15	0
2	9	16	0
2	9	17	0
2	9	18	0
[truncated: 68,561 more rows]

## Sheet: S6_KO_mouse3
Day	Hr	Min	Cnts/min
1	0	0	NaN
1	0	1	NaN
1	0	2	NaN
1	0	3	NaN
1	0	4	NaN
1	0	5	NaN
1	0	6	NaN
1	0	7	NaN
1	0	8	NaN
1	0	9	NaN
1	0	10	NaN
1	0	11	NaN
1	0	12	NaN
1	0	13	NaN
1	0	14	NaN
1	0	15	NaN
1	0	16	NaN
1	0	17	NaN
1	0	18	NaN
1	0	19	NaN
1	0	20	NaN
1	0	21	NaN
1	0	22	NaN
1	0	23	NaN
1	0	24	NaN
1	0	25	NaN
1	0	26	NaN
1	0	27	NaN
1	0	28	NaN
1	0	29	NaN
1	0	30	NaN
1	0	31	NaN
1	0	32	NaN
1	0	33	NaN
1	0	34	NaN
1	0	35	NaN
1	0	36	NaN
1	0	37	NaN
1	0	38	NaN
1	0	39	NaN
1	0	40	NaN
1	0	41	NaN
1	0	42	NaN
1	0	43	NaN
1	0	44	NaN
1	0	45	NaN
1	0	46	NaN
1	0	47	NaN
1	0	48	NaN
1	0	49	NaN
1	0	50	NaN
1	0	51	NaN
1	0	52	NaN
1	0	53	NaN
1	0	54	NaN
1	0	55	NaN
1	0	56	NaN
1	0	57	NaN
1	0	58	NaN
1	0	59	NaN
1	1	0	NaN
1	1	1	NaN
1	1	2	NaN
1	1	3	NaN
1	1	4	NaN
1	1	5	NaN
1	1	6	NaN
1	1	7	NaN
1	1	8	NaN
1	1	9	NaN
1	1	10	NaN
1	1	11	NaN
1	1	12	NaN
1	1	13	NaN
1	1	14	NaN
1	1	15	NaN
1	1	16	NaN
1	1	17	NaN
1	1	18	NaN
1	1	19	NaN
1	1	20	NaN
1	1	21	NaN
1	1	22	NaN
1	1	23	NaN
1	1	24	NaN
1	1	25	NaN
1	1	26	NaN
1	1	27	NaN
1	1	28	NaN
1	1	29	NaN
1	1	30	NaN
1	1	31	NaN
1	1	32	NaN
1	1	33	NaN
1	1	34	NaN
1	1	35	NaN
1	1	36	NaN
1	1	37	NaN
1	1	38	NaN
1	1	39	NaN
1	1	40	NaN
1	1	41	NaN
1	1	42	NaN
1	1	43	NaN
1	1	44	NaN
1	1	45	NaN
1	1	46	NaN
1	1	47	NaN
1	1	48	NaN
1	1	49	NaN
1	1	50	NaN
1	1	51	NaN
1	1	52	NaN
1	1	53	NaN
1	1	54	NaN
1	1	55	NaN
1	1	56	NaN
1	1	57	NaN
1	1	58	NaN
1	1	59	NaN
1	2	0	NaN
1	2	1	NaN
1	2	2	NaN
1	2	3	NaN
1	2	4	NaN
1	2	5	NaN
1	2	6	NaN
1	2	7	NaN
1	2	8	NaN
1	2	9	NaN
1	2	10	NaN
1	2	11	NaN
1	2	12	NaN
1	2	13	NaN
1	2	14	NaN
1	2	15	NaN
1	2	16	NaN
1	2	17	NaN
1	2	18	NaN
1	2	19	NaN
1	2	20	NaN
1	2	21	NaN
1	2	22	NaN
1	2	23	NaN
1	2	24	NaN
1	2	25	NaN
1	2	26	NaN
1	2	27	NaN
1	2	28	NaN
1	2	29	NaN
1	2	30	NaN
1	2	31	NaN
1	2	32	NaN
1	2	33	NaN
1	2	34	NaN
1	2	35	NaN
1	2	36	NaN
1	2	37	NaN
1	2	38	NaN
1	2	39	NaN
1	2	40	NaN
1	2	41	NaN
1	2	42	NaN
1	2	43	NaN
1	2	44	NaN
1	2	45	NaN
1	2	46	NaN
1	2	47	NaN
1	2	48	NaN
1	2	49	NaN
1	2	50	NaN
1	2	51	NaN
1	2	52	NaN
1	2	53	NaN
1	2	54	NaN
1	2	55	NaN
1	2	56	NaN
1	2	57	NaN
1	2	58	NaN
1	2	59	NaN
1	3	0	NaN
1	3	1	NaN
1	3	2	NaN
1	3	3	NaN
1	3	4	NaN
1	3	5	NaN
1	3	6	NaN
1	3	7	NaN
1	3	8	NaN
1	3	9	NaN
1	3	10	NaN
1	3	11	NaN
1	3	12	NaN
1	3	13	NaN
1	3	14	NaN
1	3	15	NaN
1	3	16	NaN
1	3	17	NaN
1	3	18	NaN
1	3	19	NaN
1	3	20	NaN
1	3	21	NaN
1	3	22	NaN
1	3	23	NaN
1	3	24	NaN
1	3	25	NaN
1	3	26	NaN
1	3	27	NaN
1	3	28	NaN
1	3	29	NaN
1	3	30	NaN
1	3	31	NaN
1	3	32	NaN
1	3	33	NaN
1	3	34	NaN
1	3	35	NaN
1	3	36	NaN
1	3	37	NaN
1	3	38	NaN
1	3	39	NaN
1	3	40	NaN
1	3	41	NaN
1	3	42	NaN
1	3	43	NaN
1	3	44	NaN
1	3	45	NaN
1	3	46	NaN
1	3	47	NaN
1	3	48	NaN
1	3	49	NaN
1	3	50	NaN
1	3	51	NaN
1	3	52	NaN
1	3	53	NaN
1	3	54	NaN
1	3	55	NaN
1	3	56	NaN
1	3	57	NaN
1	3	58	NaN
1	3	59	NaN
1	4	0	NaN
1	4	1	NaN
1	4	2	NaN
1	4	3	NaN
1	4	4	NaN
1	4	5	NaN
1	4	6	NaN
1	4	7	NaN
1	4	8	NaN
1	4	9	NaN
1	4	10	NaN
1	4	11	NaN
1	4	12	NaN
1	4	13	NaN
1	4	14	NaN
1	4	15	NaN
1	4	16	NaN
1	4	17	NaN
1	4	18	NaN
1	4	19	NaN
1	4	20	NaN
1	4	21	NaN
1	4	22	NaN
1	4	23	NaN
1	4	24	NaN
1	4	25	NaN
1	4	26	NaN
1	4	27	NaN
1	4	28	NaN
1	4	29	NaN
1	4	30	NaN
1	4	31	NaN
1	4	32	NaN
1	4	33	NaN
1	4	34	NaN
1	4	35	NaN
1	4	36	NaN
1	4	37	NaN
1	4	38	NaN
1	4	39	NaN
1	4	40	NaN
1	4	41	NaN
1	4	42	NaN
1	4	43	NaN
1	4	44	NaN
1	4	45	NaN
1	4	46	NaN
1	4	47	NaN
1	4	48	NaN
1	4	49	NaN
1	4	50	NaN
1	4	51	NaN
1	4	52	NaN
1	4	53	NaN
1	4	54	NaN
1	4	55	NaN
1	4	56	NaN
1	4	57	NaN
1	4	58	NaN
1	4	59	NaN
1	5	0	NaN
1	5	1	NaN
1	5	2	NaN
1	5	3	NaN
1	5	4	NaN
1	5	5	NaN
1	5	6	NaN
1	5	7	NaN
1	5	8	NaN
1	5	9	NaN
1	5	10	NaN
1	5	11	NaN
1	5	12	NaN
1	5	13	NaN
1	5	14	NaN
1	5	15	NaN
1	5	16	NaN
1	5	17	NaN
1	5	18	NaN
1	5	19	NaN
1	5	20	NaN
1	5	21	NaN
1	5	22	NaN
1	5	23	NaN
1	5	24	NaN
1	5	25	NaN
1	5	26	NaN
1	5	27	NaN
1	5	28	NaN
1	5	29	NaN
1	5	30	NaN
1	5	31	NaN
1	5	32	NaN
1	5	33	NaN
1	5	34	NaN
1	5	35	NaN
1	5	36	NaN
1	5	37	NaN
1	5	38	NaN
1	5	39	NaN
1	5	40	NaN
1	5	41	NaN
1	5	42	NaN
1	5	43	NaN
1	5	44	NaN
1	5	45	NaN
1	5	46	NaN
1	5	47	NaN
1	5	48	NaN
1	5	49	NaN
1	5	50	NaN
1	5	51	NaN
1	5	52	NaN
1	5	53	NaN
1	5	54	NaN
1	5	55	NaN
1	5	56	NaN
1	5	57	NaN
1	5	58	NaN
1	5	59	NaN
1	6	0	NaN
1	6	1	NaN
1	6	2	NaN
1	6	3	NaN
1	6	4	NaN
1	6	5	NaN
1	6	6	NaN
1	6	7	NaN
1	6	8	NaN
1	6	9	NaN
1	6	10	NaN
1	6	11	NaN
1	6	12	NaN
1	6	13	NaN
1	6	14	NaN
1	6	15	NaN
1	6	16	NaN
1	6	17	NaN
1	6	18	NaN
1	6	19	NaN
1	6	20	NaN
1	6	21	NaN
1	6	22	NaN
1	6	23	NaN
1	6	24	NaN
1	6	25	NaN
1	6	26	NaN
1	6	27	NaN
1	6	28	NaN
1	6	29	NaN
1	6	30	NaN
1	6	31	NaN
1	6	32	NaN
1	6	33	NaN
1	6	34	NaN
1	6	35	NaN
1	6	36	NaN
1	6	37	NaN
1	6	38	NaN
1	6	39	NaN
1	6	40	NaN
1	6	41	NaN
1	6	42	NaN
1	6	43	NaN
1	6	44	NaN
1	6	45	NaN
1	6	46	NaN
1	6	47	NaN
1	6	48	NaN
1	6	49	NaN
1	6	50	NaN
1	6	51	NaN
1	6	52	NaN
1	6	53	NaN
1	6	54	NaN
1	6	55	NaN
1	6	56	NaN
1	6	57	NaN
1	6	58	NaN
1	6	59	NaN
1	7	0	NaN
1	7	1	NaN
1	7	2	NaN
1	7	3	NaN
1	7	4	NaN
1	7	5	NaN
1	7	6	NaN
1	7	7	NaN
1	7	8	NaN
1	7	9	NaN
1	7	10	NaN
1	7	11	NaN
1	7	12	NaN
1	7	13	NaN
1	7	14	NaN
1	7	15	NaN
1	7	16	NaN
1	7	17	NaN
1	7	18	NaN
1	7	19	NaN
1	7	20	NaN
1	7	21	NaN
1	7	22	NaN
1	7	23	NaN
1	7	24	NaN
1	7	25	NaN
1	7	26	NaN
1	7	27	NaN
1	7	28	NaN
1	7	29	NaN
1	7	30	NaN
1	7	31	NaN
1	7	32	NaN
1	7	33	NaN
1	7	34	NaN
1	7	35	NaN
1	7	36	NaN
1	7	37	NaN
1	7	38	NaN
1	7	39	NaN
1	7	40	NaN
1	7	41	NaN
1	7	42	NaN
1	7	43	NaN
1	7	44	NaN
1	7	45	NaN
1	7	46	NaN
1	7	47	NaN
1	7	48	NaN
1	7	49	NaN
1	7	50	NaN
1	7	51	NaN
1	7	52	NaN
1	7	53	NaN
1	7	54	NaN
1	7	55	NaN
1	7	56	NaN
1	7	57	NaN
1	7	58	NaN
1	7	59	NaN
1	8	0	NaN
1	8	1	NaN
1	8	2	NaN
1	8	3	NaN
1	8	4	NaN
1	8	5	NaN
1	8	6	NaN
1	8	7	NaN
1	8	8	NaN
1	8	9	NaN
1	8	10	NaN
1	8	11	NaN
1	8	12	NaN
1	8	13	NaN
1	8	14	NaN
1	8	15	NaN
1	8	16	NaN
1	8	17	NaN
1	8	18	NaN
1	8	19	NaN
1	8	20	NaN
1	8	21	NaN
1	8	22	NaN
1	8	23	NaN
1	8	24	NaN
1	8	25	NaN
1	8	26	NaN
1	8	27	NaN
1	8	28	NaN
1	8	29	NaN
1	8	30	NaN
1	8	31	NaN
1	8	32	NaN
1	8	33	NaN
1	8	34	NaN
1	8	35	NaN
1	8	36	NaN
1	8	37	NaN
1	8	38	NaN
1	8	39	NaN
1	8	40	NaN
1	8	41	NaN
1	8	42	NaN
1	8	43	NaN
1	8	44	NaN
1	8	45	NaN
1	8	46	NaN
1	8	47	NaN
1	8	48	NaN
1	8	49	NaN
1	8	50	NaN
1	8	51	NaN
1	8	52	NaN
1	8	53	NaN
1	8	54	NaN
1	8	55	NaN
1	8	56	NaN
1	8	57	NaN
1	8	58	NaN
1	8	59	NaN
1	9	0	NaN
1	9	1	NaN
1	9	2	NaN
1	9	3	NaN
1	9	4	NaN
1	9	5	NaN
1	9	6	NaN
1	9	7	NaN
1	9	8	NaN
1	9	9	NaN
1	9	10	NaN
1	9	11	NaN
1	9	12	NaN
1	9	13	NaN
1	9	14	NaN
1	9	15	NaN
1	9	16	NaN
1	9	17	NaN
1	9	18	NaN
1	9	19	NaN
1	9	20	NaN
1	9	21	NaN
1	9	22	NaN
1	9	23	NaN
1	9	24	NaN
1	9	25	NaN
1	9	26	NaN
1	9	27	NaN
1	9	28	NaN
1	9	29	NaN
1	9	30	NaN
1	9	31	NaN
1	9	32	NaN
1	9	33	NaN
1	9	34	NaN
1	9	35	NaN
1	9	36	NaN
1	9	37	NaN
1	9	38	NaN
1	9	39	NaN
1	9	40	NaN
1	9	41	NaN
1	9	42	NaN
1	9	43	NaN
1	9	44	NaN
1	9	45	NaN
1	9	46	NaN
1	9	47	NaN
1	9	48	NaN
1	9	49	NaN
1	9	50	NaN
1	9	51	NaN
1	9	52	NaN
1	9	53	NaN
1	9	54	NaN
1	9	55	NaN
1	9	56	NaN
1	9	57	NaN
1	9	58	NaN
1	9	59	NaN
1	10	0	NaN
1	10	1	NaN
1	10	2	NaN
1	10	3	NaN
1	10	4	NaN
1	10	5	NaN
1	10	6	NaN
1	10	7	NaN
1	10	8	NaN
1	10	9	NaN
1	10	10	NaN
1	10	11	NaN
1	10	12	NaN
1	10	13	NaN
1	10	14	NaN
1	10	15	NaN
1	10	16	NaN
1	10	17	NaN
1	10	18	NaN
1	10	19	NaN
1	10	20	NaN
1	10	21	NaN
1	10	22	NaN
1	10	23	NaN
1	10	24	NaN
1	10	25	NaN
1	10	26	NaN
1	10	27	NaN
1	10	28	NaN
1	10	29	NaN
1	10	30	NaN
1	10	31	NaN
1	10	32	NaN
1	10	33	NaN
1	10	34	NaN
1	10	35	NaN
1	10	36	NaN
1	10	37	NaN
1	10	38	NaN
1	10	39	NaN
1	10	40	NaN
1	10	41	NaN
1	10	42	NaN
1	10	43	NaN
1	10	44	NaN
1	10	45	NaN
1	10	46	NaN
1	10	47	NaN
1	10	48	NaN
1	10	49	NaN
1	10	50	NaN
1	10	51	NaN
1	10	52	NaN
1	10	53	NaN
1	10	54	NaN
1	10	55	NaN
1	10	56	NaN
1	10	57	NaN
1	10	58	NaN
1	10	59	NaN
1	11	0	NaN
1	11	1	NaN
1	11	2	NaN
1	11	3	NaN
1	11	4	NaN
1	11	5	NaN
1	11	6	NaN
1	11	7	NaN
1	11	8	NaN
1	11	9	NaN
1	11	10	NaN
1	11	11	NaN
1	11	12	NaN
1	11	13	NaN
1	11	14	NaN
1	11	15	NaN
1	11	16	NaN
1	11	17	NaN
1	11	18	NaN
1	11	19	NaN
1	11	20	NaN
1	11	21	NaN
1	11	22	NaN
1	11	23	NaN
1	11	24	NaN
1	11	25	NaN
1	11	26	NaN
1	11	27	NaN
1	11	28	NaN
1	11	29	NaN
1	11	30	NaN
1	11	31	NaN
1	11	32	NaN
1	11	33	NaN
1	11	34	NaN
1	11	35	NaN
1	11	36	NaN
1	11	37	NaN
1	11	38	NaN
1	11	39	NaN
1	11	40	NaN
1	11	41	NaN
1	11	42	NaN
1	11	43	NaN
1	11	44	NaN
1	11	45	NaN
1	11	46	NaN
1	11	47	NaN
1	11	48	NaN
1	11	49	NaN
1	11	50	NaN
1	11	51	NaN
1	11	52	NaN
1	11	53	NaN
1	11	54	NaN
1	11	55	NaN
1	11	56	NaN
1	11	57	NaN
1	11	58	NaN
1	11	59	NaN
1	12	0	NaN
1	12	1	NaN
1	12	2	NaN
1	12	3	NaN
1	12	4	NaN
1	12	5	NaN
1	12	6	NaN
1	12	7	NaN
1	12	8	NaN
1	12	9	NaN
1	12	10	NaN
1	12	11	NaN
1	12	12	NaN
1	12	13	NaN
1	12	14	NaN
1	12	15	NaN
1	12	16	NaN
1	12	17	NaN
1	12	18	NaN
1	12	19	NaN
1	12	20	NaN
1	12	21	NaN
1	12	22	NaN
1	12	23	NaN
1	12	24	NaN
1	12	25	NaN
1	12	26	NaN
1	12	27	NaN
1	12	28	NaN
1	12	29	NaN
1	12	30	NaN
1	12	31	NaN
1	12	32	NaN
1	12	33	NaN
1	12	34	NaN
1	12	35	NaN
1	12	36	NaN
1	12	37	NaN
1	12	38	NaN
1	12	39	NaN
1	12	40	NaN
1	12	41	NaN
1	12	42	NaN
1	12	43	NaN
1	12	44	NaN
1	12	45	NaN
1	12	46	NaN
1	12	47	NaN
1	12	48	NaN
1	12	49	NaN
1	12	50	NaN
1	12	51	NaN
1	12	52	NaN
1	12	53	NaN
1	12	54	NaN
1	12	55	NaN
1	12	56	NaN
1	12	57	NaN
1	12	58	NaN
1	12	59	NaN
1	13	0	NaN
1	13	1	NaN
1	13	2	NaN
1	13	3	NaN
1	13	4	NaN
1	13	5	NaN
1	13	6	NaN
1	13	7	NaN
1	13	8	NaN
1	13	9	NaN
1	13	10	NaN
1	13	11	NaN
1	13	12	NaN
1	13	13	NaN
1	13	14	NaN
1	13	15	NaN
1	13	16	NaN
1	13	17	NaN
1	13	18	NaN
1	13	19	NaN
1	13	20	NaN
1	13	21	NaN
1	13	22	NaN
1	13	23	NaN
1	13	24	NaN
1	13	25	NaN
1	13	26	NaN
1	13	27	NaN
1	13	28	NaN
1	13	29	NaN
1	13	30	NaN
1	13	31	NaN
1	13	32	NaN
1	13	33	NaN
1	13	34	NaN
1	13	35	NaN
1	13	36	NaN
1	13	37	NaN
1	13	38	NaN
1	13	39	NaN
1	13	40	NaN
1	13	41	NaN
1	13	42	NaN
1	13	43	NaN
1	13	44	NaN
1	13	45	NaN
1	13	46	NaN
1	13	47	NaN
1	13	48	NaN
1	13	49	NaN
1	13	50	NaN
1	13	51	NaN
1	13	52	NaN
1	13	53	NaN
1	13	54	NaN
1	13	55	NaN
1	13	56	NaN
1	13	57	NaN
1	13	58	NaN
1	13	59	NaN
1	14	0	NaN
1	14	1	NaN
1	14	2	NaN
1	14	3	NaN
1	14	4	NaN
1	14	5	NaN
1	14	6	NaN
1	14	7	NaN
1	14	8	NaN
1	14	9	NaN
1	14	10	NaN
1	14	11	NaN
1	14	12	NaN
1	14	13	NaN
1	14	14	NaN
1	14	15	NaN
1	14	16	NaN
1	14	17	NaN
1	14	18	NaN
1	14	19	NaN
1	14	20	NaN
1	14	21	NaN
1	14	22	NaN
1	14	23	NaN
1	14	24	NaN
1	14	25	NaN
1	14	26	NaN
1	14	27	NaN
1	14	28	NaN
1	14	29	NaN
1	14	30	NaN
1	14	31	NaN
1	14	32	NaN
1	14	33	NaN
1	14	34	NaN
1	14	35	NaN
1	14	36	NaN
1	14	37	NaN
1	14	38	NaN
1	14	39	NaN
1	14	40	NaN
1	14	41	NaN
1	14	42	NaN
1	14	43	NaN
1	14	44	NaN
1	14	45	NaN
1	14	46	NaN
1	14	47	NaN
1	14	48	NaN
1	14	49	NaN
1	14	50	NaN
1	14	51	NaN
1	14	52	NaN
1	14	53	NaN
1	14	54	NaN
1	14	55	NaN
1	14	56	NaN
1	14	57	NaN
1	14	58	NaN
1	14	59	NaN
1	15	0	NaN
1	15	1	NaN
1	15	2	NaN
1	15	3	NaN
1	15	4	NaN
1	15	5	NaN
1	15	6	NaN
1	15	7	NaN
1	15	8	NaN
1	15	9	NaN
1	15	10	NaN
1	15	11	NaN
1	15	12	NaN
1	15	13	NaN
1	15	14	NaN
1	15	15	NaN
1	15	16	NaN
1	15	17	NaN
1	15	18	NaN
1	15	19	NaN
1	15	20	NaN
1	15	21	NaN
1	15	22	NaN
1	15	23	NaN
1	15	24	NaN
1	15	25	NaN
1	15	26	NaN
1	15	27	NaN
1	15	28	NaN
1	15	29	NaN
1	15	30	NaN
1	15	31	NaN
1	15	32	NaN
1	15	33	NaN
1	15	34	NaN
1	15	35	NaN
1	15	36	NaN
1	15	37	NaN
1	15	38	NaN
1	15	39	NaN
1	15	40	NaN
1	15	41	NaN
1	15	42	NaN
1	15	43	NaN
1	15	44	NaN
1	15	45	NaN
1	15	46	NaN
1	15	47	NaN
1	15	48	NaN
1	15	49	NaN
1	15	50	NaN
1	15	51	NaN
1	15	52	NaN
1	15	53	NaN
1	15	54	NaN
1	15	55	NaN
1	15	56	NaN
1	15	57	NaN
1	15	58	NaN
1	15	59	NaN
1	16	0	NaN
1	16	1	NaN
1	16	2	NaN
1	16	3	NaN
1	16	4	NaN
1	16	5	NaN
1	16	6	NaN
1	16	7	NaN
1	16	8	NaN
1	16	9	NaN
1	16	10	NaN
1	16	11	NaN
1	16	12	NaN
1	16	13	NaN
1	16	14	NaN
1	16	15	NaN
1	16	16	NaN
1	16	17	NaN
1	16	18	NaN
1	16	19	NaN
1	16	20	NaN
1	16	21	NaN
1	16	22	NaN
1	16	23	NaN
1	16	24	NaN
1	16	25	NaN
1	16	26	NaN
1	16	27	NaN
1	16	28	NaN
1	16	29	NaN
1	16	30	NaN
1	16	31	NaN
1	16	32	NaN
1	16	33	NaN
1	16	34	NaN
1	16	35	NaN
1	16	36	NaN
1	16	37	NaN
1	16	38	NaN
1	16	39	NaN
1	16	40	NaN
1	16	41	NaN
1	16	42	NaN
1	16	43	NaN
1	16	44	NaN
1	16	45	NaN
1	16	46	NaN
1	16	47	NaN
1	16	48	NaN
1	16	49	NaN
1	16	50	NaN
1	16	51	NaN
1	16	52	NaN
1	16	53	NaN
1	16	54	NaN
1	16	55	NaN
1	16	56	NaN
1	16	57	NaN
1	16	58	NaN
1	16	59	NaN
1	17	0	NaN
1	17	1	NaN
1	17	2	NaN
1	17	3	NaN
1	17	4	NaN
1	17	5	NaN
1	17	6	NaN
1	17	7	NaN
1	17	8	NaN
1	17	9	NaN
1	17	10	NaN
1	17	11	NaN
1	17	12	NaN
1	17	13	NaN
1	17	14	NaN
1	17	15	NaN
1	17	16	NaN
1	17	17	NaN
1	17	18	NaN
1	17	19	NaN
1	17	20	NaN
1	17	21	NaN
1	17	22	NaN
1	17	23	NaN
1	17	24	NaN
1	17	25	NaN
1	17	26	NaN
1	17	27	NaN
1	17	28	NaN
1	17	29	NaN
1	17	30	NaN
1	17	31	NaN
1	17	32	NaN
1	17	33	NaN
1	17	34	NaN
1	17	35	NaN
1	17	36	NaN
1	17	37	NaN
1	17	38	NaN
1	17	39	NaN
1	17	40	NaN
1	17	41	NaN
1	17	42	NaN
1	17	43	NaN
1	17	44	NaN
1	17	45	NaN
1	17	46	NaN
1	17	47	NaN
1	17	48	NaN
1	17	49	NaN
1	17	50	NaN
1	17	51	NaN
1	17	52	NaN
1	17	53	NaN
1	17	54	NaN
1	17	55	NaN
1	17	56	NaN
1	17	57	NaN
1	17	58	NaN
1	17	59	NaN
1	18	0	NaN
1	18	1	NaN
1	18	2	NaN
1	18	3	NaN
1	18	4	NaN
1	18	5	NaN
1	18	6	NaN
1	18	7	NaN
1	18	8	NaN
1	18	9	NaN
1	18	10	NaN
1	18	11	NaN
1	18	12	NaN
1	18	13	NaN
1	18	14	NaN
1	18	15	NaN
1	18	16	NaN
1	18	17	NaN
1	18	18	NaN
1	18	19	NaN
1	18	20	NaN
1	18	21	NaN
1	18	22	NaN
1	18	23	NaN
1	18	24	NaN
1	18	25	NaN
1	18	26	NaN
1	18	27	NaN
1	18	28	NaN
1	18	29	NaN
1	18	30	NaN
1	18	31	NaN
1	18	32	NaN
1	18	33	NaN
1	18	34	NaN
1	18	35	NaN
1	18	36	NaN
1	18	37	NaN
1	18	38	NaN
1	18	39	NaN
1	18	40	NaN
1	18	41	NaN
1	18	42	NaN
1	18	43	NaN
1	18	44	NaN
1	18	45	0
1	18	46	0
1	18	47	0
1	18	48	0
1	18	49	0
1	18	50	0
1	18	51	0
1	18	52	0
1	18	53	0
1	18	54	0
1	18	55	0
1	18	56	0
1	18	57	0
1	18	58	0
1	18	59	0
1	19	0	0
1	19	1	0
1	19	2	0
1	19	3	0
1	19	4	0
1	19	5	0
1	19	6	0
1	19	7	0
1	19	8	0
1	19	9	0
1	19	10	0
1	19	11	0
1	19	12	0
1	19	13	0
1	19	14	0
1	19	15	0
1	19	16	0
1	19	17	0
1	19	18	0
1	19	19	0
1	19	20	0
1	19	21	0
1	19	22	0
1	19	23	0
1	19	24	0
1	19	25	0
1	19	26	0
1	19	27	0
1	19	28	0
1	19	29	0
1	19	30	0
1	19	31	0
1	19	32	0
1	19	33	0
1	19	34	0
1	19	35	0
1	19	36	0
1	19	37	0
1	19	38	0
1	19	39	0
1	19	40	0
1	19	41	0
1	19	42	0
1	19	43	0
1	19	44	0
1	19	45	0
1	19	46	0
1	19	47	0
1	19	48	0
1	19	49	0
1	19	50	0
1	19	51	0
1	19	52	0
1	19	53	0
1	19	54	0
1	19	55	0
1	19	56	0
1	19	57	0
1	19	58	0
1	19	59	0
1	20	0	0
1	20	1	0
1	20	2	0
1	20	3	0
1	20	4	0
1	20	5	0
1	20	6	0
1	20	7	0
1	20	8	0
1	20	9	0
1	20	10	0
1	20	11	0
1	20	12	0
1	20	13	0
1	20	14	0
1	20	15	0
1	20	16	0
1	20	17	0
1	20	18	0
1	20	19	0
1	20	20	0
1	20	21	0
1	20	22	0
1	20	23	0
1	20	24	0
1	20	25	0
1	20	26	0
1	20	27	0
1	20	28	0
1	20	29	0
1	20	30	0
1	20	31	0
1	20	32	0
1	20	33	0
1	20	34	0
1	20	35	0
1	20	36	0
1	20	37	0
1	20	38	0
1	20	39	0
1	20	40	0
1	20	41	0
1	20	42	0
1	20	43	0
1	20	44	0
1	20	45	0
1	20	46	0
1	20	47	0
1	20	48	0
1	20	49	0
1	20	50	0
1	20	51	0
1	20	52	0
1	20	53	0
1	20	54	0
1	20	55	0
1	20	56	0
1	20	57	0
1	20	58	0
1	20	59	0
1	21	0	0
1	21	1	0
1	21	2	0
1	21	3	0
1	21	4	0
1	21	5	0
1	21	6	0
1	21	7	0
1	21	8	0
1	21	9	0
1	21	10	0
1	21	11	0
1	21	12	0
1	21	13	0
1	21	14	0
1	21	15	0
1	21	16	0
1	21	17	0
1	21	18	0
1	21	19	0
1	21	20	0
1	21	21	0
1	21	22	0
1	21	23	0
1	21	24	0
1	21	25	0
1	21	26	0
1	21	27	0
1	21	28	0
1	21	29	0
1	21	30	0
1	21	31	0
1	21	32	0
1	21	33	0
1	21	34	0
1	21	35	0
1	21	36	0
1	21	37	0
1	21	38	0
1	21	39	0
1	21	40	0
1	21	41	0
1	21	42	0
1	21	43	0
1	21	44	0
1	21	45	0
1	21	46	0
1	21	47	0
1	21	48	0
1	21	49	0
1	21	50	0
1	21	51	0
1	21	52	0
1	21	53	0
1	21	54	0
1	21	55	0
1	21	56	0
1	21	57	0
1	21	58	0
1	21	59	0
1	22	0	0
1	22	1	0
1	22	2	0
1	22	3	0
1	22	4	0
1	22	5	0
1	22	6	0
1	22	7	0
1	22	8	0
1	22	9	0
1	22	10	0
1	22	11	0
1	22	12	0
1	22	13	0
1	22	14	0
1	22	15	0
1	22	16	0
1	22	17	0
1	22	18	0
1	22	19	0
1	22	20	0
1	22	21	0
1	22	22	0
1	22	23	0
1	22	24	0
1	22	25	0
1	22	26	0
1	22	27	0
1	22	28	0
1	22	29	0
1	22	30	0
1	22	31	0
1	22	32	0
1	22	33	0
1	22	34	0
1	22	35	0
1	22	36	0
1	22	37	0
1	22	38	0
1	22	39	0
1	22	40	0
1	22	41	0
1	22	42	0
1	22	43	0
1	22	44	0
1	22	45	0
1	22	46	0
1	22	47	0
1	22	48	0
1	22	49	0
1	22	50	0
1	22	51	0
1	22	52	0
1	22	53	0
1	22	54	0
1	22	55	0
1	22	56	0
1	22	57	0
1	22	58	0
1	22	59	0
1	23	0	0
1	23	1	0
1	23	2	0
1	23	3	0
1	23	4	0
1	23	5	0
1	23	6	0
1	23	7	0
1	23	8	0
1	23	9	0
1	23	10	0
1	23	11	0
1	23	12	0
1	23	13	0
1	23	14	0
1	23	15	0
1	23	16	0
1	23	17	0
1	23	18	0
1	23	19	0
1	23	20	0
1	23	21	0
1	23	22	0
1	23	23	0
1	23	24	0
1	23	25	0
1	23	26	0
1	23	27	0
1	23	28	0
1	23	29	0
1	23	30	0
1	23	31	0
1	23	32	0
1	23	33	0
1	23	34	0
1	23	35	0
1	23	36	0
1	23	37	0
1	23	38	0
1	23	39	0
1	23	40	0
1	23	41	0
1	23	42	0
1	23	43	0
1	23	44	0
1	23	45	0
1	23	46	0
1	23	47	0
1	23	48	0
1	23	49	0
1	23	50	0
1	23	51	0
1	23	52	0
1	23	53	0
1	23	54	0
1	23	55	0
1	23	56	0
1	23	57	0
1	23	58	0
1	23	59	0
2	0	0	0
2	0	1	0
2	0	2	0
2	0	3	0
2	0	4	0
2	0	5	0
2	0	6	0
2	0	7	0
2	0	8	0
2	0	9	0
2	0	10	0
2	0	11	0
2	0	12	0
2	0	13	0
2	0	14	0
2	0	15	0
2	0	16	0
2	0	17	0
2	0	18	0
2	0	19	0
2	0	20	0
2	0	21	0
2	0	22	0
2	0	23	0
2	0	24	0
2	0	25	0
2	0	26	0
2	0	27	0
2	0	28	0
2	0	29	0
2	0	30	0
2	0	31	0
2	0	32	0
2	0	33	0
2	0	34	0
2	0	35	0
2	0	36	0
2	0	37	0
2	0	38	0
2	0	39	0
2	0	40	0
2	0	41	0
2	0	42	0
2	0	43	0
2	0	44	0
2	0	45	0
2	0	46	0
2	0	47	0
2	0	48	0
2	0	49	0
2	0	50	0
2	0	51	0
2	0	52	0
2	0	53	0
2	0	54	0
2	0	55	0
2	0	56	0
2	0	57	0
2	0	58	0
2	0	59	0
2	1	0	0
2	1	1	0
2	1	2	0
2	1	3	0
2	1	4	0
2	1	5	0
2	1	6	0
2	1	7	0
2	1	8	0
2	1	9	0
2	1	10	0
2	1	11	0
2	1	12	0
2	1	13	0
2	1	14	0
2	1	15	0
2	1	16	0
2	1	17	0
2	1	18	0
2	1	19	0
2	1	20	0
2	1	21	0
2	1	22	0
2	1	23	0
2	1	24	0
2	1	25	0
2	1	26	0
2	1	27	0
2	1	28	0
2	1	29	0
2	1	30	0
2	1	31	0
2	1	32	0
2	1	33	0
2	1	34	0
2	1	35	0
2	1	36	0
2	1	37	0
2	1	38	0
2	1	39	0
2	1	40	0
2	1	41	0
2	1	42	0
2	1	43	0
2	1	44	0
2	1	45	0
2	1	46	0
2	1	47	0
2	1	48	0
2	1	49	0
2	1	50	0
2	1	51	0
2	1	52	0
2	1	53	0
2	1	54	0
2	1	55	0
2	1	56	0
2	1	57	0
2	1	58	0
2	1	59	0
2	2	0	0
2	2	1	0
2	2	2	0
2	2	3	0
2	2	4	0
2	2	5	0
2	2	6	0
2	2	7	0
2	2	8	0
2	2	9	0
2	2	10	0
2	2	11	0
2	2	12	0
2	2	13	0
2	2	14	0
2	2	15	0
2	2	16	0
2	2	17	0
2	2	18	0
2	2	19	0
2	2	20	0
2	2	21	0
2	2	22	0
2	2	23	0
2	2	24	0
2	2	25	0
2	2	26	0
2	2	27	0
2	2	28	0
2	2	29	0
2	2	30	0
2	2	31	0
2	2	32	0
2	2	33	0
2	2	34	0
2	2	35	0
2	2	36	0
2	2	37	0
2	2	38	0
2	2	39	0
2	2	40	0
2	2	41	0
2	2	42	0
2	2	43	0
2	2	44	0
2	2	45	0
2	2	46	0
2	2	47	0
2	2	48	0
2	2	49	0
2	2	50	0
2	2	51	0
2	2	52	0
2	2	53	0
2	2	54	0
2	2	55	0
2	2	56	0
2	2	57	0
2	2	58	0
2	2	59	0
2	3	0	0
2	3	1	0
2	3	2	0
2	3	3	0
2	3	4	0
2	3	5	0
2	3	6	0
2	3	7	0
2	3	8	0
2	3	9	0
2	3	10	0
2	3	11	0
2	3	12	0
2	3	13	0
2	3	14	0
2	3	15	0
2	3	16	0
2	3	17	0
2	3	18	0
2	3	19	0
2	3	20	0
2	3	21	0
2	3	22	0
2	3	23	0
2	3	24	0
2	3	25	0
2	3	26	0
2	3	27	0
2	3	28	0
2	3	29	0
2	3	30	0
2	3	31	0
2	3	32	0
2	3	33	0
2	3	34	0
2	3	35	0
2	3	36	0
2	3	37	0
2	3	38	0
2	3	39	0
2	3	40	0
2	3	41	0
2	3	42	0
2	3	43	0
2	3	44	0
2	3	45	0
2	3	46	0
2	3	47	0
2	3	48	0
2	3	49	0
2	3	50	0
2	3	51	0
2	3	52	0
2	3	53	0
2	3	54	0
2	3	55	0
2	3	56	0
2	3	57	0
2	3	58	0
2	3	59	0
2	4	0	0
2	4	1	0
2	4	2	0
2	4	3	0
2	4	4	0
2	4	5	0
2	4	6	0
2	4	7	0
2	4	8	0
2	4	9	0
2	4	10	0
2	4	11	0
2	4	12	0
2	4	13	0
2	4	14	0
2	4	15	0
2	4	16	0
2	4	17	0
2	4	18	0
2	4	19	0
2	4	20	0
2	4	21	0
2	4	22	0
2	4	23	0
2	4	24	0
2	4	25	0
2	4	26	0
2	4	27	0
2	4	28	0
2	4	29	0
2	4	30	0
2	4	31	0
2	4	32	0
2	4	33	0
2	4	34	0
2	4	35	0
2	4	36	0
2	4	37	0
2	4	38	0
2	4	39	0
2	4	40	0
2	4	41	0
2	4	42	0
2	4	43	0
2	4	44	0
2	4	45	0
2	4	46	0
2	4	47	0
2	4	48	0
2	4	49	0
2	4	50	0
2	4	51	0
2	4	52	0
2	4	53	0
2	4	54	0
2	4	55	0
2	4	56	0
2	4	57	0
2	4	58	0
2	4	59	0
2	5	0	0
2	5	1	0
2	5	2	0
2	5	3	0
2	5	4	0
2	5	5	0
2	5	6	0
2	5	7	0
2	5	8	0
2	5	9	0
2	5	10	0
2	5	11	0
2	5	12	0
2	5	13	0
2	5	14	0
2	5	15	0
2	5	16	0
2	5	17	0
2	5	18	0
2	5	19	0
2	5	20	0
2	5	21	0
2	5	22	0
2	5	23	0
2	5	24	0
2	5	25	0
2	5	26	0
2	5	27	0
2	5	28	0
2	5	29	0
2	5	30	0
2	5	31	0
2	5	32	0
2	5	33	0
2	5	34	0
2	5	35	0
2	5	36	0
2	5	37	0
2	5	38	0
2	5	39	0
2	5	40	0
2	5	41	0
2	5	42	0
2	5	43	0
2	5	44	0
2	5	45	0
2	5	46	0
2	5	47	0
2	5	48	0
2	5	49	0
2	5	50	0
2	5	51	0
2	5	52	0
2	5	53	0
2	5	54	0
2	5	55	0
2	5	56	0
2	5	57	0
2	5	58	0
2	5	59	0
2	6	0	0
2	6	1	0
2	6	2	0
2	6	3	0
2	6	4	0
2	6	5	0
2	6	6	0
2	6	7	0
2	6	8	0
2	6	9	0
2	6	10	0
2	6	11	0
2	6	12	0
2	6	13	0
2	6	14	0
2	6	15	0
2	6	16	0
2	6	17	0
2	6	18	0
2	6	19	0
2	6	20	0
2	6	21	0
2	6	22	0
2	6	23	0
2	6	24	0
2	6	25	0
2	6	26	0
2	6	27	0
2	6	28	0
2	6	29	0
2	6	30	0
2	6	31	0
2	6	32	0
2	6	33	0
2	6	34	0
2	6	35	0
2	6	36	0
2	6	37	0
2	6	38	0
2	6	39	0
2	6	40	0
2	6	41	0
2	6	42	0
2	6	43	0
2	6	44	0
2	6	45	0
2	6	46	0
2	6	47	0
2	6	48	0
2	6	49	0
2	6	50	0
2	6	51	0
2	6	52	0
2	6	53	0
2	6	54	0
2	6	55	0
2	6	56	0
2	6	57	0
2	6	58	0
2	6	59	0
2	7	0	0
2	7	1	0
2	7	2	0
2	7	3	0
2	7	4	0
2	7	5	0
2	7	6	0
2	7	7	0
2	7	8	0
2	7	9	0
2	7	10	0
2	7	11	0
2	7	12	0
2	7	13	0
2	7	14	0
2	7	15	0
2	7	16	0
2	7	17	0
2	7	18	0
2	7	19	0
2	7	20	0
2	7	21	0
2	7	22	0
2	7	23	0
2	7	24	0
2	7	25	0
2	7	26	0
2	7	27	0
2	7	28	0
2	7	29	0
2	7	30	0
2	7	31	0
2	7	32	0
2	7	33	0
2	7	34	0
2	7	35	0
2	7	36	0
2	7	37	0
2	7	38	0
2	7	39	0
2	7	40	0
2	7	41	0
2	7	42	0
2	7	43	0
2	7	44	0
2	7	45	0
2	7	46	0
2	7	47	0
2	7	48	0
2	7	49	0
2	7	50	0
2	7	51	0
2	7	52	0
2	7	53	0
2	7	54	0
2	7	55	0
2	7	56	0
2	7	57	0
2	7	58	0
2	7	59	0
2	8	0	0
2	8	1	0
2	8	2	0
2	8	3	0
2	8	4	0
2	8	5	0
2	8	6	0
2	8	7	0
2	8	8	0
2	8	9	0
2	8	10	0
2	8	11	0
2	8	12	0
2	8	13	0
2	8	14	0
2	8	15	0
2	8	16	0
2	8	17	0
2	8	18	0
2	8	19	0
2	8	20	0
2	8	21	0
2	8	22	0
2	8	23	0
2	8	24	0
2	8	25	0
2	8	26	0
2	8	27	0
2	8	28	0
2	8	29	0
2	8	30	0
2	8	31	0
2	8	32	0
2	8	33	0
2	8	34	0
2	8	35	0
2	8	36	0
2	8	37	0
2	8	38	0
2	8	39	0
2	8	40	0
2	8	41	0
2	8	42	0
2	8	43	0
2	8	44	0
2	8	45	0
2	8	46	0
2	8	47	0
2	8	48	0
2	8	49	0
2	8	50	0
2	8	51	0
2	8	52	0
2	8	53	0
2	8	54	0
2	8	55	0
2	8	56	0
2	8	57	0
2	8	58	0
2	8	59	0
2	9	0	0
2	9	1	0
2	9	2	0
2	9	3	0
2	9	4	0
2	9	5	0
2	9	6	0
2	9	7	0
2	9	8	0
2	9	9	0
2	9	10	0
2	9	11	0
2	9	12	0
2	9	13	0
2	9	14	0
2	9	15	0
2	9	16	0
2	9	17	0
2	9	18	0
[truncated: 68,561 more rows]

[truncated: 6 more sheets: S6_KO_mouse4, S6_DKO_mouse1, S6_DKO_mouse2, S6_DKO_mouse3, S6_DKO_mouse4, S6_DKO_mouse5]
