# Supplementary material for: Teneurin-3 regulates the generation of non-image-forming visual circuitry and responsiveness to light in the suprachiasmatic nucleus
Source: PLoS Biol. 2023 Dec 4;21(12):e3002412. doi: 10.1371/journal.pbio.3002412 (PMC10729976; doi:10.1371/journal.pbio.3002412)
Supplement: S3 Data — (XLSX) [file pbio.3002412.s010.xlsx]

## Sheet: Fig4_Het_10lux
Day	Hr	Min	Cnts/min
239	0	0	0
239	0	1	0
239	0	2	0
239	0	3	0
239	0	4	0
239	0	5	0
239	0	6	0
239	0	7	0
239	0	8	0
239	0	9	0
239	0	10	0
239	0	11	0
239	0	12	0
239	0	13	0
239	0	14	0
239	0	15	0
239	0	16	0
239	0	17	0
239	0	18	0
239	0	19	0
239	0	20	0
239	0	21	0
239	0	22	0
239	0	23	0
239	0	24	0
239	0	25	0
239	0	26	0
239	0	27	0
239	0	28	0
239	0	29	0
239	0	30	0
239	0	31	0
239	0	32	0
239	0	33	0
239	0	34	0
239	0	35	0
239	0	36	0
239	0	37	0
239	0	38	0
239	0	39	0
239	0	40	0
239	0	41	0
239	0	42	0
239	0	43	0
239	0	44	0
239	0	45	0
239	0	46	0
239	0	47	0
239	0	48	0
239	0	49	0
239	0	50	0
239	0	51	0
239	0	52	0
239	0	53	0
239	0	54	0
239	0	55	0
239	0	56	0
239	0	57	0
239	0	58	0
239	0	59	0
239	1	0	0
239	1	1	0
239	1	2	0
239	1	3	0
239	1	4	0
239	1	5	0
239	1	6	0
239	1	7	0
239	1	8	0
239	1	9	0
239	1	10	0
239	1	11	0
239	1	12	0
239	1	13	0
239	1	14	0
239	1	15	0
239	1	16	0
239	1	17	0
239	1	18	0
239	1	19	0
239	1	20	0
239	1	21	0
239	1	22	0
239	1	23	0
239	1	24	0
239	1	25	0
239	1	26	0
239	1	27	0
239	1	28	0
239	1	29	0
239	1	30	0
239	1	31	0
239	1	32	0
239	1	33	0
239	1	34	0
239	1	35	0.8
239	1	36	0.8
239	1	37	0.8
239	1	38	0.8
239	1	39	0.8
239	1	40	0
239	1	41	0
239	1	42	0
239	1	43	0
239	1	44	0
239	1	45	0
239	1	46	0
239	1	47	0
239	1	48	0
239	1	49	0
239	1	50	0
239	1	51	0
239	1	52	0
239	1	53	0
239	1	54	0
239	1	55	0
239	1	56	0
239	1	57	0
239	1	58	0
239	1	59	0
239	2	0	0
239	2	1	0
239	2	2	0
239	2	3	0
239	2	4	0
239	2	5	0
239	2	6	0
239	2	7	0
239	2	8	0
239	2	9	0
239	2	10	0
239	2	11	0
239	2	12	0
239	2	13	0
239	2	14	0
239	2	15	0
239	2	16	0
239	2	17	0
239	2	18	0
239	2	19	0
239	2	20	0
239	2	21	0
239	2	22	0
239	2	23	0
239	2	24	0
239	2	25	0
239	2	26	0
239	2	27	0
239	2	28	0
239	2	29	0
239	2	30	0
239	2	31	0
239	2	32	0
239	2	33	0
239	2	34	0
239	2	35	0
239	2	36	0
239	2	37	0
239	2	38	0
239	2	39	0
239	2	40	0
239	2	41	0
239	2	42	0
239	2	43	0
239	2	44	0
239	2	45	0
239	2	46	0
239	2	47	0
239	2	48	0
239	2	49	0
239	2	50	0
239	2	51	0
239	2	52	0
239	2	53	0
239	2	54	0
239	2	55	0.2
239	2	56	0.2
239	2	57	0.2
239	2	58	0.2
239	2	59	0.2
239	3	0	9.8
239	3	1	9.8
239	3	2	9.8
239	3	3	9.8
239	3	4	9.8
239	3	5	1
239	3	6	1
239	3	7	1
239	3	8	1
239	3	9	1
239	3	10	0
239	3	11	0
239	3	12	0
239	3	13	0
239	3	14	0
239	3	15	0
239	3	16	0
239	3	17	0
239	3	18	0
239	3	19	0
239	3	20	0
239	3	21	0
239	3	22	0
239	3	23	0
239	3	24	0
239	3	25	0
239	3	26	0
239	3	27	0
239	3	28	0
239	3	29	0
239	3	30	0
239	3	31	0
239	3	32	0
239	3	33	0
239	3	34	0
239	3	35	4.8
239	3	36	4.8
239	3	37	4.8
239	3	38	4.8
239	3	39	4.8
239	3	40	0
239	3	41	0
239	3	42	0
239	3	43	0
239	3	44	0
239	3	45	10.4
239	3	46	10.4
239	3	47	10.4
239	3	48	10.4
239	3	49	10.4
239	3	50	0.8
239	3	51	0.8
239	3	52	0.8
239	3	53	0.8
239	3	54	0.8
239	3	55	0
239	3	56	0
239	3	57	0
239	3	58	0
239	3	59	0
239	4	0	29.8
239	4	1	29.8
239	4	2	29.8
239	4	3	29.8
239	4	4	29.8
239	4	5	54
239	4	6	54
239	4	7	54
239	4	8	54
239	4	9	54
239	4	10	32.8
239	4	11	32.8
239	4	12	32.8
239	4	13	32.8
239	4	14	32.8
239	4	15	26
239	4	16	26
239	4	17	26
239	4	18	26
239	4	19	26
239	4	20	1
239	4	21	1
239	4	22	1
239	4	23	1
239	4	24	1
239	4	25	0
239	4	26	0
239	4	27	0
239	4	28	0
239	4	29	0
239	4	30	0
239	4	31	0
239	4	32	0
239	4	33	0
239	4	34	0
239	4	35	0
239	4	36	0
239	4	37	0
239	4	38	0
239	4	39	0
239	4	40	0
239	4	41	0
239	4	42	0
239	4	43	0
239	4	44	0
239	4	45	0
239	4	46	0
239	4	47	0
239	4	48	0
239	4	49	0
239	4	50	0
239	4	51	0
239	4	52	0
239	4	53	0
239	4	54	0
239	4	55	0
239	4	56	0
239	4	57	0
239	4	58	0
239	4	59	0
239	5	0	0.2
239	5	1	0.2
239	5	2	0.2
239	5	3	0.2
239	5	4	0.2
239	5	5	1.2
239	5	6	1.2
239	5	7	1.2
239	5	8	1.2
239	5	9	1.2
239	5	10	0
239	5	11	0
239	5	12	0
239	5	13	0
239	5	14	0
239	5	15	0
239	5	16	0
239	5	17	0
239	5	18	0
239	5	19	0
239	5	20	0
239	5	21	0
239	5	22	0
239	5	23	0
239	5	24	0
239	5	25	0
239	5	26	0
239	5	27	0
239	5	28	0
239	5	29	0
239	5	30	0
239	5	31	0
239	5	32	0
239	5	33	0
239	5	34	0
239	5	35	0
239	5	36	0
239	5	37	0
239	5	38	0
239	5	39	0
239	5	40	0
239	5	41	0
239	5	42	0
239	5	43	0
239	5	44	0
239	5	45	0
239	5	46	0
239	5	47	0
239	5	48	0
239	5	49	0
239	5	50	0
239	5	51	0
239	5	52	0
239	5	53	0
239	5	54	0
239	5	55	0
239	5	56	0
239	5	57	0
239	5	58	0
239	5	59	0
239	6	0	0
239	6	1	0
239	6	2	0
239	6	3	0
239	6	4	0
239	6	5	0
239	6	6	0
239	6	7	0
239	6	8	0
239	6	9	0
239	6	10	0
239	6	11	0
239	6	12	0
239	6	13	0
239	6	14	0
239	6	15	0
239	6	16	0
239	6	17	0
239	6	18	0
239	6	19	0
239	6	20	0
239	6	21	0
239	6	22	0
239	6	23	0
239	6	24	0
239	6	25	37.8
239	6	26	37.8
239	6	27	37.8
239	6	28	37.8
239	6	29	37.8
239	6	30	6.8
239	6	31	6.8
239	6	32	6.8
239	6	33	6.8
239	6	34	6.8
239	6	35	0.2
239	6	36	0.2
239	6	37	0.2
239	6	38	0.2
239	6	39	0.2
239	6	40	0
239	6	41	0
239	6	42	0
239	6	43	0
239	6	44	0
239	6	45	0
239	6	46	0
239	6	47	0
239	6	48	0
239	6	49	0
239	6	50	0
239	6	51	0
239	6	52	0
239	6	53	0
239	6	54	0
239	6	55	0
239	6	56	0
239	6	57	0
239	6	58	0
239	6	59	0
239	7	0	0
239	7	1	0
239	7	2	0
239	7	3	0
239	7	4	0
239	7	5	26.4
239	7	6	26.4
239	7	7	26.4
239	7	8	26.4
239	7	9	26.4
239	7	10	17.2
239	7	11	17.2
239	7	12	17.2
239	7	13	17.2
239	7	14	17.2
239	7	15	0
239	7	16	0
239	7	17	0
239	7	18	0
239	7	19	0
239	7	20	0
239	7	21	0
239	7	22	0
239	7	23	0
239	7	24	0
239	7	25	0
239	7	26	0
239	7	27	0
239	7	28	0
239	7	29	0
239	7	30	0
239	7	31	0
239	7	32	0
239	7	33	0
239	7	34	0
239	7	35	0
239	7	36	0
239	7	37	0
239	7	38	0
239	7	39	0
239	7	40	0
239	7	41	0
239	7	42	0
239	7	43	0
239	7	44	0
239	7	45	0
239	7	46	0
239	7	47	0
239	7	48	0
239	7	49	0
239	7	50	0
239	7	51	0
239	7	52	0
239	7	53	0
239	7	54	0
239	7	55	0
239	7	56	0
239	7	57	0
239	7	58	0
239	7	59	0
239	8	0	0
239	8	1	0
239	8	2	0
239	8	3	0
239	8	4	0
239	8	5	0
239	8	6	0
239	8	7	0
239	8	8	0
239	8	9	0
239	8	10	0
239	8	11	0
239	8	12	0
239	8	13	0
239	8	14	0
239	8	15	0
239	8	16	0
239	8	17	0
239	8	18	0
239	8	19	0
239	8	20	0
239	8	21	0
239	8	22	0
239	8	23	0
239	8	24	0
239	8	25	0
239	8	26	0
239	8	27	0
239	8	28	0
239	8	29	0
239	8	30	0
239	8	31	0
239	8	32	0
239	8	33	0
239	8	34	0
239	8	35	0
239	8	36	0
239	8	37	0
239	8	38	0
239	8	39	0
239	8	40	0
239	8	41	0
239	8	42	0
239	8	43	0
239	8	44	0
239	8	45	0
239	8	46	0
239	8	47	0
239	8	48	0
239	8	49	0
239	8	50	0
239	8	51	0
239	8	52	0
239	8	53	0
239	8	54	0
239	8	55	0
239	8	56	0
239	8	57	0
239	8	58	0
239	8	59	0
239	9	0	0
239	9	1	0
239	9	2	0
239	9	3	0
239	9	4	0
239	9	5	0.6
239	9	6	0.6
239	9	7	0.6
239	9	8	0.6
239	9	9	0.6
239	9	10	18
239	9	11	18
239	9	12	18
239	9	13	18
239	9	14	18
239	9	15	36.4
239	9	16	36.4
239	9	17	36.4
239	9	18	36.4
239	9	19	36.4
239	9	20	34.4
239	9	21	34.4
239	9	22	34.4
239	9	23	34.4
239	9	24	34.4
239	9	25	28.6
239	9	26	28.6
239	9	27	28.6
239	9	28	28.6
239	9	29	28.6
239	9	30	2.8
239	9	31	2.8
239	9	32	2.8
239	9	33	2.8
239	9	34	2.8
239	9	35	0
239	9	36	0
239	9	37	0
239	9	38	0
239	9	39	0
239	9	40	6.4
239	9	41	6.4
239	9	42	6.4
239	9	43	6.4
239	9	44	6.4
239	9	45	0
239	9	46	0
239	9	47	0
239	9	48	0
239	9	49	0
239	9	50	0.2
239	9	51	0.2
239	9	52	0.2
239	9	53	0.2
239	9	54	0.2
239	9	55	0
239	9	56	0
239	9	57	0
239	9	58	0
239	9	59	0
239	10	0	0
239	10	1	0
239	10	2	0
239	10	3	0
239	10	4	0
239	10	5	0
239	10	6	0
239	10	7	0
239	10	8	0
239	10	9	0
239	10	10	0
239	10	11	0
239	10	12	0
239	10	13	0
239	10	14	0
239	10	15	0
239	10	16	0
239	10	17	0
239	10	18	0
239	10	19	0
239	10	20	0
239	10	21	0
239	10	22	0
239	10	23	0
239	10	24	0
239	10	25	0
239	10	26	0
239	10	27	0
239	10	28	0
239	10	29	0
239	10	30	0
239	10	31	0
239	10	32	0
239	10	33	0
239	10	34	0
239	10	35	0
239	10	36	0
239	10	37	0
239	10	38	0
239	10	39	0
239	10	40	0
239	10	41	0
239	10	42	0
239	10	43	0
239	10	44	0
239	10	45	0
239	10	46	0
239	10	47	0
239	10	48	0
239	10	49	0
239	10	50	0
239	10	51	0
239	10	52	0
239	10	53	0
239	10	54	0
239	10	55	0
239	10	56	0
239	10	57	0
239	10	58	0
239	10	59	0
239	11	0	0
239	11	1	0
239	11	2	0
239	11	3	0
239	11	4	0
239	11	5	0
239	11	6	0
239	11	7	0
239	11	8	0
239	11	9	0
239	11	10	0
239	11	11	0
239	11	12	0
239	11	13	0
239	11	14	0
239	11	15	0
239	11	16	0
239	11	17	0
239	11	18	0
239	11	19	0
239	11	20	0
239	11	21	0
239	11	22	0
239	11	23	0
239	11	24	0
239	11	25	0
239	11	26	0
239	11	27	0
239	11	28	0
239	11	29	0
239	11	30	0
239	11	31	0
239	11	32	0
239	11	33	0
239	11	34	0
239	11	35	0
239	11	36	0
239	11	37	0
239	11	38	0
239	11	39	0
239	11	40	0
239	11	41	0
239	11	42	0
239	11	43	0
239	11	44	0
239	11	45	0
239	11	46	0
239	11	47	0
239	11	48	0
239	11	49	0
239	11	50	16
239	11	51	16
239	11	52	16
239	11	53	16
239	11	54	16
239	11	55	31.2
239	11	56	31.2
239	11	57	31.2
239	11	58	31.2
239	11	59	31.2
239	12	0	19.8
239	12	1	19.8
239	12	2	19.8
239	12	3	19.8
239	12	4	19.8
239	12	5	0
239	12	6	0
239	12	7	0
239	12	8	0
239	12	9	0
239	12	10	0
239	12	11	0
239	12	12	0
239	12	13	0
239	12	14	0
239	12	15	0
239	12	16	0
239	12	17	0
239	12	18	0
239	12	19	0
239	12	20	0
239	12	21	0
239	12	22	0
239	12	23	0
239	12	24	0
239	12	25	0
239	12	26	0
239	12	27	0
239	12	28	0
239	12	29	0
239	12	30	0
239	12	31	0
239	12	32	0
239	12	33	0
239	12	34	0
239	12	35	0
239	12	36	0
239	12	37	0
239	12	38	0
239	12	39	0
239	12	40	0
239	12	41	0
239	12	42	0
239	12	43	0
239	12	44	0
239	12	45	0
239	12	46	0
239	12	47	0
239	12	48	0
239	12	49	0
239	12	50	0
239	12	51	0
239	12	52	0
239	12	53	0
239	12	54	0
239	12	55	0
239	12	56	0
239	12	57	0
239	12	58	0
239	12	59	0
239	13	0	0
239	13	1	0
239	13	2	0
239	13	3	0
239	13	4	0
239	13	5	0
239	13	6	0
239	13	7	0
239	13	8	0
239	13	9	0
239	13	10	0
239	13	11	0
239	13	12	0
239	13	13	0
239	13	14	0
239	13	15	12.4
239	13	16	12.4
239	13	17	12.4
239	13	18	12.4
239	13	19	12.4
239	13	20	8.4
239	13	21	8.4
239	13	22	8.4
239	13	23	8.4
239	13	24	8.4
239	13	25	24.2
239	13	26	24.2
239	13	27	24.2
239	13	28	24.2
239	13	29	24.2
239	13	30	20.4
239	13	31	20.4
239	13	32	20.4
239	13	33	20.4
239	13	34	20.4
239	13	35	0.4
239	13	36	0.4
239	13	37	0.4
239	13	38	0.4
239	13	39	0.4
239	13	40	33.8
239	13	41	33.8
239	13	42	33.8
239	13	43	33.8
239	13	44	33.8
239	13	45	0
239	13	46	0
239	13	47	0
239	13	48	0
239	13	49	0
239	13	50	0
239	13	51	0
239	13	52	0
239	13	53	0
239	13	54	0
239	13	55	0
239	13	56	0
239	13	57	0
239	13	58	0
239	13	59	0
239	14	0	0
239	14	1	0
239	14	2	0
239	14	3	0
239	14	4	0
239	14	5	0
239	14	6	0
239	14	7	0
239	14	8	0
239	14	9	0
239	14	10	0
239	14	11	0
239	14	12	0
239	14	13	0
239	14	14	0
239	14	15	0
239	14	16	0
239	14	17	0
239	14	18	0
239	14	19	0
239	14	20	0
239	14	21	0
239	14	22	0
239	14	23	0
239	14	24	0
239	14	25	0
239	14	26	0
239	14	27	0
239	14	28	0
239	14	29	0
239	14	30	0
239	14	31	0
239	14	32	0
239	14	33	0
239	14	34	0
239	14	35	5.2
239	14	36	5.2
239	14	37	5.2
239	14	38	5.2
239	14	39	5.2
239	14	40	3.8
239	14	41	3.8
239	14	42	3.8
239	14	43	3.8
239	14	44	3.8
239	14	45	31
239	14	46	31
239	14	47	31
239	14	48	31
239	14	49	31
239	14	50	18.8
239	14	51	18.8
239	14	52	18.8
239	14	53	18.8
239	14	54	18.8
239	14	55	28.2
239	14	56	28.2
239	14	57	28.2
239	14	58	28.2
239	14	59	28.2
239	15	0	51
239	15	1	51
239	15	2	51
239	15	3	51
239	15	4	51
239	15	5	7
239	15	6	7
239	15	7	7
239	15	8	7
239	15	9	7
239	15	10	0
239	15	11	0
239	15	12	0
239	15	13	0
239	15	14	0
239	15	15	12.4
239	15	16	12.4
239	15	17	12.4
239	15	18	12.4
239	15	19	12.4
239	15	20	23.6
239	15	21	23.6
239	15	22	23.6
239	15	23	23.6
239	15	24	23.6
239	15	25	3
239	15	26	3
239	15	27	3
239	15	28	3
239	15	29	3
239	15	30	63.8
239	15	31	63.8
239	15	32	63.8
239	15	33	63.8
239	15	34	63.8
239	15	35	3.2
239	15	36	3.2
239	15	37	3.2
239	15	38	3.2
239	15	39	3.2
239	15	40	32.6
239	15	41	32.6
239	15	42	32.6
239	15	43	32.6
239	15	44	32.6
239	15	45	33.2
239	15	46	33.2
239	15	47	33.2
239	15	48	33.2
239	15	49	33.2
239	15	50	0
239	15	51	0
239	15	52	0
239	15	53	0
239	15	54	0
239	15	55	22.2
239	15	56	22.2
239	15	57	22.2
239	15	58	22.2
239	15	59	22.2
239	16	0	14
239	16	1	14
239	16	2	14
239	16	3	14
239	16	4	14
239	16	5	8.2
239	16	6	8.2
239	16	7	8.2
239	16	8	8.2
239	16	9	8.2
239	16	10	0
239	16	11	0
239	16	12	0
239	16	13	0
239	16	14	0
239	16	15	0
239	16	16	0
239	16	17	0
239	16	18	0
239	16	19	0
239	16	20	0
239	16	21	0
239	16	22	0
239	16	23	0
239	16	24	0
239	16	25	0
239	16	26	0
239	16	27	0
239	16	28	0
239	16	29	0
239	16	30	0
239	16	31	0
239	16	32	0
239	16	33	0
239	16	34	0
239	16	35	0
239	16	36	0
239	16	37	0
239	16	38	0
239	16	39	0
239	16	40	0
239	16	41	0
239	16	42	0
239	16	43	0
239	16	44	0
239	16	45	0
239	16	46	0
239	16	47	0
239	16	48	0
239	16	49	0
239	16	50	0
239	16	51	0
239	16	52	0
239	16	53	0
239	16	54	0
239	16	55	0
239	16	56	0
239	16	57	0
239	16	58	0
239	16	59	0
239	17	0	0
239	17	1	0
239	17	2	0
239	17	3	0
239	17	4	0
239	17	5	0
239	17	6	0
239	17	7	0
239	17	8	0
239	17	9	0
239	17	10	0
239	17	11	0
239	17	12	0
239	17	13	0
239	17	14	0
239	17	15	0
239	17	16	0
239	17	17	0
239	17	18	0
239	17	19	0
239	17	20	0
239	17	21	0
239	17	22	0
239	17	23	0
239	17	24	0
239	17	25	0
239	17	26	0
239	17	27	0
239	17	28	0
239	17	29	0
239	17	30	0
239	17	31	0
239	17	32	0
239	17	33	0
239	17	34	0
239	17	35	0
239	17	36	0
239	17	37	0
239	17	38	0
239	17	39	0
239	17	40	0
239	17	41	0
239	17	42	0
239	17	43	0
239	17	44	0
239	17	45	0
239	17	46	0
239	17	47	0
239	17	48	0
239	17	49	0
239	17	50	0
239	17	51	0
239	17	52	0
239	17	53	0
239	17	54	0
239	17	55	0
239	17	56	0
239	17	57	0
239	17	58	0
239	17	59	0
239	18	0	0
239	18	1	0
239	18	2	0
239	18	3	0
239	18	4	0
239	18	5	0
239	18	6	0
239	18	7	0
239	18	8	0
239	18	9	0
239	18	10	0
239	18	11	0
239	18	12	0
239	18	13	0
239	18	14	0
239	18	15	0
239	18	16	0
239	18	17	0
239	18	18	0
239	18	19	0
239	18	20	0
239	18	21	0
239	18	22	0
239	18	23	0
239	18	24	0
239	18	25	0
239	18	26	0
239	18	27	0
239	18	28	0
239	18	29	0
239	18	30	0
239	18	31	0
239	18	32	0
239	18	33	0
239	18	34	0
239	18	35	0
239	18	36	0
239	18	37	0
239	18	38	0
239	18	39	0
239	18	40	0
239	18	41	0
239	18	42	0
239	18	43	0
239	18	44	0
239	18	45	0
239	18	46	0
239	18	47	0
239	18	48	0
239	18	49	0
239	18	50	0
239	18	51	0
239	18	52	0
239	18	53	0
239	18	54	0
239	18	55	0
239	18	56	0
239	18	57	0
239	18	58	0
239	18	59	0
239	19	0	0
239	19	1	0
239	19	2	0
239	19	3	0
239	19	4	0
239	19	5	0
239	19	6	0
239	19	7	0
239	19	8	0
239	19	9	0
239	19	10	0
239	19	11	0
239	19	12	0
239	19	13	0
239	19	14	0
239	19	15	0.4
239	19	16	0.4
239	19	17	0.4
239	19	18	0.4
239	19	19	0.4
239	19	20	0
239	19	21	0
239	19	22	0
239	19	23	0
239	19	24	0
239	19	25	0
239	19	26	0
239	19	27	0
239	19	28	0
239	19	29	0
239	19	30	0
239	19	31	0
239	19	32	0
239	19	33	0
239	19	34	0
239	19	35	0
239	19	36	0
239	19	37	0
239	19	38	0
239	19	39	0
239	19	40	0
239	19	41	0
239	19	42	0
239	19	43	0
239	19	44	0
239	19	45	0
239	19	46	0
239	19	47	0
239	19	48	0
239	19	49	0
239	19	50	0
239	19	51	0
239	19	52	0
239	19	53	0
239	19	54	0
239	19	55	0
239	19	56	0
239	19	57	0
239	19	58	0
239	19	59	0
239	20	0	0
239	20	1	0
239	20	2	0
239	20	3	0
239	20	4	0
239	20	5	0
239	20	6	0
239	20	7	0
239	20	8	0
239	20	9	0
239	20	10	0
239	20	11	0
239	20	12	0
239	20	13	0
239	20	14	0
239	20	15	0
239	20	16	0
239	20	17	0
239	20	18	0
239	20	19	0
239	20	20	0
239	20	21	0
239	20	22	0
239	20	23	0
239	20	24	0
239	20	25	0
239	20	26	0
239	20	27	0
239	20	28	0
239	20	29	0
239	20	30	0
239	20	31	0
239	20	32	0
239	20	33	0
239	20	34	0
239	20	35	0
239	20	36	0
239	20	37	0
239	20	38	0
239	20	39	0
239	20	40	0
239	20	41	0
239	20	42	0
239	20	43	0
239	20	44	0
239	20	45	0
239	20	46	0
239	20	47	0
239	20	48	0
239	20	49	0
239	20	50	0
239	20	51	0
239	20	52	0
239	20	53	0
239	20	54	0
239	20	55	0
239	20	56	0
239	20	57	0
239	20	58	0
239	20	59	0
239	21	0	0
239	21	1	0
239	21	2	0
239	21	3	0
239	21	4	0
239	21	5	0
239	21	6	0
239	21	7	0
239	21	8	0
239	21	9	0
239	21	10	0
239	21	11	0
239	21	12	0
239	21	13	0
239	21	14	0
239	21	15	0
239	21	16	0
239	21	17	0
239	21	18	0
239	21	19	0
239	21	20	0
239	21	21	0
239	21	22	0
239	21	23	0
239	21	24	0
239	21	25	0
239	21	26	0
239	21	27	0
239	21	28	0
239	21	29	0
239	21	30	0
239	21	31	0
239	21	32	0
239	21	33	0
239	21	34	0
239	21	35	0
239	21	36	0
239	21	37	0
239	21	38	0
239	21	39	0
239	21	40	0
239	21	41	0
239	21	42	0
239	21	43	0
239	21	44	0
239	21	45	0
239	21	46	0
239	21	47	0
239	21	48	0
239	21	49	0
239	21	50	0
239	21	51	0
239	21	52	0
239	21	53	0
239	21	54	0
239	21	55	0
239	21	56	0
239	21	57	0
239	21	58	0
239	21	59	0
239	22	0	0
239	22	1	0
239	22	2	0
239	22	3	0
239	22	4	0
239	22	5	0
239	22	6	0
239	22	7	0
239	22	8	0
239	22	9	0
239	22	10	0
239	22	11	0
239	22	12	0
239	22	13	0
239	22	14	0
239	22	15	0
239	22	16	0
239	22	17	0
239	22	18	0
239	22	19	0
239	22	20	0
239	22	21	0
239	22	22	0
239	22	23	0
239	22	24	0
239	22	25	0
239	22	26	0
239	22	27	0
239	22	28	0
239	22	29	0
239	22	30	0
239	22	31	0
239	22	32	0
239	22	33	0
239	22	34	0
239	22	35	0
239	22	36	0
239	22	37	0
239	22	38	0
239	22	39	0
239	22	40	0
239	22	41	0
239	22	42	0
239	22	43	0
239	22	44	0
239	22	45	0
239	22	46	0
239	22	47	0
239	22	48	0
239	22	49	0
239	22	50	0
239	22	51	0
239	22	52	0
239	22	53	0
239	22	54	0
239	22	55	0
239	22	56	0
239	22	57	0
239	22	58	0
239	22	59	0
239	23	0	0
239	23	1	0
239	23	2	0
239	23	3	0
239	23	4	0
239	23	5	0
239	23	6	0
239	23	7	0
239	23	8	0
239	23	9	0
239	23	10	0
239	23	11	0
239	23	12	0
239	23	13	0
239	23	14	0
239	23	15	0
239	23	16	0
239	23	17	0
239	23	18	0
239	23	19	0
239	23	20	0
239	23	21	0
239	23	22	0
239	23	23	0
239	23	24	0
239	23	25	0
239	23	26	0
239	23	27	0
239	23	28	0
239	23	29	0
239	23	30	0
239	23	31	0
239	23	32	0
239	23	33	0
239	23	34	0
239	23	35	0
239	23	36	0
239	23	37	0
239	23	38	0
239	23	39	0
239	23	40	0
239	23	41	0
239	23	42	0
239	23	43	0
239	23	44	0
239	23	45	0
239	23	46	0
239	23	47	0
239	23	48	0
239	23	49	0
239	23	50	0
239	23	51	0
239	23	52	0
239	23	53	0
239	23	54	0
239	23	55	0
239	23	56	0
239	23	57	0
239	23	58	0
239	23	59	0
240	0	0	0
240	0	1	0
240	0	2	0
240	0	3	0
240	0	4	0
240	0	5	0
240	0	6	0
240	0	7	0
240	0	8	0
240	0	9	0
240	0	10	0
240	0	11	0
240	0	12	0
240	0	13	0
240	0	14	0
240	0	15	0
240	0	16	0
240	0	17	0
240	0	18	0
240	0	19	0
240	0	20	0
240	0	21	0
240	0	22	0
240	0	23	0
240	0	24	0
240	0	25	0
240	0	26	0
240	0	27	0
240	0	28	0
240	0	29	0
240	0	30	0
240	0	31	0
240	0	32	0
240	0	33	0
240	0	34	0
240	0	35	0
240	0	36	0
240	0	37	0
240	0	38	0
240	0	39	0
240	0	40	0
240	0	41	0
240	0	42	0
240	0	43	0
240	0	44	0
240	0	45	0
240	0	46	0
240	0	47	0
240	0	48	0
240	0	49	0
240	0	50	1.2
240	0	51	1.2
240	0	52	1.2
240	0	53	1.2
240	0	54	1.2
240	0	55	0
240	0	56	0
240	0	57	0
240	0	58	0
240	0	59	0
240	1	0	0
240	1	1	0
240	1	2	0
240	1	3	0
240	1	4	0
240	1	5	0
240	1	6	0
240	1	7	0
240	1	8	0
240	1	9	0
240	1	10	0
240	1	11	0
240	1	12	0
240	1	13	0
240	1	14	0
240	1	15	0
240	1	16	0
240	1	17	0
240	1	18	0
240	1	19	0
240	1	20	0
240	1	21	0
240	1	22	0
240	1	23	0
240	1	24	0
240	1	25	0
240	1	26	0
240	1	27	0
240	1	28	0
240	1	29	0
240	1	30	0
240	1	31	0
240	1	32	0
240	1	33	0
240	1	34	0
240	1	35	0
240	1	36	0
240	1	37	0
240	1	38	0
240	1	39	0
240	1	40	0
240	1	41	0
240	1	42	0
240	1	43	0
240	1	44	0
240	1	45	0
240	1	46	0
240	1	47	0
240	1	48	0
240	1	49	0
240	1	50	0
240	1	51	0
240	1	52	0
240	1	53	0
240	1	54	0
240	1	55	0
240	1	56	0
240	1	57	0
240	1	58	0
240	1	59	0
240	2	0	0
240	2	1	0
240	2	2	0
240	2	3	0
240	2	4	0
240	2	5	0
240	2	6	0
240	2	7	0
240	2	8	0
240	2	9	0
240	2	10	0
240	2	11	0
240	2	12	0
240	2	13	0
240	2	14	0
240	2	15	0
240	2	16	0
240	2	17	0
240	2	18	0
240	2	19	0
240	2	20	0
240	2	21	0
240	2	22	0
240	2	23	0
240	2	24	0
240	2	25	0
240	2	26	0
240	2	27	0
240	2	28	0
240	2	29	0
240	2	30	0
240	2	31	0
240	2	32	0
240	2	33	0
240	2	34	0
240	2	35	0
240	2	36	0
240	2	37	0
240	2	38	0
240	2	39	0
240	2	40	0
240	2	41	0
240	2	42	0
240	2	43	0
240	2	44	0
240	2	45	0
240	2	46	0
240	2	47	0
240	2	48	0
240	2	49	0
240	2	50	0
240	2	51	0
240	2	52	0
240	2	53	0
240	2	54	0
240	2	55	0
240	2	56	0
240	2	57	0
240	2	58	0
240	2	59	0
240	3	0	0
240	3	1	0
240	3	2	0
240	3	3	0
240	3	4	0
240	3	5	0
240	3	6	0
240	3	7	0
240	3	8	0
240	3	9	0
240	3	10	0
240	3	11	0
240	3	12	0
240	3	13	0
240	3	14	0
240	3	15	0
240	3	16	0
240	3	17	0
240	3	18	0
240	3	19	0
240	3	20	0
240	3	21	0
240	3	22	0
240	3	23	0
240	3	24	0
240	3	25	0
240	3	26	0
240	3	27	0
240	3	28	0
240	3	29	0
240	3	30	0
240	3	31	0
240	3	32	0
240	3	33	0
240	3	34	0
240	3	35	0
240	3	36	0
240	3	37	0
240	3	38	0
240	3	39	0
240	3	40	7.8
240	3	41	7.8
240	3	42	7.8
240	3	43	7.8
240	3	44	7.8
240	3	45	36.4
240	3	46	36.4
240	3	47	36.4
240	3	48	36.4
240	3	49	36.4
240	3	50	33
240	3	51	33
240	3	52	33
240	3	53	33
240	3	54	33
240	3	55	9.8
240	3	56	9.8
240	3	57	9.8
240	3	58	9.8
240	3	59	9.8
240	4	0	46.4
240	4	1	46.4
240	4	2	46.4
240	4	3	46.4
240	4	4	46.4
240	4	5	12.2
240	4	6	12.2
240	4	7	12.2
240	4	8	12.2
240	4	9	12.2
240	4	10	0
240	4	11	0
240	4	12	0
240	4	13	0
240	4	14	0
240	4	15	0.4
240	4	16	0.4
240	4	17	0.4
240	4	18	0.4
240	4	19	0.4
240	4	20	35
240	4	21	35
240	4	22	35
240	4	23	35
240	4	24	35
240	4	25	51
240	4	26	51
240	4	27	51
240	4	28	51
240	4	29	51
240	4	30	31.6
240	4	31	31.6
240	4	32	31.6
240	4	33	31.6
240	4	34	31.6
240	4	35	0.2
240	4	36	0.2
240	4	37	0.2
240	4	38	0.2
240	4	39	0.2
240	4	40	9.4
240	4	41	9.4
240	4	42	9.4
240	4	43	9.4
240	4	44	9.4
240	4	45	40
240	4	46	40
240	4	47	40
240	4	48	40
240	4	49	40
240	4	50	1.6
240	4	51	1.6
240	4	52	1.6
240	4	53	1.6
240	4	54	1.6
240	4	55	0
240	4	56	0
240	4	57	0
240	4	58	0
240	4	59	0
240	5	0	0
240	5	1	0
240	5	2	0
240	5	3	0
240	5	4	0
240	5	5	0
240	5	6	0
240	5	7	0
240	5	8	0
240	5	9	0
240	5	10	0
240	5	11	0
240	5	12	0
240	5	13	0
240	5	14	0
240	5	15	0
240	5	16	0
240	5	17	0
240	5	18	0
240	5	19	0
240	5	20	0
240	5	21	0
240	5	22	0
240	5	23	0
240	5	24	0
240	5	25	0
240	5	26	0
240	5	27	0
240	5	28	0
240	5	29	0
240	5	30	0
240	5	31	0
240	5	32	0
240	5	33	0
240	5	34	0
240	5	35	0
240	5	36	0
240	5	37	0
240	5	38	0
240	5	39	0
240	5	40	0
240	5	41	0
240	5	42	0
240	5	43	0
240	5	44	0
240	5	45	0
240	5	46	0
240	5	47	0
240	5	48	0
240	5	49	0
240	5	50	0
240	5	51	0
240	5	52	0
240	5	53	0
240	5	54	0
240	5	55	0
240	5	56	0
240	5	57	0
240	5	58	0
240	5	59	0
240	6	0	0
240	6	1	0
240	6	2	0
240	6	3	0
240	6	4	0
240	6	5	0
240	6	6	0
240	6	7	0
240	6	8	0
240	6	9	0
240	6	10	0.6
240	6	11	0.6
240	6	12	0.6
240	6	13	0.6
240	6	14	0.6
240	6	15	51
240	6	16	51
240	6	17	51
240	6	18	51
240	6	19	51
240	6	20	38.2
240	6	21	38.2
240	6	22	38.2
240	6	23	38.2
240	6	24	38.2
240	6	25	0
240	6	26	0
240	6	27	0
240	6	28	0
240	6	29	0
240	6	30	0
240	6	31	0
240	6	32	0
240	6	33	0
240	6	34	0
240	6	35	0
240	6	36	0
240	6	37	0
240	6	38	0
240	6	39	0
240	6	40	3.2
240	6	41	3.2
240	6	42	3.2
240	6	43	3.2
240	6	44	3.2
240	6	45	36.6
240	6	46	36.6
240	6	47	36.6
240	6	48	36.6
240	6	49	36.6
240	6	50	30.6
240	6	51	30.6
240	6	52	30.6
240	6	53	30.6
240	6	54	30.6
240	6	55	7.2
240	6	56	7.2
240	6	57	7.2
240	6	58	7.2
240	6	59	7.2
240	7	0	53
240	7	1	53
240	7	2	53
240	7	3	53
240	7	4	53
240	7	5	1.8
240	7	6	1.8
240	7	7	1.8
240	7	8	1.8
240	7	9	1.8
240	7	10	0
240	7	11	0
240	7	12	0
240	7	13	0
240	7	14	0
240	7	15	0
240	7	16	0
240	7	17	0
240	7	18	0
240	7	19	0
240	7	20	0
240	7	21	0
240	7	22	0
240	7	23	0
240	7	24	0
240	7	25	0
240	7	26	0
240	7	27	0
240	7	28	0
240	7	29	0
240	7	30	0
240	7	31	0
240	7	32	0
240	7	33	0
240	7	34	0
240	7	35	0
240	7	36	0
240	7	37	0
240	7	38	0
240	7	39	0
240	7	40	0
240	7	41	0
240	7	42	0
240	7	43	0
240	7	44	0
240	7	45	0
240	7	46	0
240	7	47	0
240	7	48	0
240	7	49	0
240	7	50	0
240	7	51	0
240	7	52	0
240	7	53	0
240	7	54	0
240	7	55	0
240	7	56	0
240	7	57	0
240	7	58	0
240	7	59	0
240	8	0	0
240	8	1	0
240	8	2	0
240	8	3	0
240	8	4	0
240	8	5	0
240	8	6	0
240	8	7	0
240	8	8	0
240	8	9	0
240	8	10	0
240	8	11	0
240	8	12	0
240	8	13	0
240	8	14	0
240	8	15	0
240	8	16	0
240	8	17	0
240	8	18	0
240	8	19	0
240	8	20	0
240	8	21	0
240	8	22	0
240	8	23	0
240	8	24	0
240	8	25	0
240	8	26	0
240	8	27	0
240	8	28	0
240	8	29	0
240	8	30	0
240	8	31	0
240	8	32	0
240	8	33	0
240	8	34	0
240	8	35	0
240	8	36	0
240	8	37	0
240	8	38	0
240	8	39	0
240	8	40	0
240	8	41	0
240	8	42	0
240	8	43	0
240	8	44	0
240	8	45	0
240	8	46	0
240	8	47	0
240	8	48	0
240	8	49	0
240	8	50	0
240	8	51	0
240	8	52	0
240	8	53	0
240	8	54	0
240	8	55	0
240	8	56	0
240	8	57	0
240	8	58	0
240	8	59	0
240	9	0	0
240	9	1	0
240	9	2	0
240	9	3	0
240	9	4	0
240	9	5	0
240	9	6	0
240	9	7	0
240	9	8	0
240	9	9	0
240	9	10	0
240	9	11	0
240	9	12	0
240	9	13	0
240	9	14	0
240	9	15	0
240	9	16	0
240	9	17	0
240	9	18	0
[truncated: 75,761 more rows]

## Sheet: S7_Het_mouse1
Day	Hr	Min	Cnts/min
302	0	0	0
302	0	1	0
302	0	2	0
302	0	3	0
302	0	4	0
302	0	5	0
302	0	6	0
302	0	7	0
302	0	8	0
302	0	9	0
302	0	10	0
302	0	11	0
302	0	12	0
302	0	13	0
302	0	14	0
302	0	15	0
302	0	16	0
302	0	17	0
302	0	18	0
302	0	19	0
302	0	20	0
302	0	21	0
302	0	22	0
302	0	23	0
302	0	24	0
302	0	25	0
302	0	26	0
302	0	27	0
302	0	28	0
302	0	29	0
302	0	30	0
302	0	31	0
302	0	32	0
302	0	33	0
302	0	34	0
302	0	35	0
302	0	36	0
302	0	37	0
302	0	38	0
302	0	39	0
302	0	40	0
302	0	41	0
302	0	42	0
302	0	43	0
302	0	44	0
302	0	45	0
302	0	46	0
302	0	47	0
302	0	48	0
302	0	49	0
302	0	50	0
302	0	51	0
302	0	52	0
302	0	53	0
302	0	54	0
302	0	55	0
302	0	56	0
302	0	57	0
302	0	58	0
302	0	59	0
302	1	0	0
302	1	1	0
302	1	2	0
302	1	3	0
302	1	4	0
302	1	5	0
302	1	6	0
302	1	7	0
302	1	8	0
302	1	9	0
302	1	10	0
302	1	11	0
302	1	12	0
302	1	13	0
302	1	14	0
302	1	15	0
302	1	16	0
302	1	17	0
302	1	18	0
302	1	19	0
302	1	20	0
302	1	21	0
302	1	22	0
302	1	23	0
302	1	24	0
302	1	25	0
302	1	26	0
302	1	27	0
302	1	28	0
302	1	29	0
302	1	30	0
302	1	31	0
302	1	32	0
302	1	33	0
302	1	34	0
302	1	35	0
302	1	36	0
302	1	37	0
302	1	38	0
302	1	39	0
302	1	40	0
302	1	41	0
302	1	42	0
302	1	43	0
302	1	44	0
302	1	45	0
302	1	46	0
302	1	47	0
302	1	48	0
302	1	49	0
302	1	50	0
302	1	51	0
302	1	52	0
302	1	53	0
302	1	54	0
302	1	55	0
302	1	56	0
302	1	57	0
302	1	58	0
302	1	59	0
302	2	0	0
302	2	1	0
302	2	2	0
302	2	3	0
302	2	4	0
302	2	5	0
302	2	6	0
302	2	7	0
302	2	8	0
302	2	9	0
302	2	10	0
302	2	11	0
302	2	12	0
302	2	13	0
302	2	14	0
302	2	15	0
302	2	16	0
302	2	17	0
302	2	18	0
302	2	19	0
302	2	20	0
302	2	21	0
302	2	22	0
302	2	23	0
302	2	24	0
302	2	25	0
302	2	26	0
302	2	27	0
302	2	28	0
302	2	29	0
302	2	30	0
302	2	31	0
302	2	32	0
302	2	33	0
302	2	34	0
302	2	35	0
302	2	36	0
302	2	37	0
302	2	38	0
302	2	39	0
302	2	40	0
302	2	41	0
302	2	42	0
302	2	43	0
302	2	44	0
302	2	45	0
302	2	46	0
302	2	47	0
302	2	48	0
302	2	49	0
302	2	50	0
302	2	51	0
302	2	52	0
302	2	53	0
302	2	54	0
302	2	55	0
302	2	56	0
302	2	57	0
302	2	58	0
302	2	59	0
302	3	0	0
302	3	1	0
302	3	2	0
302	3	3	0
302	3	4	0
302	3	5	0
302	3	6	0
302	3	7	0
302	3	8	0
302	3	9	0
302	3	10	0
302	3	11	0
302	3	12	0
302	3	13	0
302	3	14	0
302	3	15	0
302	3	16	0
302	3	17	0
302	3	18	0
302	3	19	0
302	3	20	0
302	3	21	0
302	3	22	0
302	3	23	0
302	3	24	0
302	3	25	0
302	3	26	0
302	3	27	0
302	3	28	0
302	3	29	0
302	3	30	0
302	3	31	0
302	3	32	0
302	3	33	0
302	3	34	0
302	3	35	0
302	3	36	0
302	3	37	0
302	3	38	0
302	3	39	0
302	3	40	0
302	3	41	0
302	3	42	0
302	3	43	0
302	3	44	0
302	3	45	0
302	3	46	0
302	3	47	0
302	3	48	0
302	3	49	0
302	3	50	0
302	3	51	0
302	3	52	0
302	3	53	0
302	3	54	0
302	3	55	0
302	3	56	0
302	3	57	0
302	3	58	0
302	3	59	0
302	4	0	0
302	4	1	0
302	4	2	0
302	4	3	0
302	4	4	0
302	4	5	0
302	4	6	0
302	4	7	0
302	4	8	0
302	4	9	0
302	4	10	0
302	4	11	0
302	4	12	0
302	4	13	0
302	4	14	0
302	4	15	0
302	4	16	0
302	4	17	0
302	4	18	0
302	4	19	0
302	4	20	0
302	4	21	0
302	4	22	0
302	4	23	0
302	4	24	0
302	4	25	0
302	4	26	0
302	4	27	0
302	4	28	0
302	4	29	0
302	4	30	0
302	4	31	0
302	4	32	0
302	4	33	0
302	4	34	0
302	4	35	0
302	4	36	0
302	4	37	0
302	4	38	0
302	4	39	0
302	4	40	0
302	4	41	0
302	4	42	0
302	4	43	0
302	4	44	0
302	4	45	0
302	4	46	0
302	4	47	0
302	4	48	0
302	4	49	0
302	4	50	0
302	4	51	0
302	4	52	0
302	4	53	0
302	4	54	0
302	4	55	0
302	4	56	0
302	4	57	0
302	4	58	0
302	4	59	0
302	5	0	0
302	5	1	0
302	5	2	0
302	5	3	0
302	5	4	0
302	5	5	0
302	5	6	0
302	5	7	0
302	5	8	0
302	5	9	0
302	5	10	0
302	5	11	0
302	5	12	0
302	5	13	0
302	5	14	0
302	5	15	0
302	5	16	0
302	5	17	0
302	5	18	0
302	5	19	0
302	5	20	0
302	5	21	0
302	5	22	0
302	5	23	0
302	5	24	0
302	5	25	0
302	5	26	0
302	5	27	0
302	5	28	0
302	5	29	0
302	5	30	0
302	5	31	0
302	5	32	0
302	5	33	0
302	5	34	0
302	5	35	0
302	5	36	0
302	5	37	0
302	5	38	0
302	5	39	0
302	5	40	0
302	5	41	0
302	5	42	0
302	5	43	0
302	5	44	0
302	5	45	0
302	5	46	0
302	5	47	0
302	5	48	0
302	5	49	0
302	5	50	0
302	5	51	0
302	5	52	0
302	5	53	0
302	5	54	0
302	5	55	0
302	5	56	0
302	5	57	0
302	5	58	0
302	5	59	0
302	6	0	0
302	6	1	0
302	6	2	0
302	6	3	0
302	6	4	0
302	6	5	0
302	6	6	0
302	6	7	0
302	6	8	0
302	6	9	0
302	6	10	0
302	6	11	0
302	6	12	0
302	6	13	0
302	6	14	0
302	6	15	0
302	6	16	0
302	6	17	0
302	6	18	0
302	6	19	0
302	6	20	0
302	6	21	0
302	6	22	0
302	6	23	0
302	6	24	0
302	6	25	0
302	6	26	0
302	6	27	0
302	6	28	0
302	6	29	0
302	6	30	0
302	6	31	0
302	6	32	0
302	6	33	0
302	6	34	0
302	6	35	0
302	6	36	0
302	6	37	0
302	6	38	0
302	6	39	0
302	6	40	0
302	6	41	0
302	6	42	0
302	6	43	0
302	6	44	0
302	6	45	0
302	6	46	0
302	6	47	0
302	6	48	0
302	6	49	0
302	6	50	0
302	6	51	0
302	6	52	0
302	6	53	0
302	6	54	0
302	6	55	0
302	6	56	0
302	6	57	0
302	6	58	0
302	6	59	0
302	7	0	0
302	7	1	0
302	7	2	0
302	7	3	0
302	7	4	0
302	7	5	0
302	7	6	0
302	7	7	0
302	7	8	0
302	7	9	0
302	7	10	0
302	7	11	0
302	7	12	0
302	7	13	0
302	7	14	0
302	7	15	0
302	7	16	0
302	7	17	0
302	7	18	0
302	7	19	0
302	7	20	0
302	7	21	0
302	7	22	0
302	7	23	0
302	7	24	0
302	7	25	0
302	7	26	0
302	7	27	0
302	7	28	0
302	7	29	0
302	7	30	0
302	7	31	0
302	7	32	0
302	7	33	0
302	7	34	0
302	7	35	0
302	7	36	0
302	7	37	0
302	7	38	0
302	7	39	0
302	7	40	0
302	7	41	0
302	7	42	0
302	7	43	0
302	7	44	0
302	7	45	0
302	7	46	0
302	7	47	0
302	7	48	0
302	7	49	0
302	7	50	0
302	7	51	0
302	7	52	0
302	7	53	0
302	7	54	0
302	7	55	0
302	7	56	0
302	7	57	0
302	7	58	0
302	7	59	0
302	8	0	0
302	8	1	0
302	8	2	0
302	8	3	0
302	8	4	0
302	8	5	0
302	8	6	0
302	8	7	0
302	8	8	0
302	8	9	0
302	8	10	0
302	8	11	0
302	8	12	0
302	8	13	0
302	8	14	0
302	8	15	0
302	8	16	0
302	8	17	0
302	8	18	0
302	8	19	0
302	8	20	0
302	8	21	0
302	8	22	0
302	8	23	0
302	8	24	0
302	8	25	0
302	8	26	0
302	8	27	0
302	8	28	0
302	8	29	0
302	8	30	0
302	8	31	0
302	8	32	0
302	8	33	0
302	8	34	0
302	8	35	0
302	8	36	0
302	8	37	0
302	8	38	0
302	8	39	0
302	8	40	0
302	8	41	0
302	8	42	0
302	8	43	0
302	8	44	0
302	8	45	0
302	8	46	0
302	8	47	0
302	8	48	0
302	8	49	0
302	8	50	0
302	8	51	0
302	8	52	0
302	8	53	0
302	8	54	0
302	8	55	0
302	8	56	0
302	8	57	0
302	8	58	0
302	8	59	0
302	9	0	0
302	9	1	0
302	9	2	0
302	9	3	0
302	9	4	0
302	9	5	0
302	9	6	0
302	9	7	0
302	9	8	0
302	9	9	0
302	9	10	0
302	9	11	0
302	9	12	0
302	9	13	0
302	9	14	0
302	9	15	0
302	9	16	0
302	9	17	0
302	9	18	0
302	9	19	0
302	9	20	0
302	9	21	0
302	9	22	0
302	9	23	0
302	9	24	0
302	9	25	0
302	9	26	0
302	9	27	0
302	9	28	0
302	9	29	0
302	9	30	0
302	9	31	0
302	9	32	0
302	9	33	0
302	9	34	0
302	9	35	0
302	9	36	0
302	9	37	0
302	9	38	0
302	9	39	0
302	9	40	0
302	9	41	0
302	9	42	0
302	9	43	0
302	9	44	0
302	9	45	0
302	9	46	0
302	9	47	0
302	9	48	0
302	9	49	0
302	9	50	0
302	9	51	0
302	9	52	0
302	9	53	0
302	9	54	0
302	9	55	0
302	9	56	0
302	9	57	0
302	9	58	0
302	9	59	0
302	10	0	0
302	10	1	0
302	10	2	0
302	10	3	0
302	10	4	0
302	10	5	0
302	10	6	0
302	10	7	0
302	10	8	0
302	10	9	0
302	10	10	0
302	10	11	0
302	10	12	0
302	10	13	0
302	10	14	0
302	10	15	0
302	10	16	0
302	10	17	0
302	10	18	0
302	10	19	0
302	10	20	0
302	10	21	0
302	10	22	0
302	10	23	0
302	10	24	0
302	10	25	0
302	10	26	0
302	10	27	0
302	10	28	0
302	10	29	0
302	10	30	0
302	10	31	0
302	10	32	0
302	10	33	0
302	10	34	0
302	10	35	0
302	10	36	0
302	10	37	0
302	10	38	0
302	10	39	0
302	10	40	0
302	10	41	0
302	10	42	0
302	10	43	0
302	10	44	0
302	10	45	0
302	10	46	0
302	10	47	0
302	10	48	0
302	10	49	0
302	10	50	0
302	10	51	0
302	10	52	0
302	10	53	0
302	10	54	0
302	10	55	0
302	10	56	0
302	10	57	0
302	10	58	0
302	10	59	0
302	11	0	0
302	11	1	0
302	11	2	0
302	11	3	0
302	11	4	0
302	11	5	0
302	11	6	0
302	11	7	0
302	11	8	0
302	11	9	0
302	11	10	0
302	11	11	0
302	11	12	0
302	11	13	0
302	11	14	0
302	11	15	0
302	11	16	0
302	11	17	0
302	11	18	0
302	11	19	0
302	11	20	0
302	11	21	0
302	11	22	0
302	11	23	0
302	11	24	0
302	11	25	0
302	11	26	0
302	11	27	0
302	11	28	0
302	11	29	0
302	11	30	0
302	11	31	0
302	11	32	0
302	11	33	0
302	11	34	0
302	11	35	0
302	11	36	0
302	11	37	0
302	11	38	0
302	11	39	0
302	11	40	0
302	11	41	0
302	11	42	0
302	11	43	0
302	11	44	0
302	11	45	0
302	11	46	0
302	11	47	0
302	11	48	0
302	11	49	0
302	11	50	0
302	11	51	0
302	11	52	0
302	11	53	0
302	11	54	0
302	11	55	0
302	11	56	0
302	11	57	0
302	11	58	0
302	11	59	0
302	12	0	0
302	12	1	0
302	12	2	0
302	12	3	0
302	12	4	0
302	12	5	0
302	12	6	0
302	12	7	0
302	12	8	0
302	12	9	0
302	12	10	0
302	12	11	0
302	12	12	0
302	12	13	0
302	12	14	0
302	12	15	0
302	12	16	0
302	12	17	0
302	12	18	0
302	12	19	0
302	12	20	0
302	12	21	0
302	12	22	0
302	12	23	0
302	12	24	0
302	12	25	0
302	12	26	0
302	12	27	0
302	12	28	0
302	12	29	0
302	12	30	0
302	12	31	0
302	12	32	0
302	12	33	0
302	12	34	0
302	12	35	0
302	12	36	0
302	12	37	0
302	12	38	0
302	12	39	0
302	12	40	0
302	12	41	0
302	12	42	0
302	12	43	0
302	12	44	0
302	12	45	0
302	12	46	0
302	12	47	0
302	12	48	0
302	12	49	0
302	12	50	0
302	12	51	0
302	12	52	0
302	12	53	0
302	12	54	0
302	12	55	0
302	12	56	0
302	12	57	0
302	12	58	0
302	12	59	0
302	13	0	0
302	13	1	0
302	13	2	0
302	13	3	0
302	13	4	0
302	13	5	0
302	13	6	0
302	13	7	0
302	13	8	0
302	13	9	0
302	13	10	0
302	13	11	0
302	13	12	0
302	13	13	0
302	13	14	0
302	13	15	0
302	13	16	0
302	13	17	0
302	13	18	0
302	13	19	0
302	13	20	0
302	13	21	0
302	13	22	0
302	13	23	0
302	13	24	0
302	13	25	0
302	13	26	0
302	13	27	0
302	13	28	0
302	13	29	0
302	13	30	0
302	13	31	0
302	13	32	0
302	13	33	0
302	13	34	0
302	13	35	0
302	13	36	0
302	13	37	0
302	13	38	0
302	13	39	0
302	13	40	0
302	13	41	0
302	13	42	0
302	13	43	0
302	13	44	0
302	13	45	0
302	13	46	0
302	13	47	0
302	13	48	0
302	13	49	0
302	13	50	0
302	13	51	0
302	13	52	0
302	13	53	0
302	13	54	0
302	13	55	0
302	13	56	0
302	13	57	0
302	13	58	0
302	13	59	0
302	14	0	0
302	14	1	0
302	14	2	0
302	14	3	0
302	14	4	0
302	14	5	0
302	14	6	0
302	14	7	0
302	14	8	0
302	14	9	0
302	14	10	0
302	14	11	0
302	14	12	0
302	14	13	0
302	14	14	0
302	14	15	0
302	14	16	0
302	14	17	0
302	14	18	0
302	14	19	0
302	14	20	0
302	14	21	0
302	14	22	0
302	14	23	0
302	14	24	0
302	14	25	0
302	14	26	0
302	14	27	0
302	14	28	0
302	14	29	0
302	14	30	0
302	14	31	0
302	14	32	0
302	14	33	0
302	14	34	0
302	14	35	0
302	14	36	0
302	14	37	0
302	14	38	0
302	14	39	0
302	14	40	0
302	14	41	0
302	14	42	0
302	14	43	0
302	14	44	0
302	14	45	0
302	14	46	0
302	14	47	0
302	14	48	0
302	14	49	0
302	14	50	0
302	14	51	0
302	14	52	0
302	14	53	0
302	14	54	0
302	14	55	0
302	14	56	0
302	14	57	0
302	14	58	0
302	14	59	0
302	15	0	0
302	15	1	0
302	15	2	0
302	15	3	0
302	15	4	0
302	15	5	0
302	15	6	0
302	15	7	0
302	15	8	0
302	15	9	0
302	15	10	0
302	15	11	0
302	15	12	0
302	15	13	0
302	15	14	0
302	15	15	0
302	15	16	0
302	15	17	0
302	15	18	0
302	15	19	0
302	15	20	0
302	15	21	0
302	15	22	0
302	15	23	0
302	15	24	0
302	15	25	0
302	15	26	0
302	15	27	0
302	15	28	0
302	15	29	0
302	15	30	0
302	15	31	0
302	15	32	0
302	15	33	0
302	15	34	0
302	15	35	0
302	15	36	0
302	15	37	0
302	15	38	0
302	15	39	0
302	15	40	0
302	15	41	0
302	15	42	0
302	15	43	0
302	15	44	0
302	15	45	0
302	15	46	0
302	15	47	0
302	15	48	0
302	15	49	0
302	15	50	0
302	15	51	0
302	15	52	0
302	15	53	0
302	15	54	0
302	15	55	0
302	15	56	0
302	15	57	0
302	15	58	0
302	15	59	0
302	16	0	0
302	16	1	0
302	16	2	0
302	16	3	0
302	16	4	0
302	16	5	0
302	16	6	0
302	16	7	0
302	16	8	0
302	16	9	0
302	16	10	0
302	16	11	0
302	16	12	0
302	16	13	0
302	16	14	0
302	16	15	0
302	16	16	0
302	16	17	0
302	16	18	0
302	16	19	0
302	16	20	0
302	16	21	0
302	16	22	0
302	16	23	0
302	16	24	0
302	16	25	0
302	16	26	0
302	16	27	0
302	16	28	0
302	16	29	0
302	16	30	0
302	16	31	0
302	16	32	0
302	16	33	0
302	16	34	0
302	16	35	0
302	16	36	0
302	16	37	0
302	16	38	0
302	16	39	0
302	16	40	0
302	16	41	0
302	16	42	0
302	16	43	0
302	16	44	0
302	16	45	0
302	16	46	0
302	16	47	0
302	16	48	0
302	16	49	0
302	16	50	0
302	16	51	0
302	16	52	0
302	16	53	0
302	16	54	0
302	16	55	0
302	16	56	0
302	16	57	0
302	16	58	0
302	16	59	0
302	17	0	0
302	17	1	0
302	17	2	0
302	17	3	0
302	17	4	0
302	17	5	0
302	17	6	0
302	17	7	0
302	17	8	0
302	17	9	0
302	17	10	0
302	17	11	0
302	17	12	0
302	17	13	0
302	17	14	0
302	17	15	0
302	17	16	0
302	17	17	0
302	17	18	0
302	17	19	0
302	17	20	0
302	17	21	0
302	17	22	0
302	17	23	0
302	17	24	0
302	17	25	0
302	17	26	0
302	17	27	0
302	17	28	0
302	17	29	0
302	17	30	0
302	17	31	0
302	17	32	0
302	17	33	0
302	17	34	0
302	17	35	0
302	17	36	0
302	17	37	0
302	17	38	0
302	17	39	0
302	17	40	0
302	17	41	0
302	17	42	0
302	17	43	0
302	17	44	0
302	17	45	0
302	17	46	0
302	17	47	0
302	17	48	0
302	17	49	0
302	17	50	0
302	17	51	0
302	17	52	0
302	17	53	0
302	17	54	0
302	17	55	0
302	17	56	0
302	17	57	0
302	17	58	0
302	17	59	0
302	18	0	0
302	18	1	0
302	18	2	0
302	18	3	0
302	18	4	0
302	18	5	0
302	18	6	0
302	18	7	0
302	18	8	0
302	18	9	0
302	18	10	0
302	18	11	0
302	18	12	0
302	18	13	0
302	18	14	0
302	18	15	0
302	18	16	0
302	18	17	0
302	18	18	0
302	18	19	0
302	18	20	0
302	18	21	0
302	18	22	0
302	18	23	0
302	18	24	0
302	18	25	0
302	18	26	0
302	18	27	0
302	18	28	0
302	18	29	0
302	18	30	0
302	18	31	0
302	18	32	0
302	18	33	0
302	18	34	0
302	18	35	0
302	18	36	0
302	18	37	0
302	18	38	0
302	18	39	0
302	18	40	0
302	18	41	0
302	18	42	0
302	18	43	0
302	18	44	0
302	18	45	0
302	18	46	0
302	18	47	0
302	18	48	0
302	18	49	0
302	18	50	0
302	18	51	0
302	18	52	0
302	18	53	0
302	18	54	0
302	18	55	0
302	18	56	0
302	18	57	0
302	18	58	0
302	18	59	0
302	19	0	0
302	19	1	0
302	19	2	0
302	19	3	0
302	19	4	0
302	19	5	0
302	19	6	0
302	19	7	0
302	19	8	0
302	19	9	0
302	19	10	0
302	19	11	0
302	19	12	0
302	19	13	0
302	19	14	0
302	19	15	0
302	19	16	0
302	19	17	0
302	19	18	0
302	19	19	0
302	19	20	0
302	19	21	0
302	19	22	0
302	19	23	0
302	19	24	0
302	19	25	0
302	19	26	0
302	19	27	0
302	19	28	0
302	19	29	0
302	19	30	0
302	19	31	0
302	19	32	0
302	19	33	0
302	19	34	0
302	19	35	0
302	19	36	0
302	19	37	0
302	19	38	0
302	19	39	0
302	19	40	0
302	19	41	0
302	19	42	0
302	19	43	0
302	19	44	0
302	19	45	0
302	19	46	0
302	19	47	0
302	19	48	0
302	19	49	0
302	19	50	0
302	19	51	0
302	19	52	0
302	19	53	0
302	19	54	0
302	19	55	0
302	19	56	0
302	19	57	0
302	19	58	0
302	19	59	0
302	20	0	0
302	20	1	0
302	20	2	0
302	20	3	0
302	20	4	0
302	20	5	0
302	20	6	0
302	20	7	0
302	20	8	0
302	20	9	0
302	20	10	0
302	20	11	0
302	20	12	0
302	20	13	0
302	20	14	0
302	20	15	0
302	20	16	0
302	20	17	0
302	20	18	0
302	20	19	0
302	20	20	0
302	20	21	0
302	20	22	0
302	20	23	0
302	20	24	0
302	20	25	0
302	20	26	0
302	20	27	0
302	20	28	0
302	20	29	0
302	20	30	0
302	20	31	0
302	20	32	0
302	20	33	0
302	20	34	0
302	20	35	0
302	20	36	0
302	20	37	0
302	20	38	0
302	20	39	0
302	20	40	0
302	20	41	0
302	20	42	0
302	20	43	0
302	20	44	0
302	20	45	0
302	20	46	0
302	20	47	0
302	20	48	0
302	20	49	0
302	20	50	0
302	20	51	0
302	20	52	0
302	20	53	0
302	20	54	0
302	20	55	0
302	20	56	0
302	20	57	0
302	20	58	0
302	20	59	0
302	21	0	0
302	21	1	0
302	21	2	0
302	21	3	0
302	21	4	0
302	21	5	0
302	21	6	0
302	21	7	0
302	21	8	0
302	21	9	0
302	21	10	0
302	21	11	0
302	21	12	0
302	21	13	0
302	21	14	0
302	21	15	0
302	21	16	0
302	21	17	0
302	21	18	0
302	21	19	0
302	21	20	0
302	21	21	0
302	21	22	0
302	21	23	0
302	21	24	0
302	21	25	0
302	21	26	0
302	21	27	0
302	21	28	0
302	21	29	0
302	21	30	0
302	21	31	0
302	21	32	0
302	21	33	0
302	21	34	0
302	21	35	0
302	21	36	0
302	21	37	0
302	21	38	0
302	21	39	0
302	21	40	0
302	21	41	0
302	21	42	0
302	21	43	0
302	21	44	0
302	21	45	0
302	21	46	0
302	21	47	0
302	21	48	0
302	21	49	0
302	21	50	0
302	21	51	0
302	21	52	0
302	21	53	0
302	21	54	0
302	21	55	0
302	21	56	0
302	21	57	0
302	21	58	0
302	21	59	0
302	22	0	0
302	22	1	0
302	22	2	0
302	22	3	0
302	22	4	0
302	22	5	0
302	22	6	0
302	22	7	0
302	22	8	0
302	22	9	0
302	22	10	0
302	22	11	0
302	22	12	0
302	22	13	0
302	22	14	0
302	22	15	0
302	22	16	0
302	22	17	0
302	22	18	0
302	22	19	0
302	22	20	0
302	22	21	0
302	22	22	0
302	22	23	0
302	22	24	0
302	22	25	0
302	22	26	0
302	22	27	0
302	22	28	0
302	22	29	0
302	22	30	0
302	22	31	0
302	22	32	0
302	22	33	0
302	22	34	0
302	22	35	0
302	22	36	0
302	22	37	0
302	22	38	0
302	22	39	0
302	22	40	0
302	22	41	0
302	22	42	0
302	22	43	0
302	22	44	0
302	22	45	0
302	22	46	0
302	22	47	0
302	22	48	0
302	22	49	0
302	22	50	0
302	22	51	0
302	22	52	0
302	22	53	0
302	22	54	0
302	22	55	0
302	22	56	0
302	22	57	0
302	22	58	0
302	22	59	0
302	23	0	0
302	23	1	0
302	23	2	0
302	23	3	0
302	23	4	0
302	23	5	0
302	23	6	0
302	23	7	0
302	23	8	0
302	23	9	0
302	23	10	0
302	23	11	0
302	23	12	0
302	23	13	0
302	23	14	0
302	23	15	0
302	23	16	0
302	23	17	0
302	23	18	0
302	23	19	0
302	23	20	0
302	23	21	0
302	23	22	0
302	23	23	0
302	23	24	0
302	23	25	0
302	23	26	0
302	23	27	0
302	23	28	0
302	23	29	0
302	23	30	0
302	23	31	0
302	23	32	0
302	23	33	0
302	23	34	0
302	23	35	0
302	23	36	0
302	23	37	0
302	23	38	0
302	23	39	0
302	23	40	0
302	23	41	0
302	23	42	0
302	23	43	0
302	23	44	0
302	23	45	0
302	23	46	0
302	23	47	0
302	23	48	0
302	23	49	0
302	23	50	0
302	23	51	0
302	23	52	0
302	23	53	0
302	23	54	0
302	23	55	0
302	23	56	0
302	23	57	0
302	23	58	0
302	23	59	0
303	0	0	0
303	0	1	0
303	0	2	0
303	0	3	0
303	0	4	0
303	0	5	0
303	0	6	0
303	0	7	0
303	0	8	0
303	0	9	0
303	0	10	0
303	0	11	0
303	0	12	0
303	0	13	0
303	0	14	0
303	0	15	0
303	0	16	0
303	0	17	0
303	0	18	0
303	0	19	0
303	0	20	0
303	0	21	0
303	0	22	0
303	0	23	0
303	0	24	0
303	0	25	0
303	0	26	0
303	0	27	0
303	0	28	0
303	0	29	0
303	0	30	0
303	0	31	0
303	0	32	0
303	0	33	0
303	0	34	0
303	0	35	0
303	0	36	0
303	0	37	0
303	0	38	0
303	0	39	0
303	0	40	0
303	0	41	0
303	0	42	0
303	0	43	0
303	0	44	0
303	0	45	0
303	0	46	0
303	0	47	0
303	0	48	0
303	0	49	0
303	0	50	0
303	0	51	0
303	0	52	0
303	0	53	0
303	0	54	0
303	0	55	0
303	0	56	0
303	0	57	0
303	0	58	0
303	0	59	0
303	1	0	0
303	1	1	0
303	1	2	0
303	1	3	0
303	1	4	0
303	1	5	0
303	1	6	0
303	1	7	0
303	1	8	0
303	1	9	0
303	1	10	0
303	1	11	0
303	1	12	0
303	1	13	0
303	1	14	0
303	1	15	0
303	1	16	0
303	1	17	0
303	1	18	0
303	1	19	0
303	1	20	0
303	1	21	0
303	1	22	0
303	1	23	0
303	1	24	0
303	1	25	0
303	1	26	0
303	1	27	0
303	1	28	0
303	1	29	0
303	1	30	0
303	1	31	0
303	1	32	0
303	1	33	0
303	1	34	0
303	1	35	0
303	1	36	0
303	1	37	0
303	1	38	0
303	1	39	0
303	1	40	0
303	1	41	0
303	1	42	0
303	1	43	0
303	1	44	0
303	1	45	0
303	1	46	0
303	1	47	0
303	1	48	0
303	1	49	0
303	1	50	0
303	1	51	0
303	1	52	0
303	1	53	0
303	1	54	0
303	1	55	0
303	1	56	0
303	1	57	0
303	1	58	0
303	1	59	0
303	2	0	0
303	2	1	0
303	2	2	0
303	2	3	0
303	2	4	0
303	2	5	0
303	2	6	0
303	2	7	0
303	2	8	0
303	2	9	0
303	2	10	0
303	2	11	0
303	2	12	0
303	2	13	0
303	2	14	0
303	2	15	0
303	2	16	0
303	2	17	0
303	2	18	0
303	2	19	0
303	2	20	0
303	2	21	0
303	2	22	0
303	2	23	0
303	2	24	0
303	2	25	0
303	2	26	0
303	2	27	0
303	2	28	0
303	2	29	0
303	2	30	0
303	2	31	0
303	2	32	0
303	2	33	0
303	2	34	0
303	2	35	0
303	2	36	0
303	2	37	0
303	2	38	0
303	2	39	0
303	2	40	0
303	2	41	0
303	2	42	0
303	2	43	0
303	2	44	0
303	2	45	0
303	2	46	0
303	2	47	0
303	2	48	0
303	2	49	0
303	2	50	0
303	2	51	0
303	2	52	0
303	2	53	0
303	2	54	0
303	2	55	0
303	2	56	0
303	2	57	0
303	2	58	0
303	2	59	0
303	3	0	0
303	3	1	0
303	3	2	0
303	3	3	0
303	3	4	0
303	3	5	0
303	3	6	0
303	3	7	0
303	3	8	0
303	3	9	0
303	3	10	0
303	3	11	0
303	3	12	0
303	3	13	0
303	3	14	0
303	3	15	0
303	3	16	0
303	3	17	0
303	3	18	0
303	3	19	0
303	3	20	0
303	3	21	0
303	3	22	0
303	3	23	0
303	3	24	0
303	3	25	0
303	3	26	0
303	3	27	0
303	3	28	0
303	3	29	0
303	3	30	0
303	3	31	0
303	3	32	0
303	3	33	0
303	3	34	0
303	3	35	0
303	3	36	0
303	3	37	0
303	3	38	0
303	3	39	0
303	3	40	0
303	3	41	0
303	3	42	0
303	3	43	0
303	3	44	0
303	3	45	0
303	3	46	0
303	3	47	0
303	3	48	0
303	3	49	0
303	3	50	0
303	3	51	0
303	3	52	0
303	3	53	0
303	3	54	0
303	3	55	0
303	3	56	0
303	3	57	0
303	3	58	0
303	3	59	0
303	4	0	0
303	4	1	0
303	4	2	0
303	4	3	0
303	4	4	0
303	4	5	0
303	4	6	0
303	4	7	0
303	4	8	0
303	4	9	0
303	4	10	0
303	4	11	0
303	4	12	0
303	4	13	0
303	4	14	0
303	4	15	0
303	4	16	0
303	4	17	0
303	4	18	0
303	4	19	0
303	4	20	0
303	4	21	0
303	4	22	0
303	4	23	0
303	4	24	0
303	4	25	0
303	4	26	0
303	4	27	0
303	4	28	0
303	4	29	0
303	4	30	0
303	4	31	0
303	4	32	0
303	4	33	0
303	4	34	0
303	4	35	0
303	4	36	0
303	4	37	0
303	4	38	0
303	4	39	0
303	4	40	0
303	4	41	0
303	4	42	0
303	4	43	0
303	4	44	0
303	4	45	0
303	4	46	0
303	4	47	0
303	4	48	0
303	4	49	0
303	4	50	0
303	4	51	0
303	4	52	0
303	4	53	0
303	4	54	0
303	4	55	0
303	4	56	0
303	4	57	0
303	4	58	0
303	4	59	0
303	5	0	0
303	5	1	0
303	5	2	0
303	5	3	0
303	5	4	0
303	5	5	0
303	5	6	0
303	5	7	0
303	5	8	0
303	5	9	0
303	5	10	0
303	5	11	0
303	5	12	0
303	5	13	0
303	5	14	0
303	5	15	0
303	5	16	0
303	5	17	0
303	5	18	0
303	5	19	0
303	5	20	0
303	5	21	0
303	5	22	0
303	5	23	0
303	5	24	0
303	5	25	0
303	5	26	0
303	5	27	0
303	5	28	0
303	5	29	0
303	5	30	0
303	5	31	0
303	5	32	0
303	5	33	0
303	5	34	0
303	5	35	0
303	5	36	0
303	5	37	0
303	5	38	0
303	5	39	0
303	5	40	0
303	5	41	0
303	5	42	0
303	5	43	0
303	5	44	0
303	5	45	0
303	5	46	0
303	5	47	0
303	5	48	0
303	5	49	0
303	5	50	0
303	5	51	0
303	5	52	0
303	5	53	0
303	5	54	0
303	5	55	0
303	5	56	0
303	5	57	0
303	5	58	0
303	5	59	0
303	6	0	0
303	6	1	0
303	6	2	0
303	6	3	0
303	6	4	0
303	6	5	0
303	6	6	0
303	6	7	0
303	6	8	0
303	6	9	0
303	6	10	0
303	6	11	0
303	6	12	0
303	6	13	0
303	6	14	0
303	6	15	0
303	6	16	0
303	6	17	0
303	6	18	0
303	6	19	0
303	6	20	0
303	6	21	0
303	6	22	0
303	6	23	0
303	6	24	0
303	6	25	0
303	6	26	0
303	6	27	0
303	6	28	0
303	6	29	0
303	6	30	0
303	6	31	0
303	6	32	0
303	6	33	0
303	6	34	0
303	6	35	0
303	6	36	0
303	6	37	0
303	6	38	0
303	6	39	0
303	6	40	0
303	6	41	0
303	6	42	0
303	6	43	0
303	6	44	0
303	6	45	0
303	6	46	0
303	6	47	0
303	6	48	0
303	6	49	0
303	6	50	0
303	6	51	0
303	6	52	0
303	6	53	0
303	6	54	0
303	6	55	0
303	6	56	0
303	6	57	0
303	6	58	0
303	6	59	0
303	7	0	0
303	7	1	0
303	7	2	0
303	7	3	0
303	7	4	0
303	7	5	0
303	7	6	0
303	7	7	0
303	7	8	0
303	7	9	0
303	7	10	0
303	7	11	0
303	7	12	0
303	7	13	0
303	7	14	0
303	7	15	0
303	7	16	0
303	7	17	0
303	7	18	0
303	7	19	0
303	7	20	0
303	7	21	0
303	7	22	0
303	7	23	0
303	7	24	0
303	7	25	0
303	7	26	0
303	7	27	0
303	7	28	0
303	7	29	0
303	7	30	0
303	7	31	0
303	7	32	0
303	7	33	0
303	7	34	0
303	7	35	0
303	7	36	0
303	7	37	0
303	7	38	0
303	7	39	0
303	7	40	0
303	7	41	0
303	7	42	0
303	7	43	0
303	7	44	0
303	7	45	0
303	7	46	0
303	7	47	0
303	7	48	0
303	7	49	0
303	7	50	0
303	7	51	0
303	7	52	0
303	7	53	0
303	7	54	0
303	7	55	0
303	7	56	0
303	7	57	0
303	7	58	0
303	7	59	0
303	8	0	0
303	8	1	0
303	8	2	0
303	8	3	0
303	8	4	0
303	8	5	0
303	8	6	0
303	8	7	0
303	8	8	0
303	8	9	0
303	8	10	0
303	8	11	0
303	8	12	0
303	8	13	0
303	8	14	0
303	8	15	0
303	8	16	0
303	8	17	0
303	8	18	0
303	8	19	0
303	8	20	0
303	8	21	0
303	8	22	0
303	8	23	0
303	8	24	0
303	8	25	0
303	8	26	0
303	8	27	0
303	8	28	0
303	8	29	0
303	8	30	0
303	8	31	0
303	8	32	0
303	8	33	0
303	8	34	0
303	8	35	0
303	8	36	0
303	8	37	0
303	8	38	0
303	8	39	0
303	8	40	0
303	8	41	0
303	8	42	0
303	8	43	0
303	8	44	0
303	8	45	0
303	8	46	0
303	8	47	0
303	8	48	0
303	8	49	0
303	8	50	0
303	8	51	0
303	8	52	0
303	8	53	0
303	8	54	0
303	8	55	0
303	8	56	0
303	8	57	0
303	8	58	0
303	8	59	0
303	9	0	0
303	9	1	0
303	9	2	0
303	9	3	0
303	9	4	0
303	9	5	0
303	9	6	0
303	9	7	0
303	9	8	0
303	9	9	0
303	9	10	0
303	9	11	0
303	9	12	0
303	9	13	0
303	9	14	0
303	9	15	0
303	9	16	0
303	9	17	0
303	9	18	0
[truncated: 54,806 more rows]

## Sheet: S7_Het_mouse2
Day	Hr	Min	Cnts/min
260	0	0	0
260	0	1	0
260	0	2	0
260	0	3	0
260	0	4	0
260	0	5	0
260	0	6	0
260	0	7	0
260	0	8	0
260	0	9	0
260	0	10	0
260	0	11	0
260	0	12	0
260	0	13	0
260	0	14	0
260	0	15	0
260	0	16	0
260	0	17	0
260	0	18	0
260	0	19	0
260	0	20	0
260	0	21	0
260	0	22	0
260	0	23	0
260	0	24	0
260	0	25	0
260	0	26	0
260	0	27	0
260	0	28	0
260	0	29	0
260	0	30	0
260	0	31	0
260	0	32	0
260	0	33	0
260	0	34	0
260	0	35	0
260	0	36	0
260	0	37	0
260	0	38	0
260	0	39	0
260	0	40	0
260	0	41	0
260	0	42	0
260	0	43	0
260	0	44	0
260	0	45	0
260	0	46	0
260	0	47	0
260	0	48	0
260	0	49	0
260	0	50	0
260	0	51	0
260	0	52	0
260	0	53	0
260	0	54	0
260	0	55	0
260	0	56	0
260	0	57	0
260	0	58	0
260	0	59	0
260	1	0	0
260	1	1	0
260	1	2	0
260	1	3	0
260	1	4	0
260	1	5	0
260	1	6	0
260	1	7	0
260	1	8	0
260	1	9	0
260	1	10	0
260	1	11	0
260	1	12	0
260	1	13	0
260	1	14	0
260	1	15	0
260	1	16	0
260	1	17	0
260	1	18	0
260	1	19	0
260	1	20	0
260	1	21	0
260	1	22	0
260	1	23	0
260	1	24	0
260	1	25	0
260	1	26	0
260	1	27	0
260	1	28	0
260	1	29	0
260	1	30	0
260	1	31	0
260	1	32	0
260	1	33	0
260	1	34	0
260	1	35	0
260	1	36	0
260	1	37	0
260	1	38	0
260	1	39	0
260	1	40	0
260	1	41	0
260	1	42	0
260	1	43	0
260	1	44	0
260	1	45	0
260	1	46	0
260	1	47	0
260	1	48	0
260	1	49	0
260	1	50	0
260	1	51	0
260	1	52	0
260	1	53	0
260	1	54	0
260	1	55	0
260	1	56	0
260	1	57	0
260	1	58	0
260	1	59	0
260	2	0	0
260	2	1	0
260	2	2	0
260	2	3	0
260	2	4	0
260	2	5	0
260	2	6	0
260	2	7	0
260	2	8	0
260	2	9	0
260	2	10	0
260	2	11	0
260	2	12	0
260	2	13	0
260	2	14	0
260	2	15	0
260	2	16	0
260	2	17	0
260	2	18	0
260	2	19	0
260	2	20	0
260	2	21	0
260	2	22	0
260	2	23	0
260	2	24	0
260	2	25	0
260	2	26	0
260	2	27	0
260	2	28	0
260	2	29	0
260	2	30	0
260	2	31	0
260	2	32	0
260	2	33	0
260	2	34	0
260	2	35	0
260	2	36	0
260	2	37	0
260	2	38	0
260	2	39	0
260	2	40	0
260	2	41	0
260	2	42	0
260	2	43	0
260	2	44	0
260	2	45	0
260	2	46	0
260	2	47	0
260	2	48	0
260	2	49	0
260	2	50	0
260	2	51	0
260	2	52	0
260	2	53	0
260	2	54	0
260	2	55	0
260	2	56	0
260	2	57	0
260	2	58	0
260	2	59	0
260	3	0	0
260	3	1	0
260	3	2	0
260	3	3	0
260	3	4	0
260	3	5	0
260	3	6	0
260	3	7	0
260	3	8	0
260	3	9	0
260	3	10	0
260	3	11	0
260	3	12	0
260	3	13	0
260	3	14	0
260	3	15	0
260	3	16	0
260	3	17	0
260	3	18	0
260	3	19	0
260	3	20	0
260	3	21	0
260	3	22	0
260	3	23	0
260	3	24	0
260	3	25	0
260	3	26	0
260	3	27	0
260	3	28	0
260	3	29	0
260	3	30	0
260	3	31	0
260	3	32	0
260	3	33	0
260	3	34	0
260	3	35	0
260	3	36	0
260	3	37	0
260	3	38	0
260	3	39	0
260	3	40	0
260	3	41	0
260	3	42	0
260	3	43	0
260	3	44	0
260	3	45	0
260	3	46	0
260	3	47	0
260	3	48	0
260	3	49	0
260	3	50	0
260	3	51	0
260	3	52	0
260	3	53	0
260	3	54	0
260	3	55	0
260	3	56	0
260	3	57	0
260	3	58	0
260	3	59	0
260	4	0	0
260	4	1	0
260	4	2	0
260	4	3	0
260	4	4	0
260	4	5	0
260	4	6	0
260	4	7	0
260	4	8	0
260	4	9	0
260	4	10	0
260	4	11	0
260	4	12	0
260	4	13	0
260	4	14	0
260	4	15	0
260	4	16	0
260	4	17	0
260	4	18	0
260	4	19	0
260	4	20	0
260	4	21	0
260	4	22	0
260	4	23	0
260	4	24	0
260	4	25	0
260	4	26	0
260	4	27	0
260	4	28	0
260	4	29	0
260	4	30	0
260	4	31	0
260	4	32	0
260	4	33	0
260	4	34	0
260	4	35	0
260	4	36	0
260	4	37	0
260	4	38	0
260	4	39	0
260	4	40	0
260	4	41	0
260	4	42	0
260	4	43	0
260	4	44	0
260	4	45	0
260	4	46	0
260	4	47	0
260	4	48	0
260	4	49	0
260	4	50	0
260	4	51	0
260	4	52	0
260	4	53	0
260	4	54	0
260	4	55	0
260	4	56	0
260	4	57	0
260	4	58	0
260	4	59	0
260	5	0	0
260	5	1	0
260	5	2	0
260	5	3	0
260	5	4	0
260	5	5	0
260	5	6	0
260	5	7	0
260	5	8	0
260	5	9	0
260	5	10	0
260	5	11	0
260	5	12	0
260	5	13	0
260	5	14	0
260	5	15	0
260	5	16	0
260	5	17	0
260	5	18	0
260	5	19	0
260	5	20	0
260	5	21	0
260	5	22	0
260	5	23	0
260	5	24	0
260	5	25	0
260	5	26	0
260	5	27	0
260	5	28	0
260	5	29	0
260	5	30	0
260	5	31	0
260	5	32	0
260	5	33	0
260	5	34	0
260	5	35	0
260	5	36	0
260	5	37	0
260	5	38	0
260	5	39	0
260	5	40	0
260	5	41	0
260	5	42	0
260	5	43	0
260	5	44	0
260	5	45	0
260	5	46	0
260	5	47	0
260	5	48	0
260	5	49	0
260	5	50	0
260	5	51	0
260	5	52	0
260	5	53	0
260	5	54	0
260	5	55	0
260	5	56	0
260	5	57	0
260	5	58	0
260	5	59	0
260	6	0	0
260	6	1	0
260	6	2	0
260	6	3	0
260	6	4	0
260	6	5	0
260	6	6	0
260	6	7	0
260	6	8	0
260	6	9	0
260	6	10	0
260	6	11	0
260	6	12	0
260	6	13	0
260	6	14	0
260	6	15	0
260	6	16	0
260	6	17	0
260	6	18	0
260	6	19	0
260	6	20	0
260	6	21	0
260	6	22	0
260	6	23	0
260	6	24	0
260	6	25	0
260	6	26	0
260	6	27	0
260	6	28	0
260	6	29	0
260	6	30	0
260	6	31	0
260	6	32	0
260	6	33	0
260	6	34	0
260	6	35	0
260	6	36	0
260	6	37	0
260	6	38	0
260	6	39	0
260	6	40	0
260	6	41	0
260	6	42	0
260	6	43	0
260	6	44	0
260	6	45	0
260	6	46	0
260	6	47	0
260	6	48	0
260	6	49	0
260	6	50	0
260	6	51	0
260	6	52	0
260	6	53	0
260	6	54	0
260	6	55	0
260	6	56	0
260	6	57	0
260	6	58	0
260	6	59	0
260	7	0	0
260	7	1	0
260	7	2	0
260	7	3	0
260	7	4	0
260	7	5	0
260	7	6	0
260	7	7	0
260	7	8	0
260	7	9	0
260	7	10	0
260	7	11	0
260	7	12	0
260	7	13	0
260	7	14	0
260	7	15	0
260	7	16	0
260	7	17	0
260	7	18	0
260	7	19	0
260	7	20	0
260	7	21	0
260	7	22	0
260	7	23	0
260	7	24	0
260	7	25	0
260	7	26	0
260	7	27	0
260	7	28	0
260	7	29	0
260	7	30	0
260	7	31	0
260	7	32	0
260	7	33	0
260	7	34	0
260	7	35	0
260	7	36	0
260	7	37	0
260	7	38	0
260	7	39	0
260	7	40	0
260	7	41	0
260	7	42	0
260	7	43	0
260	7	44	0
260	7	45	0
260	7	46	0
260	7	47	0
260	7	48	0
260	7	49	0
260	7	50	0
260	7	51	0
260	7	52	0
260	7	53	0
260	7	54	0
260	7	55	0
260	7	56	0
260	7	57	0
260	7	58	0
260	7	59	0
260	8	0	0
260	8	1	0
260	8	2	0
260	8	3	0
260	8	4	0
260	8	5	0
260	8	6	0
260	8	7	0
260	8	8	0
260	8	9	0
260	8	10	0
260	8	11	0
260	8	12	0
260	8	13	0
260	8	14	0
260	8	15	0
260	8	16	0
260	8	17	0
260	8	18	0
260	8	19	0
260	8	20	0
260	8	21	0
260	8	22	0
260	8	23	0
260	8	24	0
260	8	25	0
260	8	26	0
260	8	27	0
260	8	28	0
260	8	29	0
260	8	30	0
260	8	31	0
260	8	32	0
260	8	33	0
260	8	34	0
260	8	35	0
260	8	36	0
260	8	37	0
260	8	38	0
260	8	39	0
260	8	40	0
260	8	41	0
260	8	42	0
260	8	43	0
260	8	44	0
260	8	45	0
260	8	46	0
260	8	47	0
260	8	48	0
260	8	49	0
260	8	50	0
260	8	51	0
260	8	52	0
260	8	53	0
260	8	54	0
260	8	55	0
260	8	56	0
260	8	57	0
260	8	58	0
260	8	59	0
260	9	0	0
260	9	1	0
260	9	2	0
260	9	3	0
260	9	4	0
260	9	5	0
260	9	6	0
260	9	7	0
260	9	8	0
260	9	9	0
260	9	10	0
260	9	11	0
260	9	12	0
260	9	13	0
260	9	14	0
260	9	15	0
260	9	16	0
260	9	17	0
260	9	18	0
260	9	19	0
260	9	20	0
260	9	21	0
260	9	22	0
260	9	23	0
260	9	24	0
260	9	25	0
260	9	26	0
260	9	27	0
260	9	28	0
260	9	29	0
260	9	30	0
260	9	31	0
260	9	32	0
260	9	33	0
260	9	34	0
260	9	35	0
260	9	36	0
260	9	37	0
260	9	38	0
260	9	39	0
260	9	40	0
260	9	41	0
260	9	42	0
260	9	43	0
260	9	44	0
260	9	45	0
260	9	46	0
260	9	47	0
260	9	48	0
260	9	49	0
260	9	50	0
260	9	51	0
260	9	52	0
260	9	53	0
260	9	54	0
260	9	55	0
260	9	56	0
260	9	57	0
260	9	58	0
260	9	59	0
260	10	0	0
260	10	1	0
260	10	2	0
260	10	3	0
260	10	4	0
260	10	5	0
260	10	6	0
260	10	7	0
260	10	8	0
260	10	9	0
260	10	10	0
260	10	11	0
260	10	12	0
260	10	13	0
260	10	14	0
260	10	15	0
260	10	16	0
260	10	17	0
260	10	18	0
260	10	19	0
260	10	20	0
260	10	21	0
260	10	22	0
260	10	23	0
260	10	24	0
260	10	25	0
260	10	26	0
260	10	27	0
260	10	28	0
260	10	29	0
260	10	30	0
260	10	31	0
260	10	32	0
260	10	33	0
260	10	34	0
260	10	35	0
260	10	36	0
260	10	37	0
260	10	38	0
260	10	39	0
260	10	40	0
260	10	41	0
260	10	42	0
260	10	43	0
260	10	44	0
260	10	45	0
260	10	46	0
260	10	47	0
260	10	48	0
260	10	49	0
260	10	50	0
260	10	51	0
260	10	52	0
260	10	53	0
260	10	54	0
260	10	55	0
260	10	56	0
260	10	57	0
260	10	58	0
260	10	59	0
260	11	0	0
260	11	1	0
260	11	2	0
260	11	3	0
260	11	4	0
260	11	5	0
260	11	6	0
260	11	7	0
260	11	8	0
260	11	9	0
260	11	10	0
260	11	11	0
260	11	12	0
260	11	13	0
260	11	14	0
260	11	15	0
260	11	16	0
260	11	17	0
260	11	18	0
260	11	19	0
260	11	20	0
260	11	21	0
260	11	22	0
260	11	23	0
260	11	24	0
260	11	25	0
260	11	26	0
260	11	27	0
260	11	28	0
260	11	29	0
260	11	30	0
260	11	31	0
260	11	32	0
260	11	33	0
260	11	34	0
260	11	35	0
260	11	36	0
260	11	37	0
260	11	38	0
260	11	39	0
260	11	40	0
260	11	41	0
260	11	42	0
260	11	43	0
260	11	44	0
260	11	45	0
260	11	46	0
260	11	47	0
260	11	48	0
260	11	49	0
260	11	50	0
260	11	51	0
260	11	52	0
260	11	53	0
260	11	54	0
260	11	55	0
260	11	56	0
260	11	57	0
260	11	58	0
260	11	59	0
260	12	0	0
260	12	1	0
260	12	2	0
260	12	3	0
260	12	4	0
260	12	5	0
260	12	6	0
260	12	7	0
260	12	8	0
260	12	9	0
260	12	10	0
260	12	11	0
260	12	12	0
260	12	13	0
260	12	14	0
260	12	15	0
260	12	16	0
260	12	17	0
260	12	18	0
260	12	19	0
260	12	20	0
260	12	21	0
260	12	22	0
260	12	23	0
260	12	24	0
260	12	25	0
260	12	26	0
260	12	27	0
260	12	28	0
260	12	29	0
260	12	30	0
260	12	31	0
260	12	32	0
260	12	33	0
260	12	34	0
260	12	35	0
260	12	36	0
260	12	37	0
260	12	38	0
260	12	39	0
260	12	40	0
260	12	41	0
260	12	42	0
260	12	43	0
260	12	44	0
260	12	45	0
260	12	46	0
260	12	47	0
260	12	48	0
260	12	49	0
260	12	50	0
260	12	51	0
260	12	52	0
260	12	53	0
260	12	54	0
260	12	55	0
260	12	56	0
260	12	57	0
260	12	58	0
260	12	59	0
260	13	0	0
260	13	1	0
260	13	2	0
260	13	3	0
260	13	4	0
260	13	5	0
260	13	6	0
260	13	7	0
260	13	8	0
260	13	9	0
260	13	10	0
260	13	11	0
260	13	12	0
260	13	13	0
260	13	14	0
260	13	15	0
260	13	16	0
260	13	17	0
260	13	18	0
260	13	19	0
260	13	20	0
260	13	21	0
260	13	22	0
260	13	23	0
260	13	24	0
260	13	25	0
260	13	26	0
260	13	27	0
260	13	28	0
260	13	29	0
260	13	30	0
260	13	31	0
260	13	32	0
260	13	33	0
260	13	34	0
260	13	35	0
260	13	36	0
260	13	37	0
260	13	38	0
260	13	39	0
260	13	40	0
260	13	41	0
260	13	42	0
260	13	43	0
260	13	44	0
260	13	45	0
260	13	46	0
260	13	47	0
260	13	48	0
260	13	49	0
260	13	50	0
260	13	51	0
260	13	52	0
260	13	53	0
260	13	54	0
260	13	55	0
260	13	56	0
260	13	57	0
260	13	58	0
260	13	59	0
260	14	0	0
260	14	1	0
260	14	2	0
260	14	3	0
260	14	4	0
260	14	5	0
260	14	6	0
260	14	7	0
260	14	8	0
260	14	9	0
260	14	10	0
260	14	11	0
260	14	12	0
260	14	13	0
260	14	14	0
260	14	15	0
260	14	16	0
260	14	17	0
260	14	18	0
260	14	19	0
260	14	20	0
260	14	21	0
260	14	22	0
260	14	23	0
260	14	24	0
260	14	25	0
260	14	26	0
260	14	27	0
260	14	28	0
260	14	29	0
260	14	30	0
260	14	31	0
260	14	32	0
260	14	33	0
260	14	34	0
260	14	35	2.2
260	14	36	2.2
260	14	37	2.2
260	14	38	2.2
260	14	39	2.2
260	14	40	0
260	14	41	0
260	14	42	0
260	14	43	0
260	14	44	0
260	14	45	0
260	14	46	0
260	14	47	0
260	14	48	0
260	14	49	0
260	14	50	0
260	14	51	0
260	14	52	0
260	14	53	0
260	14	54	0
260	14	55	0
260	14	56	0
260	14	57	0
260	14	58	0
260	14	59	0
260	15	0	0
260	15	1	0
260	15	2	0
260	15	3	0
260	15	4	0
260	15	5	1.4
260	15	6	1.4
260	15	7	1.4
260	15	8	1.4
260	15	9	1.4
260	15	10	12
260	15	11	12
260	15	12	12
260	15	13	12
260	15	14	12
260	15	15	13.8
260	15	16	13.8
260	15	17	13.8
260	15	18	13.8
260	15	19	13.8
260	15	20	10.6
260	15	21	10.6
260	15	22	10.6
260	15	23	10.6
260	15	24	10.6
260	15	25	6
260	15	26	6
260	15	27	6
260	15	28	6
260	15	29	6
260	15	30	13
260	15	31	13
260	15	32	13
260	15	33	13
260	15	34	13
260	15	35	21
260	15	36	21
260	15	37	21
260	15	38	21
260	15	39	21
260	15	40	16.4
260	15	41	16.4
260	15	42	16.4
260	15	43	16.4
260	15	44	16.4
260	15	45	9.4
260	15	46	9.4
260	15	47	9.4
260	15	48	9.4
260	15	49	9.4
260	15	50	22.4
260	15	51	22.4
260	15	52	22.4
260	15	53	22.4
260	15	54	22.4
260	15	55	7
260	15	56	7
260	15	57	7
260	15	58	7
260	15	59	7
260	16	0	24.4
260	16	1	24.4
260	16	2	24.4
260	16	3	24.4
260	16	4	24.4
260	16	5	9.6
260	16	6	9.6
260	16	7	9.6
260	16	8	9.6
260	16	9	9.6
260	16	10	15.2
260	16	11	15.2
260	16	12	15.2
260	16	13	15.2
260	16	14	15.2
260	16	15	22.6
260	16	16	22.6
260	16	17	22.6
260	16	18	22.6
260	16	19	22.6
260	16	20	6.6
260	16	21	6.6
260	16	22	6.6
260	16	23	6.6
260	16	24	6.6
260	16	25	12.2
260	16	26	12.2
260	16	27	12.2
260	16	28	12.2
260	16	29	12.2
260	16	30	15.6
260	16	31	15.6
260	16	32	15.6
260	16	33	15.6
260	16	34	15.6
260	16	35	10
260	16	36	10
260	16	37	10
260	16	38	10
260	16	39	10
260	16	40	16.8
260	16	41	16.8
260	16	42	16.8
260	16	43	16.8
260	16	44	16.8
260	16	45	14.8
260	16	46	14.8
260	16	47	14.8
260	16	48	14.8
260	16	49	14.8
260	16	50	11.4
260	16	51	11.4
260	16	52	11.4
260	16	53	11.4
260	16	54	11.4
260	16	55	16.2
260	16	56	16.2
260	16	57	16.2
260	16	58	16.2
260	16	59	16.2
260	17	0	0
260	17	1	0
260	17	2	0
260	17	3	0
260	17	4	0
260	17	5	11.6
260	17	6	11.6
260	17	7	11.6
260	17	8	11.6
260	17	9	11.6
260	17	10	4.6
260	17	11	4.6
260	17	12	4.6
260	17	13	4.6
260	17	14	4.6
260	17	15	0
260	17	16	0
260	17	17	0
260	17	18	0
260	17	19	0
260	17	20	0
260	17	21	0
260	17	22	0
260	17	23	0
260	17	24	0
260	17	25	0
260	17	26	0
260	17	27	0
260	17	28	0
260	17	29	0
260	17	30	18.6
260	17	31	18.6
260	17	32	18.6
260	17	33	18.6
260	17	34	18.6
260	17	35	17.2
260	17	36	17.2
260	17	37	17.2
260	17	38	17.2
260	17	39	17.2
260	17	40	19.6
260	17	41	19.6
260	17	42	19.6
260	17	43	19.6
260	17	44	19.6
260	17	45	16.4
260	17	46	16.4
260	17	47	16.4
260	17	48	16.4
260	17	49	16.4
260	17	50	7
260	17	51	7
260	17	52	7
260	17	53	7
260	17	54	7
260	17	55	8.6
260	17	56	8.6
260	17	57	8.6
260	17	58	8.6
260	17	59	8.6
260	18	0	17.8
260	18	1	17.8
260	18	2	17.8
260	18	3	17.8
260	18	4	17.8
260	18	5	8.4
260	18	6	8.4
260	18	7	8.4
260	18	8	8.4
260	18	9	8.4
260	18	10	11.6
260	18	11	11.6
260	18	12	11.6
260	18	13	11.6
260	18	14	11.6
260	18	15	7.2
260	18	16	7.2
260	18	17	7.2
260	18	18	7.2
260	18	19	7.2
260	18	20	8.2
260	18	21	8.2
260	18	22	8.2
260	18	23	8.2
260	18	24	8.2
260	18	25	0
260	18	26	0
260	18	27	0
260	18	28	0
260	18	29	0
260	18	30	0
260	18	31	0
260	18	32	0
260	18	33	0
260	18	34	0
260	18	35	22
260	18	36	22
260	18	37	22
260	18	38	22
260	18	39	22
260	18	40	25.6
260	18	41	25.6
260	18	42	25.6
260	18	43	25.6
260	18	44	25.6
260	18	45	1.8
260	18	46	1.8
260	18	47	1.8
260	18	48	1.8
260	18	49	1.8
260	18	50	23.4
260	18	51	23.4
260	18	52	23.4
260	18	53	23.4
260	18	54	23.4
260	18	55	29.2
260	18	56	29.2
260	18	57	29.2
260	18	58	29.2
260	18	59	29.2
260	19	0	1.6
260	19	1	1.6
260	19	2	1.6
260	19	3	1.6
260	19	4	1.6
260	19	5	2
260	19	6	2
260	19	7	2
260	19	8	2
260	19	9	2
260	19	10	7
260	19	11	7
260	19	12	7
260	19	13	7
260	19	14	7
260	19	15	0
260	19	16	0
260	19	17	0
260	19	18	0
260	19	19	0
260	19	20	0
260	19	21	0
260	19	22	0
260	19	23	0
260	19	24	0
260	19	25	0
260	19	26	0
260	19	27	0
260	19	28	0
260	19	29	0
260	19	30	0
260	19	31	0
260	19	32	0
260	19	33	0
260	19	34	0
260	19	35	10.8
260	19	36	10.8
260	19	37	10.8
260	19	38	10.8
260	19	39	10.8
260	19	40	20.6
260	19	41	20.6
260	19	42	20.6
260	19	43	20.6
260	19	44	20.6
260	19	45	7.2
260	19	46	7.2
260	19	47	7.2
260	19	48	7.2
260	19	49	7.2
260	19	50	10.2
260	19	51	10.2
260	19	52	10.2
260	19	53	10.2
260	19	54	10.2
260	19	55	0
260	19	56	0
260	19	57	0
260	19	58	0
260	19	59	0
260	20	0	0
260	20	1	0
260	20	2	0
260	20	3	0
260	20	4	0
260	20	5	0
260	20	6	0
260	20	7	0
260	20	8	0
260	20	9	0
260	20	10	0
260	20	11	0
260	20	12	0
260	20	13	0
260	20	14	0
260	20	15	0
260	20	16	0
260	20	17	0
260	20	18	0
260	20	19	0
260	20	20	0
260	20	21	0
260	20	22	0
260	20	23	0
260	20	24	0
260	20	25	14.4
260	20	26	14.4
260	20	27	14.4
260	20	28	14.4
260	20	29	14.4
260	20	30	6.4
260	20	31	6.4
260	20	32	6.4
260	20	33	6.4
260	20	34	6.4
260	20	35	25.6
260	20	36	25.6
260	20	37	25.6
260	20	38	25.6
260	20	39	25.6
260	20	40	9.8
260	20	41	9.8
260	20	42	9.8
260	20	43	9.8
260	20	44	9.8
260	20	45	4
260	20	46	4
260	20	47	4
260	20	48	4
260	20	49	4
260	20	50	0
260	20	51	0
260	20	52	0
260	20	53	0
260	20	54	0
260	20	55	0
260	20	56	0
260	20	57	0
260	20	58	0
260	20	59	0
260	21	0	0
260	21	1	0
260	21	2	0
260	21	3	0
260	21	4	0
260	21	5	0
260	21	6	0
260	21	7	0
260	21	8	0
260	21	9	0
260	21	10	0
260	21	11	0
260	21	12	0
260	21	13	0
260	21	14	0
260	21	15	0
260	21	16	0
260	21	17	0
260	21	18	0
260	21	19	0
260	21	20	0
260	21	21	0
260	21	22	0
260	21	23	0
260	21	24	0
260	21	25	0
260	21	26	0
260	21	27	0
260	21	28	0
260	21	29	0
260	21	30	0.2
260	21	31	0.2
260	21	32	0.2
260	21	33	0.2
260	21	34	0.2
260	21	35	11
260	21	36	11
260	21	37	11
260	21	38	11
260	21	39	11
260	21	40	12.6
260	21	41	12.6
260	21	42	12.6
260	21	43	12.6
260	21	44	12.6
260	21	45	10.6
260	21	46	10.6
260	21	47	10.6
260	21	48	10.6
260	21	49	10.6
260	21	50	8.6
260	21	51	8.6
260	21	52	8.6
260	21	53	8.6
260	21	54	8.6
260	21	55	21
260	21	56	21
260	21	57	21
260	21	58	21
260	21	59	21
260	22	0	14.8
260	22	1	14.8
260	22	2	14.8
260	22	3	14.8
260	22	4	14.8
260	22	5	13
260	22	6	13
260	22	7	13
260	22	8	13
260	22	9	13
260	22	10	14.2
260	22	11	14.2
260	22	12	14.2
260	22	13	14.2
260	22	14	14.2
260	22	15	6.2
260	22	16	6.2
260	22	17	6.2
260	22	18	6.2
260	22	19	6.2
260	22	20	8.6
260	22	21	8.6
260	22	22	8.6
260	22	23	8.6
260	22	24	8.6
260	22	25	4.4
260	22	26	4.4
260	22	27	4.4
260	22	28	4.4
260	22	29	4.4
260	22	30	0
260	22	31	0
260	22	32	0
260	22	33	0
260	22	34	0
260	22	35	16.4
260	22	36	16.4
260	22	37	16.4
260	22	38	16.4
260	22	39	16.4
260	22	40	0
260	22	41	0
260	22	42	0
260	22	43	0
260	22	44	0
260	22	45	18.4
260	22	46	18.4
260	22	47	18.4
260	22	48	18.4
260	22	49	18.4
260	22	50	2.6
260	22	51	2.6
260	22	52	2.6
260	22	53	2.6
260	22	54	2.6
260	22	55	7.6
260	22	56	7.6
260	22	57	7.6
260	22	58	7.6
260	22	59	7.6
260	23	0	6.6
260	23	1	6.6
260	23	2	6.6
260	23	3	6.6
260	23	4	6.6
260	23	5	0
260	23	6	0
260	23	7	0
260	23	8	0
260	23	9	0
260	23	10	16
260	23	11	16
260	23	12	16
260	23	13	16
260	23	14	16
260	23	15	4.6
260	23	16	4.6
260	23	17	4.6
260	23	18	4.6
260	23	19	4.6
260	23	20	18.8
260	23	21	18.8
260	23	22	18.8
260	23	23	18.8
260	23	24	18.8
260	23	25	0
260	23	26	0
260	23	27	0
260	23	28	0
260	23	29	0
260	23	30	11
260	23	31	11
260	23	32	11
260	23	33	11
260	23	34	11
260	23	35	0
260	23	36	0
260	23	37	0
260	23	38	0
260	23	39	0
260	23	40	7.2
260	23	41	7.2
260	23	42	7.2
260	23	43	7.2
260	23	44	7.2
260	23	45	0.2
260	23	46	0.2
260	23	47	0.2
260	23	48	0.2
260	23	49	0.2
260	23	50	0
260	23	51	0
260	23	52	0
260	23	53	0
260	23	54	0
260	23	55	0
260	23	56	0
260	23	57	0
260	23	58	0
260	23	59	0
261	0	0	0
261	0	1	0
261	0	2	0
261	0	3	0
261	0	4	0
261	0	5	0
261	0	6	0
261	0	7	0
261	0	8	0
261	0	9	0
261	0	10	0
261	0	11	0
261	0	12	0
261	0	13	0
261	0	14	0
261	0	15	0
261	0	16	0
261	0	17	0
261	0	18	0
261	0	19	0
261	0	20	0
261	0	21	0
261	0	22	0
261	0	23	0
261	0	24	0
261	0	25	0
261	0	26	0
261	0	27	0
261	0	28	0
261	0	29	0
261	0	30	0
261	0	31	0
261	0	32	0
261	0	33	0
261	0	34	0
261	0	35	0
261	0	36	0
261	0	37	0
261	0	38	0
261	0	39	0
261	0	40	0
261	0	41	0
261	0	42	0
261	0	43	0
261	0	44	0
261	0	45	0
261	0	46	0
261	0	47	0
261	0	48	0
261	0	49	0
261	0	50	0
261	0	51	0
261	0	52	0
261	0	53	0
261	0	54	0
261	0	55	0
261	0	56	0
261	0	57	0
261	0	58	0
261	0	59	0
261	1	0	0
261	1	1	0
261	1	2	0
261	1	3	0
261	1	4	0
261	1	5	0
261	1	6	0
261	1	7	0
261	1	8	0
261	1	9	0
261	1	10	0
261	1	11	0
261	1	12	0
261	1	13	0
261	1	14	0
261	1	15	11.6
261	1	16	11.6
261	1	17	11.6
261	1	18	11.6
261	1	19	11.6
261	1	20	20.2
261	1	21	20.2
261	1	22	20.2
261	1	23	20.2
261	1	24	20.2
261	1	25	16.6
261	1	26	16.6
261	1	27	16.6
261	1	28	16.6
261	1	29	16.6
261	1	30	0.8
261	1	31	0.8
261	1	32	0.8
261	1	33	0.8
261	1	34	0.8
261	1	35	9.4
261	1	36	9.4
261	1	37	9.4
261	1	38	9.4
261	1	39	9.4
261	1	40	11.8
261	1	41	11.8
261	1	42	11.8
261	1	43	11.8
261	1	44	11.8
261	1	45	3.2
261	1	46	3.2
261	1	47	3.2
261	1	48	3.2
261	1	49	3.2
261	1	50	4.8
261	1	51	4.8
261	1	52	4.8
261	1	53	4.8
261	1	54	4.8
261	1	55	0
261	1	56	0
261	1	57	0
261	1	58	0
261	1	59	0
261	2	0	0
261	2	1	0
261	2	2	0
261	2	3	0
261	2	4	0
261	2	5	0
261	2	6	0
261	2	7	0
261	2	8	0
261	2	9	0
261	2	10	0
261	2	11	0
261	2	12	0
261	2	13	0
261	2	14	0
261	2	15	0
261	2	16	0
261	2	17	0
261	2	18	0
261	2	19	0
261	2	20	0
261	2	21	0
261	2	22	0
261	2	23	0
261	2	24	0
261	2	25	0
261	2	26	0
261	2	27	0
261	2	28	0
261	2	29	0
261	2	30	0
261	2	31	0
261	2	32	0
261	2	33	0
261	2	34	0
261	2	35	0
261	2	36	0
261	2	37	0
261	2	38	0
261	2	39	0
261	2	40	0
261	2	41	0
261	2	42	0
261	2	43	0
261	2	44	0
261	2	45	0
261	2	46	0
261	2	47	0
261	2	48	0
261	2	49	0
261	2	50	0
261	2	51	0
261	2	52	0
261	2	53	0
261	2	54	0
261	2	55	0
261	2	56	0
261	2	57	0
261	2	58	0
261	2	59	0
261	3	0	0
261	3	1	0
261	3	2	0
261	3	3	0
261	3	4	0
261	3	5	0
261	3	6	0
261	3	7	0
261	3	8	0
261	3	9	0
261	3	10	0
261	3	11	0
261	3	12	0
261	3	13	0
261	3	14	0
261	3	15	0
261	3	16	0
261	3	17	0
261	3	18	0
261	3	19	0
261	3	20	0
261	3	21	0
261	3	22	0
261	3	23	0
261	3	24	0
261	3	25	0
261	3	26	0
261	3	27	0
261	3	28	0
261	3	29	0
261	3	30	0
261	3	31	0
261	3	32	0
261	3	33	0
261	3	34	0
261	3	35	0
261	3	36	0
261	3	37	0
261	3	38	0
261	3	39	0
261	3	40	0
261	3	41	0
261	3	42	0
261	3	43	0
261	3	44	0
261	3	45	0
261	3	46	0
261	3	47	0
261	3	48	0
261	3	49	0
261	3	50	0
261	3	51	0
261	3	52	0
261	3	53	0
261	3	54	0
261	3	55	0
261	3	56	0
261	3	57	0
261	3	58	0
261	3	59	0
261	4	0	0
261	4	1	0
261	4	2	0
261	4	3	0
261	4	4	0
261	4	5	0
261	4	6	0
261	4	7	0
261	4	8	0
261	4	9	0
261	4	10	5
261	4	11	5
261	4	12	5
261	4	13	5
261	4	14	5
261	4	15	19.8
261	4	16	19.8
261	4	17	19.8
261	4	18	19.8
261	4	19	19.8
261	4	20	6.2
261	4	21	6.2
261	4	22	6.2
261	4	23	6.2
261	4	24	6.2
261	4	25	10
261	4	26	10
261	4	27	10
261	4	28	10
261	4	29	10
261	4	30	8.8
261	4	31	8.8
261	4	32	8.8
261	4	33	8.8
261	4	34	8.8
261	4	35	0
261	4	36	0
261	4	37	0
261	4	38	0
261	4	39	0
261	4	40	11.2
261	4	41	11.2
261	4	42	11.2
261	4	43	11.2
261	4	44	11.2
261	4	45	23.8
261	4	46	23.8
261	4	47	23.8
261	4	48	23.8
261	4	49	23.8
261	4	50	0
261	4	51	0
261	4	52	0
261	4	53	0
261	4	54	0
261	4	55	0
261	4	56	0
261	4	57	0
261	4	58	0
261	4	59	0
261	5	0	0
261	5	1	0
261	5	2	0
261	5	3	0
261	5	4	0
261	5	5	0
261	5	6	0
261	5	7	0
261	5	8	0
261	5	9	0
261	5	10	0
261	5	11	0
261	5	12	0
261	5	13	0
261	5	14	0
261	5	15	0
261	5	16	0
261	5	17	0
261	5	18	0
261	5	19	0
261	5	20	0
261	5	21	0
261	5	22	0
261	5	23	0
261	5	24	0
261	5	25	9.4
261	5	26	9.4
261	5	27	9.4
261	5	28	9.4
261	5	29	9.4
261	5	30	0
261	5	31	0
261	5	32	0
261	5	33	0
261	5	34	0
261	5	35	0
261	5	36	0
261	5	37	0
261	5	38	0
261	5	39	0
261	5	40	0
261	5	41	0
261	5	42	0
261	5	43	0
261	5	44	0
261	5	45	0
261	5	46	0
261	5	47	0
261	5	48	0
261	5	49	0
261	5	50	0
261	5	51	0
261	5	52	0
261	5	53	0
261	5	54	0
261	5	55	0
261	5	56	0
261	5	57	0
261	5	58	0
261	5	59	0
261	6	0	0
261	6	1	0
261	6	2	0
261	6	3	0
261	6	4	0
261	6	5	0
261	6	6	0
261	6	7	0
261	6	8	0
261	6	9	0
261	6	10	0
261	6	11	0
261	6	12	0
261	6	13	0
261	6	14	0
261	6	15	0
261	6	16	0
261	6	17	0
261	6	18	0
261	6	19	0
261	6	20	0
261	6	21	0
261	6	22	0
261	6	23	0
261	6	24	0
261	6	25	0
261	6	26	0
261	6	27	0
261	6	28	0
261	6	29	0
261	6	30	0
261	6	31	0
261	6	32	0
261	6	33	0
261	6	34	0
261	6	35	0
261	6	36	0
261	6	37	0
261	6	38	0
261	6	39	0
261	6	40	0
261	6	41	0
261	6	42	0
261	6	43	0
261	6	44	0
261	6	45	0
261	6	46	0
261	6	47	0
261	6	48	0
261	6	49	0
261	6	50	3
261	6	51	3
261	6	52	3
261	6	53	3
261	6	54	3
261	6	55	8.8
261	6	56	8.8
261	6	57	8.8
261	6	58	8.8
261	6	59	8.8
261	7	0	0
261	7	1	0
261	7	2	0
261	7	3	0
261	7	4	0
261	7	5	3.6
261	7	6	3.6
261	7	7	3.6
261	7	8	3.6
261	7	9	3.6
261	7	10	0
261	7	11	0
261	7	12	0
261	7	13	0
261	7	14	0
261	7	15	0
261	7	16	0
261	7	17	0
261	7	18	0
261	7	19	0
261	7	20	1.2
261	7	21	1.2
261	7	22	1.2
261	7	23	1.2
261	7	24	1.2
261	7	25	15.8
261	7	26	15.8
261	7	27	15.8
261	7	28	15.8
261	7	29	15.8
261	7	30	28
261	7	31	28
261	7	32	28
261	7	33	28
261	7	34	28
261	7	35	5.4
261	7	36	5.4
261	7	37	5.4
261	7	38	5.4
261	7	39	5.4
261	7	40	10.4
261	7	41	10.4
261	7	42	10.4
261	7	43	10.4
261	7	44	10.4
261	7	45	1.2
261	7	46	1.2
261	7	47	1.2
261	7	48	1.2
261	7	49	1.2
261	7	50	0
261	7	51	0
261	7	52	0
261	7	53	0
261	7	54	0
261	7	55	0
261	7	56	0
261	7	57	0
261	7	58	0
261	7	59	0
261	8	0	3.6
261	8	1	3.6
261	8	2	3.6
261	8	3	3.6
261	8	4	3.6
261	8	5	15.8
261	8	6	15.8
261	8	7	15.8
261	8	8	15.8
261	8	9	15.8
261	8	10	0
261	8	11	0
261	8	12	0
261	8	13	0
261	8	14	0
261	8	15	0
261	8	16	0
261	8	17	0
261	8	18	0
261	8	19	0
261	8	20	0
261	8	21	0
261	8	22	0
261	8	23	0
261	8	24	0
261	8	25	0
261	8	26	0
261	8	27	0
261	8	28	0
261	8	29	0
261	8	30	0
261	8	31	0
261	8	32	0
261	8	33	0
261	8	34	0
261	8	35	0
261	8	36	0
261	8	37	0
261	8	38	0
261	8	39	0
261	8	40	0
261	8	41	0
261	8	42	0
261	8	43	0
261	8	44	0
261	8	45	0
261	8	46	0
261	8	47	0
261	8	48	0
261	8	49	0
261	8	50	0
261	8	51	0
261	8	52	0
261	8	53	0
261	8	54	0
261	8	55	0
261	8	56	0
261	8	57	0
261	8	58	0
261	8	59	0
261	9	0	0
261	9	1	0
261	9	2	0
261	9	3	0
261	9	4	0
261	9	5	0
261	9	6	0
261	9	7	0
261	9	8	0
261	9	9	0
261	9	10	0
261	9	11	0
261	9	12	0
261	9	13	0
261	9	14	0
261	9	15	0
261	9	16	0
261	9	17	0
261	9	18	0
[truncated: 78,641 more rows]

## Sheet: S7_Het_mouse3
Day	Hr	Min	Cnts/min
260	0	0	0
260	0	1	0
260	0	2	0
260	0	3	0
260	0	4	0
260	0	5	0
260	0	6	0
260	0	7	0
260	0	8	0
260	0	9	0
260	0	10	0
260	0	11	0
260	0	12	0
260	0	13	0
260	0	14	0
260	0	15	0
260	0	16	0
260	0	17	0
260	0	18	0
260	0	19	0
260	0	20	0
260	0	21	0
260	0	22	0
260	0	23	0
260	0	24	0
260	0	25	0
260	0	26	0
260	0	27	0
260	0	28	0
260	0	29	0
260	0	30	0
260	0	31	0
260	0	32	0
260	0	33	0
260	0	34	0
260	0	35	0
260	0	36	0
260	0	37	0
260	0	38	0
260	0	39	0
260	0	40	0
260	0	41	0
260	0	42	0
260	0	43	0
260	0	44	0
260	0	45	0
260	0	46	0
260	0	47	0
260	0	48	0
260	0	49	0
260	0	50	0
260	0	51	0
260	0	52	0
260	0	53	0
260	0	54	0
260	0	55	0
260	0	56	0
260	0	57	0
260	0	58	0
260	0	59	0
260	1	0	0
260	1	1	0
260	1	2	0
260	1	3	0
260	1	4	0
260	1	5	0
260	1	6	0
260	1	7	0
260	1	8	0
260	1	9	0
260	1	10	0
260	1	11	0
260	1	12	0
260	1	13	0
260	1	14	0
260	1	15	0
260	1	16	0
260	1	17	0
260	1	18	0
260	1	19	0
260	1	20	0
260	1	21	0
260	1	22	0
260	1	23	0
260	1	24	0
260	1	25	0
260	1	26	0
260	1	27	0
260	1	28	0
260	1	29	0
260	1	30	0
260	1	31	0
260	1	32	0
260	1	33	0
260	1	34	0
260	1	35	0
260	1	36	0
260	1	37	0
260	1	38	0
260	1	39	0
260	1	40	0
260	1	41	0
260	1	42	0
260	1	43	0
260	1	44	0
260	1	45	0
260	1	46	0
260	1	47	0
260	1	48	0
260	1	49	0
260	1	50	0
260	1	51	0
260	1	52	0
260	1	53	0
260	1	54	0
260	1	55	0
260	1	56	0
260	1	57	0
260	1	58	0
260	1	59	0
260	2	0	0
260	2	1	0
260	2	2	0
260	2	3	0
260	2	4	0
260	2	5	0
260	2	6	0
260	2	7	0
260	2	8	0
260	2	9	0
260	2	10	0
260	2	11	0
260	2	12	0
260	2	13	0
260	2	14	0
260	2	15	0
260	2	16	0
260	2	17	0
260	2	18	0
260	2	19	0
260	2	20	0
260	2	21	0
260	2	22	0
260	2	23	0
260	2	24	0
260	2	25	0
260	2	26	0
260	2	27	0
260	2	28	0
260	2	29	0
260	2	30	0
260	2	31	0
260	2	32	0
260	2	33	0
260	2	34	0
260	2	35	0
260	2	36	0
260	2	37	0
260	2	38	0
260	2	39	0
260	2	40	0
260	2	41	0
260	2	42	0
260	2	43	0
260	2	44	0
260	2	45	0
260	2	46	0
260	2	47	0
260	2	48	0
260	2	49	0
260	2	50	0
260	2	51	0
260	2	52	0
260	2	53	0
260	2	54	0
260	2	55	0
260	2	56	0
260	2	57	0
260	2	58	0
260	2	59	0
260	3	0	0
260	3	1	0
260	3	2	0
260	3	3	0
260	3	4	0
260	3	5	0
260	3	6	0
260	3	7	0
260	3	8	0
260	3	9	0
260	3	10	0
260	3	11	0
260	3	12	0
260	3	13	0
260	3	14	0
260	3	15	0
260	3	16	0
260	3	17	0
260	3	18	0
260	3	19	0
260	3	20	0
260	3	21	0
260	3	22	0
260	3	23	0
260	3	24	0
260	3	25	0
260	3	26	0
260	3	27	0
260	3	28	0
260	3	29	0
260	3	30	0
260	3	31	0
260	3	32	0
260	3	33	0
260	3	34	0
260	3	35	0
260	3	36	0
260	3	37	0
260	3	38	0
260	3	39	0
260	3	40	0
260	3	41	0
260	3	42	0
260	3	43	0
260	3	44	0
260	3	45	0
260	3	46	0
260	3	47	0
260	3	48	0
260	3	49	0
260	3	50	0
260	3	51	0
260	3	52	0
260	3	53	0
260	3	54	0
260	3	55	0
260	3	56	0
260	3	57	0
260	3	58	0
260	3	59	0
260	4	0	0
260	4	1	0
260	4	2	0
260	4	3	0
260	4	4	0
260	4	5	0
260	4	6	0
260	4	7	0
260	4	8	0
260	4	9	0
260	4	10	0
260	4	11	0
260	4	12	0
260	4	13	0
260	4	14	0
260	4	15	0
260	4	16	0
260	4	17	0
260	4	18	0
260	4	19	0
260	4	20	0
260	4	21	0
260	4	22	0
260	4	23	0
260	4	24	0
260	4	25	0
260	4	26	0
260	4	27	0
260	4	28	0
260	4	29	0
260	4	30	0
260	4	31	0
260	4	32	0
260	4	33	0
260	4	34	0
260	4	35	0
260	4	36	0
260	4	37	0
260	4	38	0
260	4	39	0
260	4	40	0
260	4	41	0
260	4	42	0
260	4	43	0
260	4	44	0
260	4	45	0
260	4	46	0
260	4	47	0
260	4	48	0
260	4	49	0
260	4	50	0
260	4	51	0
260	4	52	0
260	4	53	0
260	4	54	0
260	4	55	0
260	4	56	0
260	4	57	0
260	4	58	0
260	4	59	0
260	5	0	0
260	5	1	0
260	5	2	0
260	5	3	0
260	5	4	0
260	5	5	0
260	5	6	0
260	5	7	0
260	5	8	0
260	5	9	0
260	5	10	0
260	5	11	0
260	5	12	0
260	5	13	0
260	5	14	0
260	5	15	0
260	5	16	0
260	5	17	0
260	5	18	0
260	5	19	0
260	5	20	0
260	5	21	0
260	5	22	0
260	5	23	0
260	5	24	0
260	5	25	0
260	5	26	0
260	5	27	0
260	5	28	0
260	5	29	0
260	5	30	0
260	5	31	0
260	5	32	0
260	5	33	0
260	5	34	0
260	5	35	0
260	5	36	0
260	5	37	0
260	5	38	0
260	5	39	0
260	5	40	0
260	5	41	0
260	5	42	0
260	5	43	0
260	5	44	0
260	5	45	0
260	5	46	0
260	5	47	0
260	5	48	0
260	5	49	0
260	5	50	0
260	5	51	0
260	5	52	0
260	5	53	0
260	5	54	0
260	5	55	0
260	5	56	0
260	5	57	0
260	5	58	0
260	5	59	0
260	6	0	0
260	6	1	0
260	6	2	0
260	6	3	0
260	6	4	0
260	6	5	0
260	6	6	0
260	6	7	0
260	6	8	0
260	6	9	0
260	6	10	0
260	6	11	0
260	6	12	0
260	6	13	0
260	6	14	0
260	6	15	0
260	6	16	0
260	6	17	0
260	6	18	0
260	6	19	0
260	6	20	0
260	6	21	0
260	6	22	0
260	6	23	0
260	6	24	0
260	6	25	0
260	6	26	0
260	6	27	0
260	6	28	0
260	6	29	0
260	6	30	0
260	6	31	0
260	6	32	0
260	6	33	0
260	6	34	0
260	6	35	0
260	6	36	0
260	6	37	0
260	6	38	0
260	6	39	0
260	6	40	0
260	6	41	0
260	6	42	0
260	6	43	0
260	6	44	0
260	6	45	0
260	6	46	0
260	6	47	0
260	6	48	0
260	6	49	0
260	6	50	0
260	6	51	0
260	6	52	0
260	6	53	0
260	6	54	0
260	6	55	0
260	6	56	0
260	6	57	0
260	6	58	0
260	6	59	0
260	7	0	0
260	7	1	0
260	7	2	0
260	7	3	0
260	7	4	0
260	7	5	0
260	7	6	0
260	7	7	0
260	7	8	0
260	7	9	0
260	7	10	0
260	7	11	0
260	7	12	0
260	7	13	0
260	7	14	0
260	7	15	0
260	7	16	0
260	7	17	0
260	7	18	0
260	7	19	0
260	7	20	0
260	7	21	0
260	7	22	0
260	7	23	0
260	7	24	0
260	7	25	0
260	7	26	0
260	7	27	0
260	7	28	0
260	7	29	0
260	7	30	0
260	7	31	0
260	7	32	0
260	7	33	0
260	7	34	0
260	7	35	0
260	7	36	0
260	7	37	0
260	7	38	0
260	7	39	0
260	7	40	0
260	7	41	0
260	7	42	0
260	7	43	0
260	7	44	0
260	7	45	0
260	7	46	0
260	7	47	0
260	7	48	0
260	7	49	0
260	7	50	0
260	7	51	0
260	7	52	0
260	7	53	0
260	7	54	0
260	7	55	0
260	7	56	0
260	7	57	0
260	7	58	0
260	7	59	0
260	8	0	0
260	8	1	0
260	8	2	0
260	8	3	0
260	8	4	0
260	8	5	0
260	8	6	0
260	8	7	0
260	8	8	0
260	8	9	0
260	8	10	0
260	8	11	0
260	8	12	0
260	8	13	0
260	8	14	0
260	8	15	0
260	8	16	0
260	8	17	0
260	8	18	0
260	8	19	0
260	8	20	0
260	8	21	0
260	8	22	0
260	8	23	0
260	8	24	0
260	8	25	0
260	8	26	0
260	8	27	0
260	8	28	0
260	8	29	0
260	8	30	0
260	8	31	0
260	8	32	0
260	8	33	0
260	8	34	0
260	8	35	0
260	8	36	0
260	8	37	0
260	8	38	0
260	8	39	0
260	8	40	0
260	8	41	0
260	8	42	0
260	8	43	0
260	8	44	0
260	8	45	0
260	8	46	0
260	8	47	0
260	8	48	0
260	8	49	0
260	8	50	0
260	8	51	0
260	8	52	0
260	8	53	0
260	8	54	0
260	8	55	0
260	8	56	0
260	8	57	0
260	8	58	0
260	8	59	0
260	9	0	0
260	9	1	0
260	9	2	0
260	9	3	0
260	9	4	0
260	9	5	0
260	9	6	0
260	9	7	0
260	9	8	0
260	9	9	0
260	9	10	0
260	9	11	0
260	9	12	0
260	9	13	0
260	9	14	0
260	9	15	0
260	9	16	0
260	9	17	0
260	9	18	0
260	9	19	0
260	9	20	0
260	9	21	0
260	9	22	0
260	9	23	0
260	9	24	0
260	9	25	0
260	9	26	0
260	9	27	0
260	9	28	0
260	9	29	0
260	9	30	0
260	9	31	0
260	9	32	0
260	9	33	0
260	9	34	0
260	9	35	0
260	9	36	0
260	9	37	0
260	9	38	0
260	9	39	0
260	9	40	0
260	9	41	0
260	9	42	0
260	9	43	0
260	9	44	0
260	9	45	0
260	9	46	0
260	9	47	0
260	9	48	0
260	9	49	0
260	9	50	0
260	9	51	0
260	9	52	0
260	9	53	0
260	9	54	0
260	9	55	0
260	9	56	0
260	9	57	0
260	9	58	0
260	9	59	0
260	10	0	0
260	10	1	0
260	10	2	0
260	10	3	0
260	10	4	0
260	10	5	0
260	10	6	0
260	10	7	0
260	10	8	0
260	10	9	0
260	10	10	0
260	10	11	0
260	10	12	0
260	10	13	0
260	10	14	0
260	10	15	0
260	10	16	0
260	10	17	0
260	10	18	0
260	10	19	0
260	10	20	0
260	10	21	0
260	10	22	0
260	10	23	0
260	10	24	0
260	10	25	0
260	10	26	0
260	10	27	0
260	10	28	0
260	10	29	0
260	10	30	0
260	10	31	0
260	10	32	0
260	10	33	0
260	10	34	0
260	10	35	0
260	10	36	0
260	10	37	0
260	10	38	0
260	10	39	0
260	10	40	0
260	10	41	0
260	10	42	0
260	10	43	0
260	10	44	0
260	10	45	0
260	10	46	0
260	10	47	0
260	10	48	0
260	10	49	0
260	10	50	0
260	10	51	0
260	10	52	0
260	10	53	0
260	10	54	0
260	10	55	0
260	10	56	0
260	10	57	0
260	10	58	0
260	10	59	0
260	11	0	0
260	11	1	0
260	11	2	0
260	11	3	0
260	11	4	0
260	11	5	0
260	11	6	0
260	11	7	0
260	11	8	0
260	11	9	0
260	11	10	0
260	11	11	0
260	11	12	0
260	11	13	0
260	11	14	0
260	11	15	0
260	11	16	0
260	11	17	0
260	11	18	0
260	11	19	0
260	11	20	0
260	11	21	0
260	11	22	0
260	11	23	0
260	11	24	0
260	11	25	0
260	11	26	0
260	11	27	0
260	11	28	0
260	11	29	0
260	11	30	0
260	11	31	0
260	11	32	0
260	11	33	0
260	11	34	0
260	11	35	0
260	11	36	0
260	11	37	0
260	11	38	0
260	11	39	0
260	11	40	0
260	11	41	0
260	11	42	0
260	11	43	0
260	11	44	0
260	11	45	0
260	11	46	0
260	11	47	0
260	11	48	0
260	11	49	0
260	11	50	0
260	11	51	0
260	11	52	0
260	11	53	0
260	11	54	0
260	11	55	0
260	11	56	0
260	11	57	0
260	11	58	0
260	11	59	0
260	12	0	0
260	12	1	0
260	12	2	0
260	12	3	0
260	12	4	0
260	12	5	0
260	12	6	0
260	12	7	0
260	12	8	0
260	12	9	0
260	12	10	0
260	12	11	0
260	12	12	0
260	12	13	0
260	12	14	0
260	12	15	0
260	12	16	0
260	12	17	0
260	12	18	0
260	12	19	0
260	12	20	0
260	12	21	0
260	12	22	0
260	12	23	0
260	12	24	0
260	12	25	0
260	12	26	0
260	12	27	0
260	12	28	0
260	12	29	0
260	12	30	0
260	12	31	0
260	12	32	0
260	12	33	0
260	12	34	0
260	12	35	0
260	12	36	0
260	12	37	0
260	12	38	0
260	12	39	0
260	12	40	0
260	12	41	0
260	12	42	0
260	12	43	0
260	12	44	0
260	12	45	0
260	12	46	0
260	12	47	0
260	12	48	0
260	12	49	0
260	12	50	0
260	12	51	0
260	12	52	0
260	12	53	0
260	12	54	0
260	12	55	0
260	12	56	0
260	12	57	0
260	12	58	0
260	12	59	0
260	13	0	0
260	13	1	0
260	13	2	0
260	13	3	0
260	13	4	0
260	13	5	0
260	13	6	0
260	13	7	0
260	13	8	0
260	13	9	0
260	13	10	0
260	13	11	0
260	13	12	0
260	13	13	0
260	13	14	0
260	13	15	0
260	13	16	0
260	13	17	0
260	13	18	0
260	13	19	0
260	13	20	0
260	13	21	0
260	13	22	0
260	13	23	0
260	13	24	0
260	13	25	0
260	13	26	0
260	13	27	0
260	13	28	0
260	13	29	0
260	13	30	0
260	13	31	0
260	13	32	0
260	13	33	0
260	13	34	0
260	13	35	0
260	13	36	0
260	13	37	0
260	13	38	0
260	13	39	0
260	13	40	0
260	13	41	0
260	13	42	0
260	13	43	0
260	13	44	0
260	13	45	0
260	13	46	0
260	13	47	0
260	13	48	0
260	13	49	0
260	13	50	0
260	13	51	0
260	13	52	0
260	13	53	0
260	13	54	0
260	13	55	0
260	13	56	0
260	13	57	0
260	13	58	0
260	13	59	0
260	14	0	0
260	14	1	0
260	14	2	0
260	14	3	0
260	14	4	0
260	14	5	0
260	14	6	0
260	14	7	0
260	14	8	0
260	14	9	0
260	14	10	0
260	14	11	0
260	14	12	0
260	14	13	0
260	14	14	0
260	14	15	0
260	14	16	0
260	14	17	0
260	14	18	0
260	14	19	0
260	14	20	0
260	14	21	0
260	14	22	0
260	14	23	0
260	14	24	0
260	14	25	0
260	14	26	0
260	14	27	0
260	14	28	0
260	14	29	0
260	14	30	0
260	14	31	0
260	14	32	0
260	14	33	0
260	14	34	0
260	14	35	1.2
260	14	36	1.2
260	14	37	1.2
260	14	38	1.2
260	14	39	1.2
260	14	40	0
260	14	41	0
260	14	42	0
260	14	43	0
260	14	44	0
260	14	45	0
260	14	46	0
260	14	47	0
260	14	48	0
260	14	49	0
260	14	50	0
260	14	51	0
260	14	52	0
260	14	53	0
260	14	54	0
260	14	55	0
260	14	56	0
260	14	57	0
260	14	58	0
260	14	59	0
260	15	0	0.2
260	15	1	0.2
260	15	2	0.2
260	15	3	0.2
260	15	4	0.2
260	15	5	2.4
260	15	6	2.4
260	15	7	2.4
260	15	8	2.4
260	15	9	2.4
260	15	10	10.2
260	15	11	10.2
260	15	12	10.2
260	15	13	10.2
260	15	14	10.2
260	15	15	7.8
260	15	16	7.8
260	15	17	7.8
260	15	18	7.8
260	15	19	7.8
260	15	20	7
260	15	21	7
260	15	22	7
260	15	23	7
260	15	24	7
260	15	25	2.2
260	15	26	2.2
260	15	27	2.2
260	15	28	2.2
260	15	29	2.2
260	15	30	4.6
260	15	31	4.6
260	15	32	4.6
260	15	33	4.6
260	15	34	4.6
260	15	35	4.4
260	15	36	4.4
260	15	37	4.4
260	15	38	4.4
260	15	39	4.4
260	15	40	5.8
260	15	41	5.8
260	15	42	5.8
260	15	43	5.8
260	15	44	5.8
260	15	45	6.2
260	15	46	6.2
260	15	47	6.2
260	15	48	6.2
260	15	49	6.2
260	15	50	1.4
260	15	51	1.4
260	15	52	1.4
260	15	53	1.4
260	15	54	1.4
260	15	55	0.2
260	15	56	0.2
260	15	57	0.2
260	15	58	0.2
260	15	59	0.2
260	16	0	4.6
260	16	1	4.6
260	16	2	4.6
260	16	3	4.6
260	16	4	4.6
260	16	5	7.2
260	16	6	7.2
260	16	7	7.2
260	16	8	7.2
260	16	9	7.2
260	16	10	0
260	16	11	0
260	16	12	0
260	16	13	0
260	16	14	0
260	16	15	0
260	16	16	0
260	16	17	0
260	16	18	0
260	16	19	0
260	16	20	0
260	16	21	0
260	16	22	0
260	16	23	0
260	16	24	0
260	16	25	0
260	16	26	0
260	16	27	0
260	16	28	0
260	16	29	0
260	16	30	0
260	16	31	0
260	16	32	0
260	16	33	0
260	16	34	0
260	16	35	0
260	16	36	0
260	16	37	0
260	16	38	0
260	16	39	0
260	16	40	0
260	16	41	0
260	16	42	0
260	16	43	0
260	16	44	0
260	16	45	4.8
260	16	46	4.8
260	16	47	4.8
260	16	48	4.8
260	16	49	4.8
260	16	50	3.4
260	16	51	3.4
260	16	52	3.4
260	16	53	3.4
260	16	54	3.4
260	16	55	1.2
260	16	56	1.2
260	16	57	1.2
260	16	58	1.2
260	16	59	1.2
260	17	0	0.2
260	17	1	0.2
260	17	2	0.2
260	17	3	0.2
260	17	4	0.2
260	17	5	1.6
260	17	6	1.6
260	17	7	1.6
260	17	8	1.6
260	17	9	1.6
260	17	10	2.4
260	17	11	2.4
260	17	12	2.4
260	17	13	2.4
260	17	14	2.4
260	17	15	5.4
260	17	16	5.4
260	17	17	5.4
260	17	18	5.4
260	17	19	5.4
260	17	20	1.4
260	17	21	1.4
260	17	22	1.4
260	17	23	1.4
260	17	24	1.4
260	17	25	0
260	17	26	0
260	17	27	0
260	17	28	0
260	17	29	0
260	17	30	0
260	17	31	0
260	17	32	0
260	17	33	0
260	17	34	0
260	17	35	0
260	17	36	0
260	17	37	0
260	17	38	0
260	17	39	0
260	17	40	0
260	17	41	0
260	17	42	0
260	17	43	0
260	17	44	0
260	17	45	4.2
260	17	46	4.2
260	17	47	4.2
260	17	48	4.2
260	17	49	4.2
260	17	50	1.6
260	17	51	1.6
260	17	52	1.6
260	17	53	1.6
260	17	54	1.6
260	17	55	4.6
260	17	56	4.6
260	17	57	4.6
260	17	58	4.6
260	17	59	4.6
260	18	0	1.2
260	18	1	1.2
260	18	2	1.2
260	18	3	1.2
260	18	4	1.2
260	18	5	2.4
260	18	6	2.4
260	18	7	2.4
260	18	8	2.4
260	18	9	2.4
260	18	10	1.6
260	18	11	1.6
260	18	12	1.6
260	18	13	1.6
260	18	14	1.6
260	18	15	0
260	18	16	0
260	18	17	0
260	18	18	0
260	18	19	0
260	18	20	6.8
260	18	21	6.8
260	18	22	6.8
260	18	23	6.8
260	18	24	6.8
260	18	25	0
260	18	26	0
260	18	27	0
260	18	28	0
260	18	29	0
260	18	30	0
260	18	31	0
260	18	32	0
260	18	33	0
260	18	34	0
260	18	35	2.4
260	18	36	2.4
260	18	37	2.4
260	18	38	2.4
260	18	39	2.4
260	18	40	1.4
260	18	41	1.4
260	18	42	1.4
260	18	43	1.4
260	18	44	1.4
260	18	45	0
260	18	46	0
260	18	47	0
260	18	48	0
260	18	49	0
260	18	50	0
260	18	51	0
260	18	52	0
260	18	53	0
260	18	54	0
260	18	55	0
260	18	56	0
260	18	57	0
260	18	58	0
260	18	59	0
260	19	0	0
260	19	1	0
260	19	2	0
260	19	3	0
260	19	4	0
260	19	5	0
260	19	6	0
260	19	7	0
260	19	8	0
260	19	9	0
260	19	10	0
260	19	11	0
260	19	12	0
260	19	13	0
260	19	14	0
260	19	15	0
260	19	16	0
260	19	17	0
260	19	18	0
260	19	19	0
260	19	20	0
260	19	21	0
260	19	22	0
260	19	23	0
260	19	24	0
260	19	25	1
260	19	26	1
260	19	27	1
260	19	28	1
260	19	29	1
260	19	30	3.8
260	19	31	3.8
260	19	32	3.8
260	19	33	3.8
260	19	34	3.8
260	19	35	0
260	19	36	0
260	19	37	0
260	19	38	0
260	19	39	0
260	19	40	0
260	19	41	0
260	19	42	0
260	19	43	0
260	19	44	0
260	19	45	3.8
260	19	46	3.8
260	19	47	3.8
260	19	48	3.8
260	19	49	3.8
260	19	50	3.6
260	19	51	3.6
260	19	52	3.6
260	19	53	3.6
260	19	54	3.6
260	19	55	0
260	19	56	0
260	19	57	0
260	19	58	0
260	19	59	0
260	20	0	0
260	20	1	0
260	20	2	0
260	20	3	0
260	20	4	0
260	20	5	0.4
260	20	6	0.4
260	20	7	0.4
260	20	8	0.4
260	20	9	0.4
260	20	10	1.2
260	20	11	1.2
260	20	12	1.2
260	20	13	1.2
260	20	14	1.2
260	20	15	1.8
260	20	16	1.8
260	20	17	1.8
260	20	18	1.8
260	20	19	1.8
260	20	20	0
260	20	21	0
260	20	22	0
260	20	23	0
260	20	24	0
260	20	25	0
260	20	26	0
260	20	27	0
260	20	28	0
260	20	29	0
260	20	30	0
260	20	31	0
260	20	32	0
260	20	33	0
260	20	34	0
260	20	35	0
260	20	36	0
260	20	37	0
260	20	38	0
260	20	39	0
260	20	40	0
260	20	41	0
260	20	42	0
260	20	43	0
260	20	44	0
260	20	45	0.4
260	20	46	0.4
260	20	47	0.4
260	20	48	0.4
260	20	49	0.4
260	20	50	0
260	20	51	0
260	20	52	0
260	20	53	0
260	20	54	0
260	20	55	0
260	20	56	0
260	20	57	0
260	20	58	0
260	20	59	0
260	21	0	0
260	21	1	0
260	21	2	0
260	21	3	0
260	21	4	0
260	21	5	0
260	21	6	0
260	21	7	0
260	21	8	0
260	21	9	0
260	21	10	0
260	21	11	0
260	21	12	0
260	21	13	0
260	21	14	0
260	21	15	0
260	21	16	0
260	21	17	0
260	21	18	0
260	21	19	0
260	21	20	0
260	21	21	0
260	21	22	0
260	21	23	0
260	21	24	0
260	21	25	0
260	21	26	0
260	21	27	0
260	21	28	0
260	21	29	0
260	21	30	1.2
260	21	31	1.2
260	21	32	1.2
260	21	33	1.2
260	21	34	1.2
260	21	35	0
260	21	36	0
260	21	37	0
260	21	38	0
260	21	39	0
260	21	40	0
260	21	41	0
260	21	42	0
260	21	43	0
260	21	44	0
260	21	45	7.8
260	21	46	7.8
260	21	47	7.8
260	21	48	7.8
260	21	49	7.8
260	21	50	0.6
260	21	51	0.6
260	21	52	0.6
260	21	53	0.6
260	21	54	0.6
260	21	55	0
260	21	56	0
260	21	57	0
260	21	58	0
260	21	59	0
260	22	0	1.4
260	22	1	1.4
260	22	2	1.4
260	22	3	1.4
260	22	4	1.4
260	22	5	4.4
260	22	6	4.4
260	22	7	4.4
260	22	8	4.4
260	22	9	4.4
260	22	10	3.4
260	22	11	3.4
260	22	12	3.4
260	22	13	3.4
260	22	14	3.4
260	22	15	5.4
260	22	16	5.4
260	22	17	5.4
260	22	18	5.4
260	22	19	5.4
260	22	20	0
260	22	21	0
260	22	22	0
260	22	23	0
260	22	24	0
260	22	25	5
260	22	26	5
260	22	27	5
260	22	28	5
260	22	29	5
260	22	30	1.6
260	22	31	1.6
260	22	32	1.6
260	22	33	1.6
260	22	34	1.6
260	22	35	3
260	22	36	3
260	22	37	3
260	22	38	3
260	22	39	3
260	22	40	0
260	22	41	0
260	22	42	0
260	22	43	0
260	22	44	0
260	22	45	0
260	22	46	0
260	22	47	0
260	22	48	0
260	22	49	0
260	22	50	1
260	22	51	1
260	22	52	1
260	22	53	1
260	22	54	1
260	22	55	1.2
260	22	56	1.2
260	22	57	1.2
260	22	58	1.2
260	22	59	1.2
260	23	0	2.2
260	23	1	2.2
260	23	2	2.2
260	23	3	2.2
260	23	4	2.2
260	23	5	11.4
260	23	6	11.4
260	23	7	11.4
260	23	8	11.4
260	23	9	11.4
260	23	10	7.2
260	23	11	7.2
260	23	12	7.2
260	23	13	7.2
260	23	14	7.2
260	23	15	4.4
260	23	16	4.4
260	23	17	4.4
260	23	18	4.4
260	23	19	4.4
260	23	20	0
260	23	21	0
260	23	22	0
260	23	23	0
260	23	24	0
260	23	25	0
260	23	26	0
260	23	27	0
260	23	28	0
260	23	29	0
260	23	30	1.2
260	23	31	1.2
260	23	32	1.2
260	23	33	1.2
260	23	34	1.2
260	23	35	0
260	23	36	0
260	23	37	0
260	23	38	0
260	23	39	0
260	23	40	0
260	23	41	0
260	23	42	0
260	23	43	0
260	23	44	0
260	23	45	0
260	23	46	0
260	23	47	0
260	23	48	0
260	23	49	0
260	23	50	23.4
260	23	51	23.4
260	23	52	23.4
260	23	53	23.4
260	23	54	23.4
260	23	55	20.8
260	23	56	20.8
260	23	57	20.8
260	23	58	20.8
260	23	59	20.8
261	0	0	0
261	0	1	0
261	0	2	0
261	0	3	0
261	0	4	0
261	0	5	0
261	0	6	0
261	0	7	0
261	0	8	0
261	0	9	0
261	0	10	0
261	0	11	0
261	0	12	0
261	0	13	0
261	0	14	0
261	0	15	0
261	0	16	0
261	0	17	0
261	0	18	0
261	0	19	0
261	0	20	3.4
261	0	21	3.4
261	0	22	3.4
261	0	23	3.4
261	0	24	3.4
261	0	25	0
261	0	26	0
261	0	27	0
261	0	28	0
261	0	29	0
261	0	30	0
261	0	31	0
261	0	32	0
261	0	33	0
261	0	34	0
261	0	35	0
261	0	36	0
261	0	37	0
261	0	38	0
261	0	39	0
261	0	40	0
261	0	41	0
261	0	42	0
261	0	43	0
261	0	44	0
261	0	45	0
261	0	46	0
261	0	47	0
261	0	48	0
261	0	49	0
261	0	50	0
261	0	51	0
261	0	52	0
261	0	53	0
261	0	54	0
261	0	55	0
261	0	56	0
261	0	57	0
261	0	58	0
261	0	59	0
261	1	0	0
261	1	1	0
261	1	2	0
261	1	3	0
261	1	4	0
261	1	5	0
261	1	6	0
261	1	7	0
261	1	8	0
261	1	9	0
261	1	10	0
261	1	11	0
261	1	12	0
261	1	13	0
261	1	14	0
261	1	15	0
261	1	16	0
261	1	17	0
261	1	18	0
261	1	19	0
261	1	20	0
261	1	21	0
261	1	22	0
261	1	23	0
261	1	24	0
261	1	25	0
261	1	26	0
261	1	27	0
261	1	28	0
261	1	29	0
261	1	30	0
261	1	31	0
261	1	32	0
261	1	33	0
261	1	34	0
261	1	35	0
261	1	36	0
261	1	37	0
261	1	38	0
261	1	39	0
261	1	40	0
261	1	41	0
261	1	42	0
261	1	43	0
261	1	44	0
261	1	45	0
261	1	46	0
261	1	47	0
261	1	48	0
261	1	49	0
261	1	50	0
261	1	51	0
261	1	52	0
261	1	53	0
261	1	54	0
261	1	55	0
261	1	56	0
261	1	57	0
261	1	58	0
261	1	59	0
261	2	0	0
261	2	1	0
261	2	2	0
261	2	3	0
261	2	4	0
261	2	5	0
261	2	6	0
261	2	7	0
261	2	8	0
261	2	9	0
261	2	10	0
261	2	11	0
261	2	12	0
261	2	13	0
261	2	14	0
261	2	15	0
261	2	16	0
261	2	17	0
261	2	18	0
261	2	19	0
261	2	20	0
261	2	21	0
261	2	22	0
261	2	23	0
261	2	24	0
261	2	25	0
261	2	26	0
261	2	27	0
261	2	28	0
261	2	29	0
261	2	30	0
261	2	31	0
261	2	32	0
261	2	33	0
261	2	34	0
261	2	35	0
261	2	36	0
261	2	37	0
261	2	38	0
261	2	39	0
261	2	40	0
261	2	41	0
261	2	42	0
261	2	43	0
261	2	44	0
261	2	45	0
261	2	46	0
261	2	47	0
261	2	48	0
261	2	49	0
261	2	50	0
261	2	51	0
261	2	52	0
261	2	53	0
261	2	54	0
261	2	55	0
261	2	56	0
261	2	57	0
261	2	58	0
261	2	59	0
261	3	0	0
261	3	1	0
261	3	2	0
261	3	3	0
261	3	4	0
261	3	5	0
261	3	6	0
261	3	7	0
261	3	8	0
261	3	9	0
261	3	10	0
261	3	11	0
261	3	12	0
261	3	13	0
261	3	14	0
261	3	15	0
261	3	16	0
261	3	17	0
261	3	18	0
261	3	19	0
261	3	20	0
261	3	21	0
261	3	22	0
261	3	23	0
261	3	24	0
261	3	25	0
261	3	26	0
261	3	27	0
261	3	28	0
261	3	29	0
261	3	30	0
261	3	31	0
261	3	32	0
261	3	33	0
261	3	34	0
261	3	35	0
261	3	36	0
261	3	37	0
261	3	38	0
261	3	39	0
261	3	40	0
261	3	41	0
261	3	42	0
261	3	43	0
261	3	44	0
261	3	45	4.6
261	3	46	4.6
261	3	47	4.6
261	3	48	4.6
261	3	49	4.6
261	3	50	3.8
261	3	51	3.8
261	3	52	3.8
261	3	53	3.8
261	3	54	3.8
261	3	55	1.8
261	3	56	1.8
261	3	57	1.8
261	3	58	1.8
261	3	59	1.8
261	4	0	9.2
261	4	1	9.2
261	4	2	9.2
261	4	3	9.2
261	4	4	9.2
261	4	5	0
261	4	6	0
261	4	7	0
261	4	8	0
261	4	9	0
261	4	10	11.4
261	4	11	11.4
261	4	12	11.4
261	4	13	11.4
261	4	14	11.4
261	4	15	24.8
261	4	16	24.8
261	4	17	24.8
261	4	18	24.8
261	4	19	24.8
261	4	20	2.6
261	4	21	2.6
261	4	22	2.6
261	4	23	2.6
261	4	24	2.6
261	4	25	0
261	4	26	0
261	4	27	0
261	4	28	0
261	4	29	0
261	4	30	2.8
261	4	31	2.8
261	4	32	2.8
261	4	33	2.8
261	4	34	2.8
261	4	35	4.4
261	4	36	4.4
261	4	37	4.4
261	4	38	4.4
261	4	39	4.4
261	4	40	15.8
261	4	41	15.8
261	4	42	15.8
261	4	43	15.8
261	4	44	15.8
261	4	45	14
261	4	46	14
261	4	47	14
261	4	48	14
261	4	49	14
261	4	50	12.4
261	4	51	12.4
261	4	52	12.4
261	4	53	12.4
261	4	54	12.4
261	4	55	14.8
261	4	56	14.8
261	4	57	14.8
261	4	58	14.8
261	4	59	14.8
261	5	0	0
261	5	1	0
261	5	2	0
261	5	3	0
261	5	4	0
261	5	5	0.4
261	5	6	0.4
261	5	7	0.4
261	5	8	0.4
261	5	9	0.4
261	5	10	16.8
261	5	11	16.8
261	5	12	16.8
261	5	13	16.8
261	5	14	16.8
261	5	15	10.2
261	5	16	10.2
261	5	17	10.2
261	5	18	10.2
261	5	19	10.2
261	5	20	0
261	5	21	0
261	5	22	0
261	5	23	0
261	5	24	0
261	5	25	0
261	5	26	0
261	5	27	0
261	5	28	0
261	5	29	0
261	5	30	0
261	5	31	0
261	5	32	0
261	5	33	0
261	5	34	0
261	5	35	13.6
261	5	36	13.6
261	5	37	13.6
261	5	38	13.6
261	5	39	13.6
261	5	40	29.6
261	5	41	29.6
261	5	42	29.6
261	5	43	29.6
261	5	44	29.6
261	5	45	25.4
261	5	46	25.4
261	5	47	25.4
261	5	48	25.4
261	5	49	25.4
261	5	50	7.8
261	5	51	7.8
261	5	52	7.8
261	5	53	7.8
261	5	54	7.8
261	5	55	0
261	5	56	0
261	5	57	0
261	5	58	0
261	5	59	0
261	6	0	6.8
261	6	1	6.8
261	6	2	6.8
261	6	3	6.8
261	6	4	6.8
261	6	5	9.6
261	6	6	9.6
261	6	7	9.6
261	6	8	9.6
261	6	9	9.6
261	6	10	6.2
261	6	11	6.2
261	6	12	6.2
261	6	13	6.2
261	6	14	6.2
261	6	15	27.8
261	6	16	27.8
261	6	17	27.8
261	6	18	27.8
261	6	19	27.8
261	6	20	28
261	6	21	28
261	6	22	28
261	6	23	28
261	6	24	28
261	6	25	0.6
261	6	26	0.6
261	6	27	0.6
261	6	28	0.6
261	6	29	0.6
261	6	30	2.2
261	6	31	2.2
261	6	32	2.2
261	6	33	2.2
261	6	34	2.2
261	6	35	0
261	6	36	0
261	6	37	0
261	6	38	0
261	6	39	0
261	6	40	0
261	6	41	0
261	6	42	0
261	6	43	0
261	6	44	0
261	6	45	27.4
261	6	46	27.4
261	6	47	27.4
261	6	48	27.4
261	6	49	27.4
261	6	50	28.4
261	6	51	28.4
261	6	52	28.4
261	6	53	28.4
261	6	54	28.4
261	6	55	18
261	6	56	18
261	6	57	18
261	6	58	18
261	6	59	18
261	7	0	16
261	7	1	16
261	7	2	16
261	7	3	16
261	7	4	16
261	7	5	15
261	7	6	15
261	7	7	15
261	7	8	15
261	7	9	15
261	7	10	5.8
261	7	11	5.8
261	7	12	5.8
261	7	13	5.8
261	7	14	5.8
261	7	15	0
261	7	16	0
261	7	17	0
261	7	18	0
261	7	19	0
261	7	20	0
261	7	21	0
261	7	22	0
261	7	23	0
261	7	24	0
261	7	25	11.4
261	7	26	11.4
261	7	27	11.4
261	7	28	11.4
261	7	29	11.4
261	7	30	26.2
261	7	31	26.2
261	7	32	26.2
261	7	33	26.2
261	7	34	26.2
261	7	35	25.2
261	7	36	25.2
261	7	37	25.2
261	7	38	25.2
261	7	39	25.2
261	7	40	19.2
261	7	41	19.2
261	7	42	19.2
261	7	43	19.2
261	7	44	19.2
261	7	45	28.6
261	7	46	28.6
261	7	47	28.6
261	7	48	28.6
261	7	49	28.6
261	7	50	26.4
261	7	51	26.4
261	7	52	26.4
261	7	53	26.4
261	7	54	26.4
261	7	55	20.6
261	7	56	20.6
261	7	57	20.6
261	7	58	20.6
261	7	59	20.6
261	8	0	1.2
261	8	1	1.2
261	8	2	1.2
261	8	3	1.2
261	8	4	1.2
261	8	5	2.4
261	8	6	2.4
261	8	7	2.4
261	8	8	2.4
261	8	9	2.4
261	8	10	0
261	8	11	0
261	8	12	0
261	8	13	0
261	8	14	0
261	8	15	0
261	8	16	0
261	8	17	0
261	8	18	0
261	8	19	0
261	8	20	2.8
261	8	21	2.8
261	8	22	2.8
261	8	23	2.8
261	8	24	2.8
261	8	25	21.4
261	8	26	21.4
261	8	27	21.4
261	8	28	21.4
261	8	29	21.4
261	8	30	20.8
261	8	31	20.8
261	8	32	20.8
261	8	33	20.8
261	8	34	20.8
261	8	35	14
261	8	36	14
261	8	37	14
261	8	38	14
261	8	39	14
261	8	40	5.6
261	8	41	5.6
261	8	42	5.6
261	8	43	5.6
261	8	44	5.6
261	8	45	0.2
261	8	46	0.2
261	8	47	0.2
261	8	48	0.2
261	8	49	0.2
261	8	50	0
261	8	51	0
261	8	52	0
261	8	53	0
261	8	54	0
261	8	55	0
261	8	56	0
261	8	57	0
261	8	58	0
261	8	59	0
261	9	0	0
261	9	1	0
261	9	2	0
261	9	3	0
261	9	4	0
261	9	5	0
261	9	6	0
261	9	7	0
261	9	8	0
261	9	9	0
261	9	10	0
261	9	11	0
261	9	12	0
261	9	13	0
261	9	14	0
261	9	15	0
261	9	16	0
261	9	17	0
261	9	18	0
[truncated: 78,641 more rows]

## Sheet: S7_Het_mouse4
Day	Hr	Min	Cnts/min
239	0	0	0
239	0	1	0
239	0	2	0
239	0	3	0
239	0	4	0
239	0	5	0
239	0	6	0
239	0	7	0
239	0	8	0
239	0	9	0
239	0	10	0
239	0	11	0
239	0	12	0
239	0	13	0
239	0	14	0
239	0	15	0
239	0	16	0
239	0	17	0
239	0	18	0
239	0	19	0
239	0	20	0
239	0	21	0
239	0	22	0
239	0	23	0
239	0	24	0
239	0	25	0
239	0	26	0
239	0	27	0
239	0	28	0
239	0	29	0
239	0	30	0
239	0	31	0
239	0	32	0
239	0	33	0
239	0	34	0
239	0	35	0
239	0	36	0
239	0	37	0
239	0	38	0
239	0	39	0
239	0	40	0
239	0	41	0
239	0	42	0
239	0	43	0
239	0	44	0
239	0	45	0
239	0	46	0
239	0	47	0
239	0	48	0
239	0	49	0
239	0	50	0
239	0	51	0
239	0	52	0
239	0	53	0
239	0	54	0
239	0	55	0
239	0	56	0
239	0	57	0
239	0	58	0
239	0	59	0
239	1	0	0
239	1	1	0
239	1	2	0
239	1	3	0
239	1	4	0
239	1	5	0
239	1	6	0
239	1	7	0
239	1	8	0
239	1	9	0
239	1	10	0
239	1	11	0
239	1	12	0
239	1	13	0
239	1	14	0
239	1	15	0
239	1	16	0
239	1	17	0
239	1	18	0
239	1	19	0
239	1	20	0
239	1	21	0
239	1	22	0
239	1	23	0
239	1	24	0
239	1	25	0
239	1	26	0
239	1	27	0
239	1	28	0
239	1	29	0
239	1	30	0
239	1	31	0
239	1	32	0
239	1	33	0
239	1	34	0
239	1	35	0
239	1	36	0
239	1	37	0
239	1	38	0
239	1	39	0
239	1	40	0
239	1	41	0
239	1	42	0
239	1	43	0
239	1	44	0
239	1	45	0
239	1	46	0
239	1	47	0
239	1	48	0
239	1	49	0
239	1	50	0
239	1	51	0
239	1	52	0
239	1	53	0
239	1	54	0
239	1	55	0
239	1	56	0
239	1	57	0
239	1	58	0
239	1	59	0
239	2	0	3.4
239	2	1	3.4
239	2	2	3.4
239	2	3	3.4
239	2	4	3.4
239	2	5	0
239	2	6	0
239	2	7	0
239	2	8	0
239	2	9	0
239	2	10	0
239	2	11	0
239	2	12	0
239	2	13	0
239	2	14	0
239	2	15	0
239	2	16	0
239	2	17	0
239	2	18	0
239	2	19	0
239	2	20	0
239	2	21	0
239	2	22	0
239	2	23	0
239	2	24	0
239	2	25	0
239	2	26	0
239	2	27	0
239	2	28	0
239	2	29	0
239	2	30	0
239	2	31	0
239	2	32	0
239	2	33	0
239	2	34	0
239	2	35	0
239	2	36	0
239	2	37	0
239	2	38	0
239	2	39	0
239	2	40	0
239	2	41	0
239	2	42	0
239	2	43	0
239	2	44	0
239	2	45	0
239	2	46	0
239	2	47	0
239	2	48	0
239	2	49	0
239	2	50	0
239	2	51	0
239	2	52	0
239	2	53	0
239	2	54	0
239	2	55	0
239	2	56	0
239	2	57	0
239	2	58	0
239	2	59	0
239	3	0	0
239	3	1	0
239	3	2	0
239	3	3	0
239	3	4	0
239	3	5	0
239	3	6	0
239	3	7	0
239	3	8	0
239	3	9	0
239	3	10	0
239	3	11	0
239	3	12	0
239	3	13	0
239	3	14	0
239	3	15	0
239	3	16	0
239	3	17	0
239	3	18	0
239	3	19	0
239	3	20	0
239	3	21	0
239	3	22	0
239	3	23	0
239	3	24	0
239	3	25	0
239	3	26	0
239	3	27	0
239	3	28	0
239	3	29	0
239	3	30	0
239	3	31	0
239	3	32	0
239	3	33	0
239	3	34	0
239	3	35	0
239	3	36	0
239	3	37	0
239	3	38	0
239	3	39	0
239	3	40	0
239	3	41	0
239	3	42	0
239	3	43	0
239	3	44	0
239	3	45	0
239	3	46	0
239	3	47	0
239	3	48	0
239	3	49	0
239	3	50	0
239	3	51	0
239	3	52	0
239	3	53	0
239	3	54	0
239	3	55	0
239	3	56	0
239	3	57	0
239	3	58	0
239	3	59	0
239	4	0	0
239	4	1	0
239	4	2	0
239	4	3	0
239	4	4	0
239	4	5	0
239	4	6	0
239	4	7	0
239	4	8	0
239	4	9	0
239	4	10	0
239	4	11	0
239	4	12	0
239	4	13	0
239	4	14	0
239	4	15	0
239	4	16	0
239	4	17	0
239	4	18	0
239	4	19	0
239	4	20	0
239	4	21	0
239	4	22	0
239	4	23	0
239	4	24	0
239	4	25	1.8
239	4	26	1.8
239	4	27	1.8
239	4	28	1.8
239	4	29	1.8
239	4	30	12.6
239	4	31	12.6
239	4	32	12.6
239	4	33	12.6
239	4	34	12.6
239	4	35	9.8
239	4	36	9.8
239	4	37	9.8
239	4	38	9.8
239	4	39	9.8
239	4	40	0
239	4	41	0
239	4	42	0
239	4	43	0
239	4	44	0
239	4	45	0
239	4	46	0
239	4	47	0
239	4	48	0
239	4	49	0
239	4	50	0
239	4	51	0
239	4	52	0
239	4	53	0
239	4	54	0
239	4	55	0
239	4	56	0
239	4	57	0
239	4	58	0
239	4	59	0
239	5	0	0
239	5	1	0
239	5	2	0
239	5	3	0
239	5	4	0
239	5	5	0
239	5	6	0
239	5	7	0
239	5	8	0
239	5	9	0
239	5	10	0
239	5	11	0
239	5	12	0
239	5	13	0
239	5	14	0
239	5	15	0
239	5	16	0
239	5	17	0
239	5	18	0
239	5	19	0
239	5	20	4
239	5	21	4
239	5	22	4
239	5	23	4
239	5	24	4
239	5	25	0.2
239	5	26	0.2
239	5	27	0.2
239	5	28	0.2
239	5	29	0.2
239	5	30	15.6
239	5	31	15.6
239	5	32	15.6
239	5	33	15.6
239	5	34	15.6
239	5	35	11.6
239	5	36	11.6
239	5	37	11.6
239	5	38	11.6
239	5	39	11.6
239	5	40	0
239	5	41	0
239	5	42	0
239	5	43	0
239	5	44	0
239	5	45	0.8
239	5	46	0.8
239	5	47	0.8
239	5	48	0.8
239	5	49	0.8
239	5	50	12
239	5	51	12
239	5	52	12
239	5	53	12
239	5	54	12
239	5	55	8.4
239	5	56	8.4
239	5	57	8.4
239	5	58	8.4
239	5	59	8.4
239	6	0	0
239	6	1	0
239	6	2	0
239	6	3	0
239	6	4	0
239	6	5	0
239	6	6	0
239	6	7	0
239	6	8	0
239	6	9	0
239	6	10	0
239	6	11	0
239	6	12	0
239	6	13	0
239	6	14	0
239	6	15	0
239	6	16	0
239	6	17	0
239	6	18	0
239	6	19	0
239	6	20	0
239	6	21	0
239	6	22	0
239	6	23	0
239	6	24	0
239	6	25	0
239	6	26	0
239	6	27	0
239	6	28	0
239	6	29	0
239	6	30	0
239	6	31	0
239	6	32	0
239	6	33	0
239	6	34	0
239	6	35	0
239	6	36	0
239	6	37	0
239	6	38	0
239	6	39	0
239	6	40	0
239	6	41	0
239	6	42	0
239	6	43	0
239	6	44	0
239	6	45	0
239	6	46	0
239	6	47	0
239	6	48	0
239	6	49	0
239	6	50	0
239	6	51	0
239	6	52	0
239	6	53	0
239	6	54	0
239	6	55	0
239	6	56	0
239	6	57	0
239	6	58	0
239	6	59	0
239	7	0	0
239	7	1	0
239	7	2	0
239	7	3	0
239	7	4	0
239	7	5	0
239	7	6	0
239	7	7	0
239	7	8	0
239	7	9	0
239	7	10	4.4
239	7	11	4.4
239	7	12	4.4
239	7	13	4.4
239	7	14	4.4
239	7	15	0
239	7	16	0
239	7	17	0
239	7	18	0
239	7	19	0
239	7	20	0
239	7	21	0
239	7	22	0
239	7	23	0
239	7	24	0
239	7	25	0
239	7	26	0
239	7	27	0
239	7	28	0
239	7	29	0
239	7	30	0
239	7	31	0
239	7	32	0
239	7	33	0
239	7	34	0
239	7	35	0
239	7	36	0
239	7	37	0
239	7	38	0
239	7	39	0
239	7	40	0
239	7	41	0
239	7	42	0
239	7	43	0
239	7	44	0
239	7	45	0
239	7	46	0
239	7	47	0
239	7	48	0
239	7	49	0
239	7	50	0
239	7	51	0
239	7	52	0
239	7	53	0
239	7	54	0
239	7	55	7.8
239	7	56	7.8
239	7	57	7.8
239	7	58	7.8
239	7	59	7.8
239	8	0	0
239	8	1	0
239	8	2	0
239	8	3	0
239	8	4	0
239	8	5	0
239	8	6	0
239	8	7	0
239	8	8	0
239	8	9	0
239	8	10	10.2
239	8	11	10.2
239	8	12	10.2
239	8	13	10.2
239	8	14	10.2
239	8	15	0
239	8	16	0
239	8	17	0
239	8	18	0
239	8	19	0
239	8	20	0
239	8	21	0
239	8	22	0
239	8	23	0
239	8	24	0
239	8	25	9.6
239	8	26	9.6
239	8	27	9.6
239	8	28	9.6
239	8	29	9.6
239	8	30	17.4
239	8	31	17.4
239	8	32	17.4
239	8	33	17.4
239	8	34	17.4
239	8	35	11.4
239	8	36	11.4
239	8	37	11.4
239	8	38	11.4
239	8	39	11.4
239	8	40	7.8
239	8	41	7.8
239	8	42	7.8
239	8	43	7.8
239	8	44	7.8
239	8	45	1.6
239	8	46	1.6
239	8	47	1.6
239	8	48	1.6
239	8	49	1.6
239	8	50	5.4
239	8	51	5.4
239	8	52	5.4
239	8	53	5.4
239	8	54	5.4
239	8	55	0
239	8	56	0
239	8	57	0
239	8	58	0
239	8	59	0
239	9	0	22.8
239	9	1	22.8
239	9	2	22.8
239	9	3	22.8
239	9	4	22.8
239	9	5	0.4
239	9	6	0.4
239	9	7	0.4
239	9	8	0.4
239	9	9	0.4
239	9	10	12.2
239	9	11	12.2
239	9	12	12.2
239	9	13	12.2
239	9	14	12.2
239	9	15	0.8
239	9	16	0.8
239	9	17	0.8
239	9	18	0.8
239	9	19	0.8
239	9	20	0
239	9	21	0
239	9	22	0
239	9	23	0
239	9	24	0
239	9	25	0.8
239	9	26	0.8
239	9	27	0.8
239	9	28	0.8
239	9	29	0.8
239	9	30	21.2
239	9	31	21.2
239	9	32	21.2
239	9	33	21.2
239	9	34	21.2
239	9	35	10.8
239	9	36	10.8
239	9	37	10.8
239	9	38	10.8
239	9	39	10.8
239	9	40	23
239	9	41	23
239	9	42	23
239	9	43	23
239	9	44	23
239	9	45	2.8
239	9	46	2.8
239	9	47	2.8
239	9	48	2.8
239	9	49	2.8
239	9	50	1.8
239	9	51	1.8
239	9	52	1.8
239	9	53	1.8
239	9	54	1.8
239	9	55	1
239	9	56	1
239	9	57	1
239	9	58	1
239	9	59	1
239	10	0	2.8
239	10	1	2.8
239	10	2	2.8
239	10	3	2.8
239	10	4	2.8
239	10	5	3.8
239	10	6	3.8
239	10	7	3.8
239	10	8	3.8
239	10	9	3.8
239	10	10	2.6
239	10	11	2.6
239	10	12	2.6
239	10	13	2.6
239	10	14	2.6
239	10	15	0
239	10	16	0
239	10	17	0
239	10	18	0
239	10	19	0
239	10	20	7
239	10	21	7
239	10	22	7
239	10	23	7
239	10	24	7
239	10	25	0
239	10	26	0
239	10	27	0
239	10	28	0
239	10	29	0
239	10	30	0
239	10	31	0
239	10	32	0
239	10	33	0
239	10	34	0
239	10	35	0
239	10	36	0
239	10	37	0
239	10	38	0
239	10	39	0
239	10	40	0
239	10	41	0
239	10	42	0
239	10	43	0
239	10	44	0
239	10	45	0
239	10	46	0
239	10	47	0
239	10	48	0
239	10	49	0
239	10	50	0
239	10	51	0
239	10	52	0
239	10	53	0
239	10	54	0
239	10	55	0
239	10	56	0
239	10	57	0
239	10	58	0
239	10	59	0
239	11	0	0
239	11	1	0
239	11	2	0
239	11	3	0
239	11	4	0
239	11	5	0
239	11	6	0
239	11	7	0
239	11	8	0
239	11	9	0
239	11	10	0
239	11	11	0
239	11	12	0
239	11	13	0
239	11	14	0
239	11	15	0
239	11	16	0
239	11	17	0
239	11	18	0
239	11	19	0
239	11	20	0
239	11	21	0
239	11	22	0
239	11	23	0
239	11	24	0
239	11	25	0
239	11	26	0
239	11	27	0
239	11	28	0
239	11	29	0
239	11	30	0
239	11	31	0
239	11	32	0
239	11	33	0
239	11	34	0
239	11	35	0
239	11	36	0
239	11	37	0
239	11	38	0
239	11	39	0
239	11	40	0
239	11	41	0
239	11	42	0
239	11	43	0
239	11	44	0
239	11	45	0
239	11	46	0
239	11	47	0
239	11	48	0
239	11	49	0
239	11	50	0
239	11	51	0
239	11	52	0
239	11	53	0
239	11	54	0
239	11	55	0
239	11	56	0
239	11	57	0
239	11	58	0
239	11	59	0
239	12	0	0
239	12	1	0
239	12	2	0
239	12	3	0
239	12	4	0
239	12	5	0
239	12	6	0
239	12	7	0
239	12	8	0
239	12	9	0
239	12	10	0
239	12	11	0
239	12	12	0
239	12	13	0
239	12	14	0
239	12	15	0
239	12	16	0
239	12	17	0
239	12	18	0
239	12	19	0
239	12	20	0
239	12	21	0
239	12	22	0
239	12	23	0
239	12	24	0
239	12	25	0
239	12	26	0
239	12	27	0
239	12	28	0
239	12	29	0
239	12	30	0
239	12	31	0
239	12	32	0
239	12	33	0
239	12	34	0
239	12	35	0
239	12	36	0
239	12	37	0
239	12	38	0
239	12	39	0
239	12	40	0
239	12	41	0
239	12	42	0
239	12	43	0
239	12	44	0
239	12	45	4.2
239	12	46	4.2
239	12	47	4.2
239	12	48	4.2
239	12	49	4.2
239	12	50	0
239	12	51	0
239	12	52	0
239	12	53	0
239	12	54	0
239	12	55	0
239	12	56	0
239	12	57	0
239	12	58	0
239	12	59	0
239	13	0	0
239	13	1	0
239	13	2	0
239	13	3	0
239	13	4	0
239	13	5	0
239	13	6	0
239	13	7	0
239	13	8	0
239	13	9	0
239	13	10	0
239	13	11	0
239	13	12	0
239	13	13	0
239	13	14	0
239	13	15	0
239	13	16	0
239	13	17	0
239	13	18	0
239	13	19	0
239	13	20	0
239	13	21	0
239	13	22	0
239	13	23	0
239	13	24	0
239	13	25	1
239	13	26	1
239	13	27	1
239	13	28	1
239	13	29	1
239	13	30	1.6
239	13	31	1.6
239	13	32	1.6
239	13	33	1.6
239	13	34	1.6
239	13	35	2.4
239	13	36	2.4
239	13	37	2.4
239	13	38	2.4
239	13	39	2.4
239	13	40	0
239	13	41	0
239	13	42	0
239	13	43	0
239	13	44	0
239	13	45	0
239	13	46	0
239	13	47	0
239	13	48	0
239	13	49	0
239	13	50	0
239	13	51	0
239	13	52	0
239	13	53	0
239	13	54	0
239	13	55	0
239	13	56	0
239	13	57	0
239	13	58	0
239	13	59	0
239	14	0	0
239	14	1	0
239	14	2	0
239	14	3	0
239	14	4	0
239	14	5	0
239	14	6	0
239	14	7	0
239	14	8	0
239	14	9	0
239	14	10	0
239	14	11	0
239	14	12	0
239	14	13	0
239	14	14	0
239	14	15	0
239	14	16	0
239	14	17	0
239	14	18	0
239	14	19	0
239	14	20	0
239	14	21	0
239	14	22	0
239	14	23	0
239	14	24	0
239	14	25	0
239	14	26	0
239	14	27	0
239	14	28	0
239	14	29	0
239	14	30	0
239	14	31	0
239	14	32	0
239	14	33	0
239	14	34	0
239	14	35	0
239	14	36	0
239	14	37	0
239	14	38	0
239	14	39	0
239	14	40	7
239	14	41	7
239	14	42	7
239	14	43	7
239	14	44	7
239	14	45	0
239	14	46	0
239	14	47	0
239	14	48	0
239	14	49	0
239	14	50	0
239	14	51	0
239	14	52	0
239	14	53	0
239	14	54	0
239	14	55	0
239	14	56	0
239	14	57	0
239	14	58	0
239	14	59	0
239	15	0	0
239	15	1	0
239	15	2	0
239	15	3	0
239	15	4	0
239	15	5	0
239	15	6	0
239	15	7	0
239	15	8	0
239	15	9	0
239	15	10	0
239	15	11	0
239	15	12	0
239	15	13	0
239	15	14	0
239	15	15	0
239	15	16	0
239	15	17	0
239	15	18	0
239	15	19	0
239	15	20	0
239	15	21	0
239	15	22	0
239	15	23	0
239	15	24	0
239	15	25	0
239	15	26	0
239	15	27	0
239	15	28	0
239	15	29	0
239	15	30	0
239	15	31	0
239	15	32	0
239	15	33	0
239	15	34	0
239	15	35	0
239	15	36	0
239	15	37	0
239	15	38	0
239	15	39	0
239	15	40	0
239	15	41	0
239	15	42	0
239	15	43	0
239	15	44	0
239	15	45	0
239	15	46	0
239	15	47	0
239	15	48	0
239	15	49	0
239	15	50	0
239	15	51	0
239	15	52	0
239	15	53	0
239	15	54	0
239	15	55	0
239	15	56	0
239	15	57	0
239	15	58	0
239	15	59	0
239	16	0	0.2
239	16	1	0.2
239	16	2	0.2
239	16	3	0.2
239	16	4	0.2
239	16	5	0
239	16	6	0
239	16	7	0
239	16	8	0
239	16	9	0
239	16	10	0
239	16	11	0
239	16	12	0
239	16	13	0
239	16	14	0
239	16	15	0
239	16	16	0
239	16	17	0
239	16	18	0
239	16	19	0
239	16	20	1.4
239	16	21	1.4
239	16	22	1.4
239	16	23	1.4
239	16	24	1.4
239	16	25	4
239	16	26	4
239	16	27	4
239	16	28	4
239	16	29	4
239	16	30	13.2
239	16	31	13.2
239	16	32	13.2
239	16	33	13.2
239	16	34	13.2
239	16	35	0
239	16	36	0
239	16	37	0
239	16	38	0
239	16	39	0
239	16	40	0
239	16	41	0
239	16	42	0
239	16	43	0
239	16	44	0
239	16	45	0
239	16	46	0
239	16	47	0
239	16	48	0
239	16	49	0
239	16	50	0
239	16	51	0
239	16	52	0
239	16	53	0
239	16	54	0
239	16	55	0
239	16	56	0
239	16	57	0
239	16	58	0
239	16	59	0
239	17	0	0
239	17	1	0
239	17	2	0
239	17	3	0
239	17	4	0
239	17	5	0
239	17	6	0
239	17	7	0
239	17	8	0
239	17	9	0
239	17	10	0
239	17	11	0
239	17	12	0
239	17	13	0
239	17	14	0
239	17	15	0
239	17	16	0
239	17	17	0
239	17	18	0
239	17	19	0
239	17	20	0
239	17	21	0
239	17	22	0
239	17	23	0
239	17	24	0
239	17	25	0
239	17	26	0
239	17	27	0
239	17	28	0
239	17	29	0
239	17	30	0
239	17	31	0
239	17	32	0
239	17	33	0
239	17	34	0
239	17	35	0
239	17	36	0
239	17	37	0
239	17	38	0
239	17	39	0
239	17	40	0
239	17	41	0
239	17	42	0
239	17	43	0
239	17	44	0
239	17	45	0
239	17	46	0
239	17	47	0
239	17	48	0
239	17	49	0
239	17	50	0
239	17	51	0
239	17	52	0
239	17	53	0
239	17	54	0
239	17	55	0
239	17	56	0
239	17	57	0
239	17	58	0
239	17	59	0
239	18	0	0
239	18	1	0
239	18	2	0
239	18	3	0
239	18	4	0
239	18	5	0.4
239	18	6	0.4
239	18	7	0.4
239	18	8	0.4
239	18	9	0.4
239	18	10	0.2
239	18	11	0.2
239	18	12	0.2
239	18	13	0.2
239	18	14	0.2
239	18	15	0
239	18	16	0
239	18	17	0
239	18	18	0
239	18	19	0
239	18	20	0
239	18	21	0
239	18	22	0
239	18	23	0
239	18	24	0
239	18	25	0
239	18	26	0
239	18	27	0
239	18	28	0
239	18	29	0
239	18	30	0
239	18	31	0
239	18	32	0
239	18	33	0
239	18	34	0
239	18	35	0
239	18	36	0
239	18	37	0
239	18	38	0
239	18	39	0
239	18	40	0
239	18	41	0
239	18	42	0
239	18	43	0
239	18	44	0
239	18	45	0
239	18	46	0
239	18	47	0
239	18	48	0
239	18	49	0
239	18	50	0
239	18	51	0
239	18	52	0
239	18	53	0
239	18	54	0
239	18	55	0
239	18	56	0
239	18	57	0
239	18	58	0
239	18	59	0
239	19	0	0
239	19	1	0
239	19	2	0
239	19	3	0
239	19	4	0
239	19	5	0
239	19	6	0
239	19	7	0
239	19	8	0
239	19	9	0
239	19	10	0
239	19	11	0
239	19	12	0
239	19	13	0
239	19	14	0
239	19	15	0
239	19	16	0
239	19	17	0
239	19	18	0
239	19	19	0
239	19	20	0
239	19	21	0
239	19	22	0
239	19	23	0
239	19	24	0
239	19	25	0
239	19	26	0
239	19	27	0
239	19	28	0
239	19	29	0
239	19	30	0
239	19	31	0
239	19	32	0
239	19	33	0
239	19	34	0
239	19	35	0
239	19	36	0
239	19	37	0
239	19	38	0
239	19	39	0
239	19	40	0
239	19	41	0
239	19	42	0
239	19	43	0
239	19	44	0
239	19	45	0
239	19	46	0
239	19	47	0
239	19	48	0
239	19	49	0
239	19	50	0
239	19	51	0
239	19	52	0
239	19	53	0
239	19	54	0
239	19	55	0
239	19	56	0
239	19	57	0
239	19	58	0
239	19	59	0
239	20	0	0
239	20	1	0
239	20	2	0
239	20	3	0
239	20	4	0
239	20	5	0
239	20	6	0
239	20	7	0
239	20	8	0
239	20	9	0
239	20	10	0
239	20	11	0
239	20	12	0
239	20	13	0
239	20	14	0
239	20	15	0
239	20	16	0
239	20	17	0
239	20	18	0
239	20	19	0
239	20	20	0
239	20	21	0
239	20	22	0
239	20	23	0
239	20	24	0
239	20	25	0
239	20	26	0
239	20	27	0
239	20	28	0
239	20	29	0
239	20	30	0
239	20	31	0
239	20	32	0
239	20	33	0
239	20	34	0
239	20	35	0
239	20	36	0
239	20	37	0
239	20	38	0
239	20	39	0
239	20	40	0
239	20	41	0
239	20	42	0
239	20	43	0
239	20	44	0
239	20	45	0
239	20	46	0
239	20	47	0
239	20	48	0
239	20	49	0
239	20	50	0
239	20	51	0
239	20	52	0
239	20	53	0
239	20	54	0
239	20	55	0
239	20	56	0
239	20	57	0
239	20	58	0
239	20	59	0
239	21	0	0
239	21	1	0
239	21	2	0
239	21	3	0
239	21	4	0
239	21	5	0
239	21	6	0
239	21	7	0
239	21	8	0
239	21	9	0
239	21	10	0
239	21	11	0
239	21	12	0
239	21	13	0
239	21	14	0
239	21	15	0
239	21	16	0
239	21	17	0
239	21	18	0
239	21	19	0
239	21	20	0
239	21	21	0
239	21	22	0
239	21	23	0
239	21	24	0
239	21	25	0
239	21	26	0
239	21	27	0
239	21	28	0
239	21	29	0
239	21	30	0
239	21	31	0
239	21	32	0
239	21	33	0
239	21	34	0
239	21	35	2.4
239	21	36	2.4
239	21	37	2.4
239	21	38	2.4
239	21	39	2.4
239	21	40	0
239	21	41	0
239	21	42	0
239	21	43	0
239	21	44	0
239	21	45	0
239	21	46	0
239	21	47	0
239	21	48	0
239	21	49	0
239	21	50	0
239	21	51	0
239	21	52	0
239	21	53	0
239	21	54	0
239	21	55	0
239	21	56	0
239	21	57	0
239	21	58	0
239	21	59	0
239	22	0	0
239	22	1	0
239	22	2	0
239	22	3	0
239	22	4	0
239	22	5	0
239	22	6	0
239	22	7	0
239	22	8	0
239	22	9	0
239	22	10	0
239	22	11	0
239	22	12	0
239	22	13	0
239	22	14	0
239	22	15	0
239	22	16	0
239	22	17	0
239	22	18	0
239	22	19	0
239	22	20	0
239	22	21	0
239	22	22	0
239	22	23	0
239	22	24	0
239	22	25	0
239	22	26	0
239	22	27	0
239	22	28	0
239	22	29	0
239	22	30	0
239	22	31	0
239	22	32	0
239	22	33	0
239	22	34	0
239	22	35	0
239	22	36	0
239	22	37	0
239	22	38	0
239	22	39	0
239	22	40	0
239	22	41	0
239	22	42	0
239	22	43	0
239	22	44	0
239	22	45	0
239	22	46	0
239	22	47	0
239	22	48	0
239	22	49	0
239	22	50	0
239	22	51	0
239	22	52	0
239	22	53	0
239	22	54	0
239	22	55	0
239	22	56	0
239	22	57	0
239	22	58	0
239	22	59	0
239	23	0	0
239	23	1	0
239	23	2	0
239	23	3	0
239	23	4	0
239	23	5	0
239	23	6	0
239	23	7	0
239	23	8	0
239	23	9	0
239	23	10	0
239	23	11	0
239	23	12	0
239	23	13	0
239	23	14	0
239	23	15	0
239	23	16	0
239	23	17	0
239	23	18	0
239	23	19	0
239	23	20	0
239	23	21	0
239	23	22	0
239	23	23	0
239	23	24	0
239	23	25	0
239	23	26	0
239	23	27	0
239	23	28	0
239	23	29	0
239	23	30	0
239	23	31	0
239	23	32	0
239	23	33	0
239	23	34	0
239	23	35	0
239	23	36	0
239	23	37	0
239	23	38	0
239	23	39	0
239	23	40	0
239	23	41	0
239	23	42	0
239	23	43	0
239	23	44	0
239	23	45	0
239	23	46	0
239	23	47	0
239	23	48	0
239	23	49	0
239	23	50	0
239	23	51	0
239	23	52	0
239	23	53	0
239	23	54	0
239	23	55	0
239	23	56	0
239	23	57	0
239	23	58	0
239	23	59	0
240	0	0	0
240	0	1	0
240	0	2	0
240	0	3	0
240	0	4	0
240	0	5	0.2
240	0	6	0.2
240	0	7	0.2
240	0	8	0.2
240	0	9	0.2
240	0	10	0
240	0	11	0
240	0	12	0
240	0	13	0
240	0	14	0
240	0	15	0
240	0	16	0
240	0	17	0
240	0	18	0
240	0	19	0
240	0	20	0
240	0	21	0
240	0	22	0
240	0	23	0
240	0	24	0
240	0	25	0
240	0	26	0
240	0	27	0
240	0	28	0
240	0	29	0
240	0	30	0
240	0	31	0
240	0	32	0
240	0	33	0
240	0	34	0
240	0	35	0
240	0	36	0
240	0	37	0
240	0	38	0
240	0	39	0
240	0	40	0
240	0	41	0
240	0	42	0
240	0	43	0
240	0	44	0
240	0	45	0
240	0	46	0
240	0	47	0
240	0	48	0
240	0	49	0
240	0	50	0
240	0	51	0
240	0	52	0
240	0	53	0
240	0	54	0
240	0	55	0
240	0	56	0
240	0	57	0
240	0	58	0
240	0	59	0
240	1	0	0
240	1	1	0
240	1	2	0
240	1	3	0
240	1	4	0
240	1	5	0
240	1	6	0
240	1	7	0
240	1	8	0
240	1	9	0
240	1	10	0
240	1	11	0
240	1	12	0
240	1	13	0
240	1	14	0
240	1	15	0
240	1	16	0
240	1	17	0
240	1	18	0
240	1	19	0
240	1	20	0
240	1	21	0
240	1	22	0
240	1	23	0
240	1	24	0
240	1	25	0
240	1	26	0
240	1	27	0
240	1	28	0
240	1	29	0
240	1	30	0
240	1	31	0
240	1	32	0
240	1	33	0
240	1	34	0
240	1	35	0
240	1	36	0
240	1	37	0
240	1	38	0
240	1	39	0
240	1	40	0
240	1	41	0
240	1	42	0
240	1	43	0
240	1	44	0
240	1	45	0
240	1	46	0
240	1	47	0
240	1	48	0
240	1	49	0
240	1	50	0
240	1	51	0
240	1	52	0
240	1	53	0
240	1	54	0
240	1	55	1
240	1	56	1
240	1	57	1
240	1	58	1
240	1	59	1
240	2	0	0
240	2	1	0
240	2	2	0
240	2	3	0
240	2	4	0
240	2	5	0
240	2	6	0
240	2	7	0
240	2	8	0
240	2	9	0
240	2	10	0
240	2	11	0
240	2	12	0
240	2	13	0
240	2	14	0
240	2	15	0
240	2	16	0
240	2	17	0
240	2	18	0
240	2	19	0
240	2	20	0
240	2	21	0
240	2	22	0
240	2	23	0
240	2	24	0
240	2	25	0
240	2	26	0
240	2	27	0
240	2	28	0
240	2	29	0
240	2	30	0
240	2	31	0
240	2	32	0
240	2	33	0
240	2	34	0
240	2	35	0
240	2	36	0
240	2	37	0
240	2	38	0
240	2	39	0
240	2	40	0
240	2	41	0
240	2	42	0
240	2	43	0
240	2	44	0
240	2	45	0
240	2	46	0
240	2	47	0
240	2	48	0
240	2	49	0
240	2	50	0
240	2	51	0
240	2	52	0
240	2	53	0
240	2	54	0
240	2	55	0
240	2	56	0
240	2	57	0
240	2	58	0
240	2	59	0
240	3	0	0
240	3	1	0
240	3	2	0
240	3	3	0
240	3	4	0
240	3	5	0
240	3	6	0
240	3	7	0
240	3	8	0
240	3	9	0
240	3	10	0
240	3	11	0
240	3	12	0
240	3	13	0
240	3	14	0
240	3	15	0
240	3	16	0
240	3	17	0
240	3	18	0
240	3	19	0
240	3	20	0
240	3	21	0
240	3	22	0
240	3	23	0
240	3	24	0
240	3	25	0
240	3	26	0
240	3	27	0
240	3	28	0
240	3	29	0
240	3	30	0
240	3	31	0
240	3	32	0
240	3	33	0
240	3	34	0
240	3	35	6.6
240	3	36	6.6
240	3	37	6.6
240	3	38	6.6
240	3	39	6.6
240	3	40	1.4
240	3	41	1.4
240	3	42	1.4
240	3	43	1.4
240	3	44	1.4
240	3	45	0
240	3	46	0
240	3	47	0
240	3	48	0
240	3	49	0
240	3	50	0
240	3	51	0
240	3	52	0
240	3	53	0
240	3	54	0
240	3	55	0
240	3	56	0
240	3	57	0
240	3	58	0
240	3	59	0
240	4	0	0
240	4	1	0
240	4	2	0
240	4	3	0
240	4	4	0
240	4	5	0
240	4	6	0
240	4	7	0
240	4	8	0
240	4	9	0
240	4	10	0
240	4	11	0
240	4	12	0
240	4	13	0
240	4	14	0
240	4	15	3
240	4	16	3
240	4	17	3
240	4	18	3
240	4	19	3
240	4	20	0
240	4	21	0
240	4	22	0
240	4	23	0
240	4	24	0
240	4	25	0
240	4	26	0
240	4	27	0
240	4	28	0
240	4	29	0
240	4	30	5.2
240	4	31	5.2
240	4	32	5.2
240	4	33	5.2
240	4	34	5.2
240	4	35	22
240	4	36	22
240	4	37	22
240	4	38	22
240	4	39	22
240	4	40	17.4
240	4	41	17.4
240	4	42	17.4
240	4	43	17.4
240	4	44	17.4
240	4	45	16.8
240	4	46	16.8
240	4	47	16.8
240	4	48	16.8
240	4	49	16.8
240	4	50	0
240	4	51	0
240	4	52	0
240	4	53	0
240	4	54	0
240	4	55	1.6
240	4	56	1.6
240	4	57	1.6
240	4	58	1.6
240	4	59	1.6
240	5	0	19
240	5	1	19
240	5	2	19
240	5	3	19
240	5	4	19
240	5	5	6.8
240	5	6	6.8
240	5	7	6.8
240	5	8	6.8
240	5	9	6.8
240	5	10	12.8
240	5	11	12.8
240	5	12	12.8
240	5	13	12.8
240	5	14	12.8
240	5	15	13.6
240	5	16	13.6
240	5	17	13.6
240	5	18	13.6
240	5	19	13.6
240	5	20	0
240	5	21	0
240	5	22	0
240	5	23	0
240	5	24	0
240	5	25	0
240	5	26	0
240	5	27	0
240	5	28	0
240	5	29	0
240	5	30	0
240	5	31	0
240	5	32	0
240	5	33	0
240	5	34	0
240	5	35	6.8
240	5	36	6.8
240	5	37	6.8
240	5	38	6.8
240	5	39	6.8
240	5	40	9.6
240	5	41	9.6
240	5	42	9.6
240	5	43	9.6
240	5	44	9.6
240	5	45	16.6
240	5	46	16.6
240	5	47	16.6
240	5	48	16.6
240	5	49	16.6
240	5	50	12.8
240	5	51	12.8
240	5	52	12.8
240	5	53	12.8
240	5	54	12.8
240	5	55	8.8
240	5	56	8.8
240	5	57	8.8
240	5	58	8.8
240	5	59	8.8
240	6	0	0
240	6	1	0
240	6	2	0
240	6	3	0
240	6	4	0
240	6	5	0
240	6	6	0
240	6	7	0
240	6	8	0
240	6	9	0
240	6	10	0
240	6	11	0
240	6	12	0
240	6	13	0
240	6	14	0
240	6	15	0
240	6	16	0
240	6	17	0
240	6	18	0
240	6	19	0
240	6	20	0
240	6	21	0
240	6	22	0
240	6	23	0
240	6	24	0
240	6	25	0
240	6	26	0
240	6	27	0
240	6	28	0
240	6	29	0
240	6	30	0
240	6	31	0
240	6	32	0
240	6	33	0
240	6	34	0
240	6	35	0
240	6	36	0
240	6	37	0
240	6	38	0
240	6	39	0
240	6	40	0
240	6	41	0
240	6	42	0
240	6	43	0
240	6	44	0
240	6	45	0
240	6	46	0
240	6	47	0
240	6	48	0
240	6	49	0
240	6	50	9
240	6	51	9
240	6	52	9
240	6	53	9
240	6	54	9
240	6	55	17.2
240	6	56	17.2
240	6	57	17.2
240	6	58	17.2
240	6	59	17.2
240	7	0	11.4
240	7	1	11.4
240	7	2	11.4
240	7	3	11.4
240	7	4	11.4
240	7	5	4
240	7	6	4
240	7	7	4
240	7	8	4
240	7	9	4
240	7	10	0
240	7	11	0
240	7	12	0
240	7	13	0
240	7	14	0
240	7	15	0
240	7	16	0
240	7	17	0
240	7	18	0
240	7	19	0
240	7	20	0
240	7	21	0
240	7	22	0
240	7	23	0
240	7	24	0
240	7	25	0
240	7	26	0
240	7	27	0
240	7	28	0
240	7	29	0
240	7	30	0
240	7	31	0
240	7	32	0
240	7	33	0
240	7	34	0
240	7	35	8.6
240	7	36	8.6
240	7	37	8.6
240	7	38	8.6
240	7	39	8.6
240	7	40	11.4
240	7	41	11.4
240	7	42	11.4
240	7	43	11.4
240	7	44	11.4
240	7	45	6.8
240	7	46	6.8
240	7	47	6.8
240	7	48	6.8
240	7	49	6.8
240	7	50	4.2
240	7	51	4.2
240	7	52	4.2
240	7	53	4.2
240	7	54	4.2
240	7	55	0
240	7	56	0
240	7	57	0
240	7	58	0
240	7	59	0
240	8	0	0
240	8	1	0
240	8	2	0
240	8	3	0
240	8	4	0
240	8	5	17
240	8	6	17
240	8	7	17
240	8	8	17
240	8	9	17
240	8	10	19.6
240	8	11	19.6
240	8	12	19.6
240	8	13	19.6
240	8	14	19.6
240	8	15	7.4
240	8	16	7.4
240	8	17	7.4
240	8	18	7.4
240	8	19	7.4
240	8	20	1.4
240	8	21	1.4
240	8	22	1.4
240	8	23	1.4
240	8	24	1.4
240	8	25	5.6
240	8	26	5.6
240	8	27	5.6
240	8	28	5.6
240	8	29	5.6
240	8	30	0
240	8	31	0
240	8	32	0
240	8	33	0
240	8	34	0
240	8	35	0
240	8	36	0
240	8	37	0
240	8	38	0
240	8	39	0
240	8	40	2.2
240	8	41	2.2
240	8	42	2.2
240	8	43	2.2
240	8	44	2.2
240	8	45	2.8
240	8	46	2.8
240	8	47	2.8
240	8	48	2.8
240	8	49	2.8
240	8	50	0
240	8	51	0
240	8	52	0
240	8	53	0
240	8	54	0
240	8	55	0.4
240	8	56	0.4
240	8	57	0.4
240	8	58	0.4
240	8	59	0.4
240	9	0	0
240	9	1	0
240	9	2	0
240	9	3	0
240	9	4	0
240	9	5	0
240	9	6	0
240	9	7	0
240	9	8	0
240	9	9	0
240	9	10	0
240	9	11	0
240	9	12	0
240	9	13	0
240	9	14	0
240	9	15	0
240	9	16	0
240	9	17	0
240	9	18	0
[truncated: 75,761 more rows]

## Sheet: S7_Het_mouse5
Day	Hr	Min	Cnts/min
239	0	0	0
239	0	1	0
239	0	2	0
239	0	3	0
239	0	4	0
239	0	5	0
239	0	6	0
239	0	7	0
239	0	8	0
239	0	9	0
239	0	10	0
239	0	11	0
239	0	12	0
239	0	13	0
239	0	14	0
239	0	15	0
239	0	16	0
239	0	17	0
239	0	18	0
239	0	19	0
239	0	20	0
239	0	21	0
239	0	22	0
239	0	23	0
239	0	24	0
239	0	25	0
239	0	26	0
239	0	27	0
239	0	28	0
239	0	29	0
239	0	30	0
239	0	31	0
239	0	32	0
239	0	33	0
239	0	34	0
239	0	35	0
239	0	36	0
239	0	37	0
239	0	38	0
239	0	39	0
239	0	40	0
239	0	41	0
239	0	42	0
239	0	43	0
239	0	44	0
239	0	45	0
239	0	46	0
239	0	47	0
239	0	48	0
239	0	49	0
239	0	50	0
239	0	51	0
239	0	52	0
239	0	53	0
239	0	54	0
239	0	55	0
239	0	56	0
239	0	57	0
239	0	58	0
239	0	59	0
239	1	0	0
239	1	1	0
239	1	2	0
239	1	3	0
239	1	4	0
239	1	5	0
239	1	6	0
239	1	7	0
239	1	8	0
239	1	9	0
239	1	10	0
239	1	11	0
239	1	12	0
239	1	13	0
239	1	14	0
239	1	15	0
239	1	16	0
239	1	17	0
239	1	18	0
239	1	19	0
239	1	20	0
239	1	21	0
239	1	22	0
239	1	23	0
239	1	24	0
239	1	25	0
239	1	26	0
239	1	27	0
239	1	28	0
239	1	29	0
239	1	30	0
239	1	31	0
239	1	32	0
239	1	33	0
239	1	34	0
239	1	35	0
239	1	36	0
239	1	37	0
239	1	38	0
239	1	39	0
239	1	40	0
239	1	41	0
239	1	42	0
239	1	43	0
239	1	44	0
239	1	45	0
239	1	46	0
239	1	47	0
239	1	48	0
239	1	49	0
239	1	50	0
239	1	51	0
239	1	52	0
239	1	53	0
239	1	54	0
239	1	55	0
239	1	56	0
239	1	57	0
239	1	58	0
239	1	59	0
239	2	0	0
239	2	1	0
239	2	2	0
239	2	3	0
239	2	4	0
239	2	5	0
239	2	6	0
239	2	7	0
239	2	8	0
239	2	9	0
239	2	10	0
239	2	11	0
239	2	12	0
239	2	13	0
239	2	14	0
239	2	15	0
239	2	16	0
239	2	17	0
239	2	18	0
239	2	19	0
239	2	20	0
239	2	21	0
239	2	22	0
239	2	23	0
239	2	24	0
239	2	25	0
239	2	26	0
239	2	27	0
239	2	28	0
239	2	29	0
239	2	30	0
239	2	31	0
239	2	32	0
239	2	33	0
239	2	34	0
239	2	35	0
239	2	36	0
239	2	37	0
239	2	38	0
239	2	39	0
239	2	40	0
239	2	41	0
239	2	42	0
239	2	43	0
239	2	44	0
239	2	45	0
239	2	46	0
239	2	47	0
239	2	48	0
239	2	49	0
239	2	50	0
239	2	51	0
239	2	52	0
239	2	53	0
239	2	54	0
239	2	55	0
239	2	56	0
239	2	57	0
239	2	58	0
239	2	59	0
239	3	0	0
239	3	1	0
239	3	2	0
239	3	3	0
239	3	4	0
239	3	5	0
239	3	6	0
239	3	7	0
239	3	8	0
239	3	9	0
239	3	10	0
239	3	11	0
239	3	12	0
239	3	13	0
239	3	14	0
239	3	15	0
239	3	16	0
239	3	17	0
239	3	18	0
239	3	19	0
239	3	20	0
239	3	21	0
239	3	22	0
239	3	23	0
239	3	24	0
239	3	25	0
239	3	26	0
239	3	27	0
239	3	28	0
239	3	29	0
239	3	30	0
239	3	31	0
239	3	32	0
239	3	33	0
239	3	34	0
239	3	35	4
239	3	36	4
239	3	37	4
239	3	38	4
239	3	39	4
239	3	40	0.8
239	3	41	0.8
239	3	42	0.8
239	3	43	0.8
239	3	44	0.8
239	3	45	4.8
239	3	46	4.8
239	3	47	4.8
239	3	48	4.8
239	3	49	4.8
239	3	50	16.4
239	3	51	16.4
239	3	52	16.4
239	3	53	16.4
239	3	54	16.4
239	3	55	0
239	3	56	0
239	3	57	0
239	3	58	0
239	3	59	0
239	4	0	0
239	4	1	0
239	4	2	0
239	4	3	0
239	4	4	0
239	4	5	0.2
239	4	6	0.2
239	4	7	0.2
239	4	8	0.2
239	4	9	0.2
239	4	10	0
239	4	11	0
239	4	12	0
239	4	13	0
239	4	14	0
239	4	15	10.2
239	4	16	10.2
239	4	17	10.2
239	4	18	10.2
239	4	19	10.2
239	4	20	37.2
239	4	21	37.2
239	4	22	37.2
239	4	23	37.2
239	4	24	37.2
239	4	25	29.2
239	4	26	29.2
239	4	27	29.2
239	4	28	29.2
239	4	29	29.2
239	4	30	0
239	4	31	0
239	4	32	0
239	4	33	0
239	4	34	0
239	4	35	0
239	4	36	0
239	4	37	0
239	4	38	0
239	4	39	0
239	4	40	0
239	4	41	0
239	4	42	0
239	4	43	0
239	4	44	0
239	4	45	27.2
239	4	46	27.2
239	4	47	27.2
239	4	48	27.2
239	4	49	27.2
239	4	50	42.6
239	4	51	42.6
239	4	52	42.6
239	4	53	42.6
239	4	54	42.6
239	4	55	38.8
239	4	56	38.8
239	4	57	38.8
239	4	58	38.8
239	4	59	38.8
239	5	0	2.2
239	5	1	2.2
239	5	2	2.2
239	5	3	2.2
239	5	4	2.2
239	5	5	22.2
239	5	6	22.2
239	5	7	22.2
239	5	8	22.2
239	5	9	22.2
239	5	10	11.4
239	5	11	11.4
239	5	12	11.4
239	5	13	11.4
239	5	14	11.4
239	5	15	0
239	5	16	0
239	5	17	0
239	5	18	0
239	5	19	0
239	5	20	0
239	5	21	0
239	5	22	0
239	5	23	0
239	5	24	0
239	5	25	0
239	5	26	0
239	5	27	0
239	5	28	0
239	5	29	0
239	5	30	0
239	5	31	0
239	5	32	0
239	5	33	0
239	5	34	0
239	5	35	0
239	5	36	0
239	5	37	0
239	5	38	0
239	5	39	0
239	5	40	0
239	5	41	0
239	5	42	0
239	5	43	0
239	5	44	0
239	5	45	0
239	5	46	0
239	5	47	0
239	5	48	0
239	5	49	0
239	5	50	0
239	5	51	0
239	5	52	0
239	5	53	0
239	5	54	0
239	5	55	0
239	5	56	0
239	5	57	0
239	5	58	0
239	5	59	0
239	6	0	0
239	6	1	0
239	6	2	0
239	6	3	0
239	6	4	0
239	6	5	0
239	6	6	0
239	6	7	0
239	6	8	0
239	6	9	0
239	6	10	3.8
239	6	11	3.8
239	6	12	3.8
239	6	13	3.8
239	6	14	3.8
239	6	15	27
239	6	16	27
239	6	17	27
239	6	18	27
239	6	19	27
239	6	20	39
239	6	21	39
239	6	22	39
239	6	23	39
239	6	24	39
239	6	25	20.2
239	6	26	20.2
239	6	27	20.2
239	6	28	20.2
239	6	29	20.2
239	6	30	0
239	6	31	0
239	6	32	0
239	6	33	0
239	6	34	0
239	6	35	0
239	6	36	0
239	6	37	0
239	6	38	0
239	6	39	0
239	6	40	20.6
239	6	41	20.6
239	6	42	20.6
239	6	43	20.6
239	6	44	20.6
239	6	45	34.8
239	6	46	34.8
239	6	47	34.8
239	6	48	34.8
239	6	49	34.8
239	6	50	23.4
239	6	51	23.4
239	6	52	23.4
239	6	53	23.4
239	6	54	23.4
239	6	55	0
239	6	56	0
239	6	57	0
239	6	58	0
239	6	59	0
239	7	0	0
239	7	1	0
239	7	2	0
239	7	3	0
239	7	4	0
239	7	5	0
239	7	6	0
239	7	7	0
239	7	8	0
239	7	9	0
239	7	10	0
239	7	11	0
239	7	12	0
239	7	13	0
239	7	14	0
239	7	15	11.2
239	7	16	11.2
239	7	17	11.2
239	7	18	11.2
239	7	19	11.2
239	7	20	45
239	7	21	45
239	7	22	45
239	7	23	45
239	7	24	45
239	7	25	21.4
239	7	26	21.4
239	7	27	21.4
239	7	28	21.4
239	7	29	21.4
239	7	30	0
239	7	31	0
239	7	32	0
239	7	33	0
239	7	34	0
239	7	35	0
239	7	36	0
239	7	37	0
239	7	38	0
239	7	39	0
239	7	40	18.2
239	7	41	18.2
239	7	42	18.2
239	7	43	18.2
239	7	44	18.2
239	7	45	33.6
239	7	46	33.6
239	7	47	33.6
239	7	48	33.6
239	7	49	33.6
239	7	50	0.2
239	7	51	0.2
239	7	52	0.2
239	7	53	0.2
239	7	54	0.2
239	7	55	0
239	7	56	0
239	7	57	0
239	7	58	0
239	7	59	0
239	8	0	0
239	8	1	0
239	8	2	0
239	8	3	0
239	8	4	0
239	8	5	2.2
239	8	6	2.2
239	8	7	2.2
239	8	8	2.2
239	8	9	2.2
239	8	10	0
239	8	11	0
239	8	12	0
239	8	13	0
239	8	14	0
239	8	15	0
239	8	16	0
239	8	17	0
239	8	18	0
239	8	19	0
239	8	20	0
239	8	21	0
239	8	22	0
239	8	23	0
239	8	24	0
239	8	25	0
239	8	26	0
239	8	27	0
239	8	28	0
239	8	29	0
239	8	30	20.8
239	8	31	20.8
239	8	32	20.8
239	8	33	20.8
239	8	34	20.8
239	8	35	9
239	8	36	9
239	8	37	9
239	8	38	9
239	8	39	9
239	8	40	17
239	8	41	17
239	8	42	17
239	8	43	17
239	8	44	17
239	8	45	0
239	8	46	0
239	8	47	0
239	8	48	0
239	8	49	0
239	8	50	0
239	8	51	0
239	8	52	0
239	8	53	0
239	8	54	0
239	8	55	0
239	8	56	0
239	8	57	0
239	8	58	0
239	8	59	0
239	9	0	0
239	9	1	0
239	9	2	0
239	9	3	0
239	9	4	0
239	9	5	0
239	9	6	0
239	9	7	0
239	9	8	0
239	9	9	0
239	9	10	0
239	9	11	0
239	9	12	0
239	9	13	0
239	9	14	0
239	9	15	0
239	9	16	0
239	9	17	0
239	9	18	0
239	9	19	0
239	9	20	0
239	9	21	0
239	9	22	0
239	9	23	0
239	9	24	0
239	9	25	0
239	9	26	0
239	9	27	0
239	9	28	0
239	9	29	0
239	9	30	0
239	9	31	0
239	9	32	0
239	9	33	0
239	9	34	0
239	9	35	0
239	9	36	0
239	9	37	0
239	9	38	0
239	9	39	0
239	9	40	0
239	9	41	0
239	9	42	0
239	9	43	0
239	9	44	0
239	9	45	0
239	9	46	0
239	9	47	0
239	9	48	0
239	9	49	0
239	9	50	0
239	9	51	0
239	9	52	0
239	9	53	0
239	9	54	0
239	9	55	0
239	9	56	0
239	9	57	0
239	9	58	0
239	9	59	0
239	10	0	0
239	10	1	0
239	10	2	0
239	10	3	0
239	10	4	0
239	10	5	0
239	10	6	0
239	10	7	0
239	10	8	0
239	10	9	0
239	10	10	8.2
239	10	11	8.2
239	10	12	8.2
239	10	13	8.2
239	10	14	8.2
239	10	15	0
239	10	16	0
239	10	17	0
239	10	18	0
239	10	19	0
239	10	20	0
239	10	21	0
239	10	22	0
239	10	23	0
239	10	24	0
239	10	25	0
239	10	26	0
239	10	27	0
239	10	28	0
239	10	29	0
239	10	30	0
239	10	31	0
239	10	32	0
239	10	33	0
239	10	34	0
239	10	35	0
239	10	36	0
239	10	37	0
239	10	38	0
239	10	39	0
239	10	40	0
239	10	41	0
239	10	42	0
239	10	43	0
239	10	44	0
239	10	45	0
239	10	46	0
239	10	47	0
239	10	48	0
239	10	49	0
239	10	50	0
239	10	51	0
239	10	52	0
239	10	53	0
239	10	54	0
239	10	55	0
239	10	56	0
239	10	57	0
239	10	58	0
239	10	59	0
239	11	0	0
239	11	1	0
239	11	2	0
239	11	3	0
239	11	4	0
239	11	5	0
239	11	6	0
239	11	7	0
239	11	8	0
239	11	9	0
239	11	10	0
239	11	11	0
239	11	12	0
239	11	13	0
239	11	14	0
239	11	15	0
239	11	16	0
239	11	17	0
239	11	18	0
239	11	19	0
239	11	20	0
239	11	21	0
239	11	22	0
239	11	23	0
239	11	24	0
239	11	25	0
239	11	26	0
239	11	27	0
239	11	28	0
239	11	29	0
239	11	30	0
239	11	31	0
239	11	32	0
239	11	33	0
239	11	34	0
239	11	35	0
239	11	36	0
239	11	37	0
239	11	38	0
239	11	39	0
239	11	40	0
239	11	41	0
239	11	42	0
239	11	43	0
239	11	44	0
239	11	45	0
239	11	46	0
239	11	47	0
239	11	48	0
239	11	49	0
239	11	50	3.2
239	11	51	3.2
239	11	52	3.2
239	11	53	3.2
239	11	54	3.2
239	11	55	0
239	11	56	0
239	11	57	0
239	11	58	0
239	11	59	0
239	12	0	0
239	12	1	0
239	12	2	0
239	12	3	0
239	12	4	0
239	12	5	0
239	12	6	0
239	12	7	0
239	12	8	0
239	12	9	0
239	12	10	0
239	12	11	0
239	12	12	0
239	12	13	0
239	12	14	0
239	12	15	0
239	12	16	0
239	12	17	0
239	12	18	0
239	12	19	0
239	12	20	0
239	12	21	0
239	12	22	0
239	12	23	0
239	12	24	0
239	12	25	0
239	12	26	0
239	12	27	0
239	12	28	0
239	12	29	0
239	12	30	0
239	12	31	0
239	12	32	0
239	12	33	0
239	12	34	0
239	12	35	0
239	12	36	0
239	12	37	0
239	12	38	0
239	12	39	0
239	12	40	0
239	12	41	0
239	12	42	0
239	12	43	0
239	12	44	0
239	12	45	0
239	12	46	0
239	12	47	0
239	12	48	0
239	12	49	0
239	12	50	0
239	12	51	0
239	12	52	0
239	12	53	0
239	12	54	0
239	12	55	0
239	12	56	0
239	12	57	0
239	12	58	0
239	12	59	0
239	13	0	4.8
239	13	1	4.8
239	13	2	4.8
239	13	3	4.8
239	13	4	4.8
239	13	5	18
239	13	6	18
239	13	7	18
239	13	8	18
239	13	9	18
239	13	10	12.6
239	13	11	12.6
239	13	12	12.6
239	13	13	12.6
239	13	14	12.6
239	13	15	0
239	13	16	0
239	13	17	0
239	13	18	0
239	13	19	0
239	13	20	0
239	13	21	0
239	13	22	0
239	13	23	0
239	13	24	0
239	13	25	6.8
239	13	26	6.8
239	13	27	6.8
239	13	28	6.8
239	13	29	6.8
239	13	30	0.2
239	13	31	0.2
239	13	32	0.2
239	13	33	0.2
239	13	34	0.2
239	13	35	0
239	13	36	0
239	13	37	0
239	13	38	0
239	13	39	0
239	13	40	18.4
239	13	41	18.4
239	13	42	18.4
239	13	43	18.4
239	13	44	18.4
239	13	45	11.4
239	13	46	11.4
239	13	47	11.4
239	13	48	11.4
239	13	49	11.4
239	13	50	1.6
239	13	51	1.6
239	13	52	1.6
239	13	53	1.6
239	13	54	1.6
239	13	55	5.2
239	13	56	5.2
239	13	57	5.2
239	13	58	5.2
239	13	59	5.2
239	14	0	0
239	14	1	0
239	14	2	0
239	14	3	0
239	14	4	0
239	14	5	0.2
239	14	6	0.2
239	14	7	0.2
239	14	8	0.2
239	14	9	0.2
239	14	10	0
239	14	11	0
239	14	12	0
239	14	13	0
239	14	14	0
239	14	15	25
239	14	16	25
239	14	17	25
239	14	18	25
239	14	19	25
239	14	20	4.4
239	14	21	4.4
239	14	22	4.4
239	14	23	4.4
239	14	24	4.4
239	14	25	0
239	14	26	0
239	14	27	0
239	14	28	0
239	14	29	0
239	14	30	0
239	14	31	0
239	14	32	0
239	14	33	0
239	14	34	0
239	14	35	0.4
239	14	36	0.4
239	14	37	0.4
239	14	38	0.4
239	14	39	0.4
239	14	40	0
239	14	41	0
239	14	42	0
239	14	43	0
239	14	44	0
239	14	45	18.8
239	14	46	18.8
239	14	47	18.8
239	14	48	18.8
239	14	49	18.8
239	14	50	0.2
239	14	51	0.2
239	14	52	0.2
239	14	53	0.2
239	14	54	0.2
239	14	55	8.8
239	14	56	8.8
239	14	57	8.8
239	14	58	8.8
239	14	59	8.8
239	15	0	44
239	15	1	44
239	15	2	44
239	15	3	44
239	15	4	44
239	15	5	13.8
239	15	6	13.8
239	15	7	13.8
239	15	8	13.8
239	15	9	13.8
239	15	10	0
239	15	11	0
239	15	12	0
239	15	13	0
239	15	14	0
239	15	15	0
239	15	16	0
239	15	17	0
239	15	18	0
239	15	19	0
239	15	20	0
239	15	21	0
239	15	22	0
239	15	23	0
239	15	24	0
239	15	25	0
239	15	26	0
239	15	27	0
239	15	28	0
239	15	29	0
239	15	30	0
239	15	31	0
239	15	32	0
239	15	33	0
239	15	34	0
239	15	35	0
239	15	36	0
239	15	37	0
239	15	38	0
239	15	39	0
239	15	40	0
239	15	41	0
239	15	42	0
239	15	43	0
239	15	44	0
239	15	45	0
239	15	46	0
239	15	47	0
239	15	48	0
239	15	49	0
239	15	50	0
239	15	51	0
239	15	52	0
239	15	53	0
239	15	54	0
239	15	55	0
239	15	56	0
239	15	57	0
239	15	58	0
239	15	59	0
239	16	0	0
239	16	1	0
239	16	2	0
239	16	3	0
239	16	4	0
239	16	5	0
239	16	6	0
239	16	7	0
239	16	8	0
239	16	9	0
239	16	10	0
239	16	11	0
239	16	12	0
239	16	13	0
239	16	14	0
239	16	15	0
239	16	16	0
239	16	17	0
239	16	18	0
239	16	19	0
239	16	20	0
239	16	21	0
239	16	22	0
239	16	23	0
239	16	24	0
239	16	25	0
239	16	26	0
239	16	27	0
239	16	28	0
239	16	29	0
239	16	30	0
239	16	31	0
239	16	32	0
239	16	33	0
239	16	34	0
239	16	35	0
239	16	36	0
239	16	37	0
239	16	38	0
239	16	39	0
239	16	40	0
239	16	41	0
239	16	42	0
239	16	43	0
239	16	44	0
239	16	45	0
239	16	46	0
239	16	47	0
239	16	48	0
239	16	49	0
239	16	50	0
239	16	51	0
239	16	52	0
239	16	53	0
239	16	54	0
239	16	55	0
239	16	56	0
239	16	57	0
239	16	58	0
239	16	59	0
239	17	0	0
239	17	1	0
239	17	2	0
239	17	3	0
239	17	4	0
239	17	5	0
239	17	6	0
239	17	7	0
239	17	8	0
239	17	9	0
239	17	10	0
239	17	11	0
239	17	12	0
239	17	13	0
239	17	14	0
239	17	15	0
239	17	16	0
239	17	17	0
239	17	18	0
239	17	19	0
239	17	20	0
239	17	21	0
239	17	22	0
239	17	23	0
239	17	24	0
239	17	25	0
239	17	26	0
239	17	27	0
239	17	28	0
239	17	29	0
239	17	30	0
239	17	31	0
239	17	32	0
239	17	33	0
239	17	34	0
239	17	35	0
239	17	36	0
239	17	37	0
239	17	38	0
239	17	39	0
239	17	40	0
239	17	41	0
239	17	42	0
239	17	43	0
239	17	44	0
239	17	45	0
239	17	46	0
239	17	47	0
239	17	48	0
239	17	49	0
239	17	50	0
239	17	51	0
239	17	52	0
239	17	53	0
239	17	54	0
239	17	55	0
239	17	56	0
239	17	57	0
239	17	58	0
239	17	59	0
239	18	0	0
239	18	1	0
239	18	2	0
239	18	3	0
239	18	4	0
239	18	5	0
239	18	6	0
239	18	7	0
239	18	8	0
239	18	9	0
239	18	10	0
239	18	11	0
239	18	12	0
239	18	13	0
239	18	14	0
239	18	15	0
239	18	16	0
239	18	17	0
239	18	18	0
239	18	19	0
239	18	20	0
239	18	21	0
239	18	22	0
239	18	23	0
239	18	24	0
239	18	25	0
239	18	26	0
239	18	27	0
239	18	28	0
239	18	29	0
239	18	30	0
239	18	31	0
239	18	32	0
239	18	33	0
239	18	34	0
239	18	35	0
239	18	36	0
239	18	37	0
239	18	38	0
239	18	39	0
239	18	40	0
239	18	41	0
239	18	42	0
239	18	43	0
239	18	44	0
239	18	45	0
239	18	46	0
239	18	47	0
239	18	48	0
239	18	49	0
239	18	50	0
239	18	51	0
239	18	52	0
239	18	53	0
239	18	54	0
239	18	55	0
239	18	56	0
239	18	57	0
239	18	58	0
239	18	59	0
239	19	0	0
239	19	1	0
239	19	2	0
239	19	3	0
239	19	4	0
239	19	5	0
239	19	6	0
239	19	7	0
239	19	8	0
239	19	9	0
239	19	10	0
239	19	11	0
239	19	12	0
239	19	13	0
239	19	14	0
239	19	15	0
239	19	16	0
239	19	17	0
239	19	18	0
239	19	19	0
239	19	20	0
239	19	21	0
239	19	22	0
239	19	23	0
239	19	24	0
239	19	25	1.2
239	19	26	1.2
239	19	27	1.2
239	19	28	1.2
239	19	29	1.2
239	19	30	20.2
239	19	31	20.2
239	19	32	20.2
239	19	33	20.2
239	19	34	20.2
239	19	35	0
239	19	36	0
239	19	37	0
239	19	38	0
239	19	39	0
239	19	40	0
239	19	41	0
239	19	42	0
239	19	43	0
239	19	44	0
239	19	45	0
239	19	46	0
239	19	47	0
239	19	48	0
239	19	49	0
239	19	50	0
239	19	51	0
239	19	52	0
239	19	53	0
239	19	54	0
239	19	55	0
239	19	56	0
239	19	57	0
239	19	58	0
239	19	59	0
239	20	0	0
239	20	1	0
239	20	2	0
239	20	3	0
239	20	4	0
239	20	5	0
239	20	6	0
239	20	7	0
239	20	8	0
239	20	9	0
239	20	10	0
239	20	11	0
239	20	12	0
239	20	13	0
239	20	14	0
239	20	15	0
239	20	16	0
239	20	17	0
239	20	18	0
239	20	19	0
239	20	20	0
239	20	21	0
239	20	22	0
239	20	23	0
239	20	24	0
239	20	25	0
239	20	26	0
239	20	27	0
239	20	28	0
239	20	29	0
239	20	30	0
239	20	31	0
239	20	32	0
239	20	33	0
239	20	34	0
239	20	35	0
239	20	36	0
239	20	37	0
239	20	38	0
239	20	39	0
239	20	40	0
239	20	41	0
239	20	42	0
239	20	43	0
239	20	44	0
239	20	45	0
239	20	46	0
239	20	47	0
239	20	48	0
239	20	49	0
239	20	50	0
239	20	51	0
239	20	52	0
239	20	53	0
239	20	54	0
239	20	55	0
239	20	56	0
239	20	57	0
239	20	58	0
239	20	59	0
239	21	0	0
239	21	1	0
239	21	2	0
239	21	3	0
239	21	4	0
239	21	5	0
239	21	6	0
239	21	7	0
239	21	8	0
239	21	9	0
239	21	10	0
239	21	11	0
239	21	12	0
239	21	13	0
239	21	14	0
239	21	15	0
239	21	16	0
239	21	17	0
239	21	18	0
239	21	19	0
239	21	20	0
239	21	21	0
239	21	22	0
239	21	23	0
239	21	24	0
239	21	25	0
239	21	26	0
239	21	27	0
239	21	28	0
239	21	29	0
239	21	30	0
239	21	31	0
239	21	32	0
239	21	33	0
239	21	34	0
239	21	35	0
239	21	36	0
239	21	37	0
239	21	38	0
239	21	39	0
239	21	40	0
239	21	41	0
239	21	42	0
239	21	43	0
239	21	44	0
239	21	45	0
239	21	46	0
239	21	47	0
239	21	48	0
239	21	49	0
239	21	50	0
239	21	51	0
239	21	52	0
239	21	53	0
239	21	54	0
239	21	55	0
239	21	56	0
239	21	57	0
239	21	58	0
239	21	59	0
239	22	0	0
239	22	1	0
239	22	2	0
239	22	3	0
239	22	4	0
239	22	5	0
239	22	6	0
239	22	7	0
239	22	8	0
239	22	9	0
239	22	10	0
239	22	11	0
239	22	12	0
239	22	13	0
239	22	14	0
239	22	15	0
239	22	16	0
239	22	17	0
239	22	18	0
239	22	19	0
239	22	20	0
239	22	21	0
239	22	22	0
239	22	23	0
239	22	24	0
239	22	25	0
239	22	26	0
239	22	27	0
239	22	28	0
239	22	29	0
239	22	30	0
239	22	31	0
239	22	32	0
239	22	33	0
239	22	34	0
239	22	35	0
239	22	36	0
239	22	37	0
239	22	38	0
239	22	39	0
239	22	40	0
239	22	41	0
239	22	42	0
239	22	43	0
239	22	44	0
239	22	45	0
239	22	46	0
239	22	47	0
239	22	48	0
239	22	49	0
239	22	50	0
239	22	51	0
239	22	52	0
239	22	53	0
239	22	54	0
239	22	55	0
239	22	56	0
239	22	57	0
239	22	58	0
239	22	59	0
239	23	0	0
239	23	1	0
239	23	2	0
239	23	3	0
239	23	4	0
239	23	5	0
239	23	6	0
239	23	7	0
239	23	8	0
239	23	9	0
239	23	10	0
239	23	11	0
239	23	12	0
239	23	13	0
239	23	14	0
239	23	15	0
239	23	16	0
239	23	17	0
239	23	18	0
239	23	19	0
239	23	20	0
239	23	21	0
239	23	22	0
239	23	23	0
239	23	24	0
239	23	25	0
239	23	26	0
239	23	27	0
239	23	28	0
239	23	29	0
239	23	30	0
239	23	31	0
239	23	32	0
239	23	33	0
239	23	34	0
239	23	35	0
239	23	36	0
239	23	37	0
239	23	38	0
239	23	39	0
239	23	40	0
239	23	41	0
239	23	42	0
239	23	43	0
239	23	44	0
239	23	45	0
239	23	46	0
239	23	47	0
239	23	48	0
239	23	49	0
239	23	50	0
239	23	51	0
239	23	52	0
239	23	53	0
239	23	54	0
239	23	55	0
239	23	56	0
239	23	57	0
239	23	58	0
239	23	59	0
240	0	0	0
240	0	1	0
240	0	2	0
240	0	3	0
240	0	4	0
240	0	5	0
240	0	6	0
240	0	7	0
240	0	8	0
240	0	9	0
240	0	10	0
240	0	11	0
240	0	12	0
240	0	13	0
240	0	14	0
240	0	15	0
240	0	16	0
240	0	17	0
240	0	18	0
240	0	19	0
240	0	20	0
240	0	21	0
240	0	22	0
240	0	23	0
240	0	24	0
240	0	25	0
240	0	26	0
240	0	27	0
240	0	28	0
240	0	29	0
240	0	30	0
240	0	31	0
240	0	32	0
240	0	33	0
240	0	34	0
240	0	35	0
240	0	36	0
240	0	37	0
240	0	38	0
240	0	39	0
240	0	40	0.8
240	0	41	0.8
240	0	42	0.8
240	0	43	0.8
240	0	44	0.8
240	0	45	0
240	0	46	0
240	0	47	0
240	0	48	0
240	0	49	0
240	0	50	0
240	0	51	0
240	0	52	0
240	0	53	0
240	0	54	0
240	0	55	0
240	0	56	0
240	0	57	0
240	0	58	0
240	0	59	0
240	1	0	0
240	1	1	0
240	1	2	0
240	1	3	0
240	1	4	0
240	1	5	0
240	1	6	0
240	1	7	0
240	1	8	0
240	1	9	0
240	1	10	0
240	1	11	0
240	1	12	0
240	1	13	0
240	1	14	0
240	1	15	0
240	1	16	0
240	1	17	0
240	1	18	0
240	1	19	0
240	1	20	0
240	1	21	0
240	1	22	0
240	1	23	0
240	1	24	0
240	1	25	0
240	1	26	0
240	1	27	0
240	1	28	0
240	1	29	0
240	1	30	0
240	1	31	0
240	1	32	0
240	1	33	0
240	1	34	0
240	1	35	0
240	1	36	0
240	1	37	0
240	1	38	0
240	1	39	0
240	1	40	0
240	1	41	0
240	1	42	0
240	1	43	0
240	1	44	0
240	1	45	0
240	1	46	0
240	1	47	0
240	1	48	0
240	1	49	0
240	1	50	0
240	1	51	0
240	1	52	0
240	1	53	0
240	1	54	0
240	1	55	0
240	1	56	0
240	1	57	0
240	1	58	0
240	1	59	0
240	2	0	0
240	2	1	0
240	2	2	0
240	2	3	0
240	2	4	0
240	2	5	0
240	2	6	0
240	2	7	0
240	2	8	0
240	2	9	0
240	2	10	0
240	2	11	0
240	2	12	0
240	2	13	0
240	2	14	0
240	2	15	0
240	2	16	0
240	2	17	0
240	2	18	0
240	2	19	0
240	2	20	0
240	2	21	0
240	2	22	0
240	2	23	0
240	2	24	0
240	2	25	0
240	2	26	0
240	2	27	0
240	2	28	0
240	2	29	0
240	2	30	0
240	2	31	0
240	2	32	0
240	2	33	0
240	2	34	0
240	2	35	0
240	2	36	0
240	2	37	0
240	2	38	0
240	2	39	0
240	2	40	0
240	2	41	0
240	2	42	0
240	2	43	0
240	2	44	0
240	2	45	0
240	2	46	0
240	2	47	0
240	2	48	0
240	2	49	0
240	2	50	0
240	2	51	0
240	2	52	0
240	2	53	0
240	2	54	0
240	2	55	0
240	2	56	0
240	2	57	0
240	2	58	0
240	2	59	0
240	3	0	0
240	3	1	0
240	3	2	0
240	3	3	0
240	3	4	0
240	3	5	0
240	3	6	0
240	3	7	0
240	3	8	0
240	3	9	0
240	3	10	0
240	3	11	0
240	3	12	0
240	3	13	0
240	3	14	0
240	3	15	0
240	3	16	0
240	3	17	0
240	3	18	0
240	3	19	0
240	3	20	0
240	3	21	0
240	3	22	0
240	3	23	0
240	3	24	0
240	3	25	0
240	3	26	0
240	3	27	0
240	3	28	0
240	3	29	0
240	3	30	0
240	3	31	0
240	3	32	0
240	3	33	0
240	3	34	0
240	3	35	1.2
240	3	36	1.2
240	3	37	1.2
240	3	38	1.2
240	3	39	1.2
240	3	40	8
240	3	41	8
240	3	42	8
240	3	43	8
240	3	44	8
240	3	45	38.2
240	3	46	38.2
240	3	47	38.2
240	3	48	38.2
240	3	49	38.2
240	3	50	23
240	3	51	23
240	3	52	23
240	3	53	23
240	3	54	23
240	3	55	0
240	3	56	0
240	3	57	0
240	3	58	0
240	3	59	0
240	4	0	0
240	4	1	0
240	4	2	0
240	4	3	0
240	4	4	0
240	4	5	0
240	4	6	0
240	4	7	0
240	4	8	0
240	4	9	0
240	4	10	5.2
240	4	11	5.2
240	4	12	5.2
240	4	13	5.2
240	4	14	5.2
240	4	15	0
240	4	16	0
240	4	17	0
240	4	18	0
240	4	19	0
240	4	20	9.4
240	4	21	9.4
240	4	22	9.4
240	4	23	9.4
240	4	24	9.4
240	4	25	0
240	4	26	0
240	4	27	0
240	4	28	0
240	4	29	0
240	4	30	21.2
240	4	31	21.2
240	4	32	21.2
240	4	33	21.2
240	4	34	21.2
240	4	35	9.6
240	4	36	9.6
240	4	37	9.6
240	4	38	9.6
240	4	39	9.6
240	4	40	0
240	4	41	0
240	4	42	0
240	4	43	0
240	4	44	0
240	4	45	0
240	4	46	0
240	4	47	0
240	4	48	0
240	4	49	0
240	4	50	0
240	4	51	0
240	4	52	0
240	4	53	0
240	4	54	0
240	4	55	0
240	4	56	0
240	4	57	0
240	4	58	0
240	4	59	0
240	5	0	0
240	5	1	0
240	5	2	0
240	5	3	0
240	5	4	0
240	5	5	0
240	5	6	0
240	5	7	0
240	5	8	0
240	5	9	0
240	5	10	0
240	5	11	0
240	5	12	0
240	5	13	0
240	5	14	0
240	5	15	0
240	5	16	0
240	5	17	0
240	5	18	0
240	5	19	0
240	5	20	0
240	5	21	0
240	5	22	0
240	5	23	0
240	5	24	0
240	5	25	0
240	5	26	0
240	5	27	0
240	5	28	0
240	5	29	0
240	5	30	0
240	5	31	0
240	5	32	0
240	5	33	0
240	5	34	0
240	5	35	0
240	5	36	0
240	5	37	0
240	5	38	0
240	5	39	0
240	5	40	0
240	5	41	0
240	5	42	0
240	5	43	0
240	5	44	0
240	5	45	0
240	5	46	0
240	5	47	0
240	5	48	0
240	5	49	0
240	5	50	0
240	5	51	0
240	5	52	0
240	5	53	0
240	5	54	0
240	5	55	10.8
240	5	56	10.8
240	5	57	10.8
240	5	58	10.8
240	5	59	10.8
240	6	0	24.4
240	6	1	24.4
240	6	2	24.4
240	6	3	24.4
240	6	4	24.4
240	6	5	6
240	6	6	6
240	6	7	6
240	6	8	6
240	6	9	6
240	6	10	27.6
240	6	11	27.6
240	6	12	27.6
240	6	13	27.6
240	6	14	27.6
240	6	15	2.4
240	6	16	2.4
240	6	17	2.4
240	6	18	2.4
240	6	19	2.4
240	6	20	0
240	6	21	0
240	6	22	0
240	6	23	0
240	6	24	0
240	6	25	0
240	6	26	0
240	6	27	0
240	6	28	0
240	6	29	0
240	6	30	8.4
240	6	31	8.4
240	6	32	8.4
240	6	33	8.4
240	6	34	8.4
240	6	35	18
240	6	36	18
240	6	37	18
240	6	38	18
240	6	39	18
240	6	40	31
240	6	41	31
240	6	42	31
240	6	43	31
240	6	44	31
240	6	45	0.2
240	6	46	0.2
240	6	47	0.2
240	6	48	0.2
240	6	49	0.2
240	6	50	0
240	6	51	0
240	6	52	0
240	6	53	0
240	6	54	0
240	6	55	3.4
240	6	56	3.4
240	6	57	3.4
240	6	58	3.4
240	6	59	3.4
240	7	0	42.4
240	7	1	42.4
240	7	2	42.4
240	7	3	42.4
240	7	4	42.4
240	7	5	25.6
240	7	6	25.6
240	7	7	25.6
240	7	8	25.6
240	7	9	25.6
240	7	10	6.6
240	7	11	6.6
240	7	12	6.6
240	7	13	6.6
240	7	14	6.6
240	7	15	0
240	7	16	0
240	7	17	0
240	7	18	0
240	7	19	0
240	7	20	0
240	7	21	0
240	7	22	0
240	7	23	0
240	7	24	0
240	7	25	0
240	7	26	0
240	7	27	0
240	7	28	0
240	7	29	0
240	7	30	0
240	7	31	0
240	7	32	0
240	7	33	0
240	7	34	0
240	7	35	0
240	7	36	0
240	7	37	0
240	7	38	0
240	7	39	0
240	7	40	0
240	7	41	0
240	7	42	0
240	7	43	0
240	7	44	0
240	7	45	0
240	7	46	0
240	7	47	0
240	7	48	0
240	7	49	0
240	7	50	0
240	7	51	0
240	7	52	0
240	7	53	0
240	7	54	0
240	7	55	0
240	7	56	0
240	7	57	0
240	7	58	0
240	7	59	0
240	8	0	0
240	8	1	0
240	8	2	0
240	8	3	0
240	8	4	0
240	8	5	0
240	8	6	0
240	8	7	0
240	8	8	0
240	8	9	0
240	8	10	0
240	8	11	0
240	8	12	0
240	8	13	0
240	8	14	0
240	8	15	0
240	8	16	0
240	8	17	0
240	8	18	0
240	8	19	0
240	8	20	0
240	8	21	0
240	8	22	0
240	8	23	0
240	8	24	0
240	8	25	0
240	8	26	0
240	8	27	0
240	8	28	0
240	8	29	0
240	8	30	0
240	8	31	0
240	8	32	0
240	8	33	0
240	8	34	0
240	8	35	0
240	8	36	0
240	8	37	0
240	8	38	0
240	8	39	0
240	8	40	0
240	8	41	0
240	8	42	0
240	8	43	0
240	8	44	0
240	8	45	0
240	8	46	0
240	8	47	0
240	8	48	0
240	8	49	0
240	8	50	2.2
240	8	51	2.2
240	8	52	2.2
240	8	53	2.2
240	8	54	2.2
240	8	55	11.2
240	8	56	11.2
240	8	57	11.2
240	8	58	11.2
240	8	59	11.2
240	9	0	34.2
240	9	1	34.2
240	9	2	34.2
240	9	3	34.2
240	9	4	34.2
240	9	5	37.8
240	9	6	37.8
240	9	7	37.8
240	9	8	37.8
240	9	9	37.8
240	9	10	14.8
240	9	11	14.8
240	9	12	14.8
240	9	13	14.8
240	9	14	14.8
240	9	15	0
240	9	16	0
240	9	17	0
240	9	18	0
[truncated: 75,761 more rows]

## Sheet: Fig4_KO_10lux
Day	Hr	Min	Cnts/min
260	0	0	0
260	0	1	0
260	0	2	0
260	0	3	0
260	0	4	0
260	0	5	0
260	0	6	0
260	0	7	0
260	0	8	0
260	0	9	0
260	0	10	0
260	0	11	0
260	0	12	0
260	0	13	0
260	0	14	0
260	0	15	0
260	0	16	0
260	0	17	0
260	0	18	0
260	0	19	0
260	0	20	0
260	0	21	0
260	0	22	0
260	0	23	0
260	0	24	0
260	0	25	0
260	0	26	0
260	0	27	0
260	0	28	0
260	0	29	0
260	0	30	0
260	0	31	0
260	0	32	0
260	0	33	0
260	0	34	0
260	0	35	0
260	0	36	0
260	0	37	0
260	0	38	0
260	0	39	0
260	0	40	0
260	0	41	0
260	0	42	0
260	0	43	0
260	0	44	0
260	0	45	0
260	0	46	0
260	0	47	0
260	0	48	0
260	0	49	0
260	0	50	0
260	0	51	0
260	0	52	0
260	0	53	0
260	0	54	0
260	0	55	0
260	0	56	0
260	0	57	0
260	0	58	0
260	0	59	0
260	1	0	0
260	1	1	0
260	1	2	0
260	1	3	0
260	1	4	0
260	1	5	0
260	1	6	0
260	1	7	0
260	1	8	0
260	1	9	0
260	1	10	0
260	1	11	0
260	1	12	0
260	1	13	0
260	1	14	0
260	1	15	0
260	1	16	0
260	1	17	0
260	1	18	0
260	1	19	0
260	1	20	0
260	1	21	0
260	1	22	0
260	1	23	0
260	1	24	0
260	1	25	0
260	1	26	0
260	1	27	0
260	1	28	0
260	1	29	0
260	1	30	0
260	1	31	0
260	1	32	0
260	1	33	0
260	1	34	0
260	1	35	0
260	1	36	0
260	1	37	0
260	1	38	0
260	1	39	0
260	1	40	0
260	1	41	0
260	1	42	0
260	1	43	0
260	1	44	0
260	1	45	0
260	1	46	0
260	1	47	0
260	1	48	0
260	1	49	0
260	1	50	0
260	1	51	0
260	1	52	0
260	1	53	0
260	1	54	0
260	1	55	0
260	1	56	0
260	1	57	0
260	1	58	0
260	1	59	0
260	2	0	0
260	2	1	0
260	2	2	0
260	2	3	0
260	2	4	0
260	2	5	0
260	2	6	0
260	2	7	0
260	2	8	0
260	2	9	0
260	2	10	0
260	2	11	0
260	2	12	0
260	2	13	0
260	2	14	0
260	2	15	0
260	2	16	0
260	2	17	0
260	2	18	0
260	2	19	0
260	2	20	0
260	2	21	0
260	2	22	0
260	2	23	0
260	2	24	0
260	2	25	0
260	2	26	0
260	2	27	0
260	2	28	0
260	2	29	0
260	2	30	0
260	2	31	0
260	2	32	0
260	2	33	0
260	2	34	0
260	2	35	0
260	2	36	0
260	2	37	0
260	2	38	0
260	2	39	0
260	2	40	0
260	2	41	0
260	2	42	0
260	2	43	0
260	2	44	0
260	2	45	0
260	2	46	0
260	2	47	0
260	2	48	0
260	2	49	0
260	2	50	0
260	2	51	0
260	2	52	0
260	2	53	0
260	2	54	0
260	2	55	0
260	2	56	0
260	2	57	0
260	2	58	0
260	2	59	0
260	3	0	0
260	3	1	0
260	3	2	0
260	3	3	0
260	3	4	0
260	3	5	0
260	3	6	0
260	3	7	0
260	3	8	0
260	3	9	0
260	3	10	0
260	3	11	0
260	3	12	0
260	3	13	0
260	3	14	0
260	3	15	0
260	3	16	0
260	3	17	0
260	3	18	0
260	3	19	0
260	3	20	0
260	3	21	0
260	3	22	0
260	3	23	0
260	3	24	0
260	3	25	0
260	3	26	0
260	3	27	0
260	3	28	0
260	3	29	0
260	3	30	0
260	3	31	0
260	3	32	0
260	3	33	0
260	3	34	0
260	3	35	0
260	3	36	0
260	3	37	0
260	3	38	0
260	3	39	0
260	3	40	0
260	3	41	0
260	3	42	0
260	3	43	0
260	3	44	0
260	3	45	0
260	3	46	0
260	3	47	0
260	3	48	0
260	3	49	0
260	3	50	0
260	3	51	0
260	3	52	0
260	3	53	0
260	3	54	0
260	3	55	0
260	3	56	0
260	3	57	0
260	3	58	0
260	3	59	0
260	4	0	0
260	4	1	0
260	4	2	0
260	4	3	0
260	4	4	0
260	4	5	0
260	4	6	0
260	4	7	0
260	4	8	0
260	4	9	0
260	4	10	0
260	4	11	0
260	4	12	0
260	4	13	0
260	4	14	0
260	4	15	0
260	4	16	0
260	4	17	0
260	4	18	0
260	4	19	0
260	4	20	0
260	4	21	0
260	4	22	0
260	4	23	0
260	4	24	0
260	4	25	0
260	4	26	0
260	4	27	0
260	4	28	0
260	4	29	0
260	4	30	0
260	4	31	0
260	4	32	0
260	4	33	0
260	4	34	0
260	4	35	0
260	4	36	0
260	4	37	0
260	4	38	0
260	4	39	0
260	4	40	0
260	4	41	0
260	4	42	0
260	4	43	0
260	4	44	0
260	4	45	0
260	4	46	0
260	4	47	0
260	4	48	0
260	4	49	0
260	4	50	0
260	4	51	0
260	4	52	0
260	4	53	0
260	4	54	0
260	4	55	0
260	4	56	0
260	4	57	0
260	4	58	0
260	4	59	0
260	5	0	0
260	5	1	0
260	5	2	0
260	5	3	0
260	5	4	0
260	5	5	0
260	5	6	0
260	5	7	0
260	5	8	0
260	5	9	0
260	5	10	0
260	5	11	0
260	5	12	0
260	5	13	0
260	5	14	0
260	5	15	0
260	5	16	0
260	5	17	0
260	5	18	0
260	5	19	0
260	5	20	0
260	5	21	0
260	5	22	0
260	5	23	0
260	5	24	0
260	5	25	0
260	5	26	0
260	5	27	0
260	5	28	0
260	5	29	0
260	5	30	0
260	5	31	0
260	5	32	0
260	5	33	0
260	5	34	0
260	5	35	0
260	5	36	0
260	5	37	0
260	5	38	0
260	5	39	0
260	5	40	0
260	5	41	0
260	5	42	0
260	5	43	0
260	5	44	0
260	5	45	0
260	5	46	0
260	5	47	0
260	5	48	0
260	5	49	0
260	5	50	0
260	5	51	0
260	5	52	0
260	5	53	0
260	5	54	0
260	5	55	0
260	5	56	0
260	5	57	0
260	5	58	0
260	5	59	0
260	6	0	0
260	6	1	0
260	6	2	0
260	6	3	0
260	6	4	0
260	6	5	0
260	6	6	0
260	6	7	0
260	6	8	0
260	6	9	0
260	6	10	0
260	6	11	0
260	6	12	0
260	6	13	0
260	6	14	0
260	6	15	0
260	6	16	0
260	6	17	0
260	6	18	0
260	6	19	0
260	6	20	0
260	6	21	0
260	6	22	0
260	6	23	0
260	6	24	0
260	6	25	0
260	6	26	0
260	6	27	0
260	6	28	0
260	6	29	0
260	6	30	0
260	6	31	0
260	6	32	0
260	6	33	0
260	6	34	0
260	6	35	0
260	6	36	0
260	6	37	0
260	6	38	0
260	6	39	0
260	6	40	0
260	6	41	0
260	6	42	0
260	6	43	0
260	6	44	0
260	6	45	0
260	6	46	0
260	6	47	0
260	6	48	0
260	6	49	0
260	6	50	0
260	6	51	0
260	6	52	0
260	6	53	0
260	6	54	0
260	6	55	0
260	6	56	0
260	6	57	0
260	6	58	0
260	6	59	0
260	7	0	0
260	7	1	0
260	7	2	0
260	7	3	0
260	7	4	0
260	7	5	0
260	7	6	0
260	7	7	0
260	7	8	0
260	7	9	0
260	7	10	0
260	7	11	0
260	7	12	0
260	7	13	0
260	7	14	0
260	7	15	0
260	7	16	0
260	7	17	0
260	7	18	0
260	7	19	0
260	7	20	0
260	7	21	0
260	7	22	0
260	7	23	0
260	7	24	0
260	7	25	0
260	7	26	0
260	7	27	0
260	7	28	0
260	7	29	0
260	7	30	0
260	7	31	0
260	7	32	0
260	7	33	0
260	7	34	0
260	7	35	0
260	7	36	0
260	7	37	0
260	7	38	0
260	7	39	0
260	7	40	0
260	7	41	0
260	7	42	0
260	7	43	0
260	7	44	0
260	7	45	0
260	7	46	0
260	7	47	0
260	7	48	0
260	7	49	0
260	7	50	0
260	7	51	0
260	7	52	0
260	7	53	0
260	7	54	0
260	7	55	0
260	7	56	0
260	7	57	0
260	7	58	0
260	7	59	0
260	8	0	0
260	8	1	0
260	8	2	0
260	8	3	0
260	8	4	0
260	8	5	0
260	8	6	0
260	8	7	0
260	8	8	0
260	8	9	0
260	8	10	0
260	8	11	0
260	8	12	0
260	8	13	0
260	8	14	0
260	8	15	0
260	8	16	0
260	8	17	0
260	8	18	0
260	8	19	0
260	8	20	0
260	8	21	0
260	8	22	0
260	8	23	0
260	8	24	0
260	8	25	0
260	8	26	0
260	8	27	0
260	8	28	0
260	8	29	0
260	8	30	0
260	8	31	0
260	8	32	0
260	8	33	0
260	8	34	0
260	8	35	0
260	8	36	0
260	8	37	0
260	8	38	0
260	8	39	0
260	8	40	0
260	8	41	0
260	8	42	0
260	8	43	0
260	8	44	0
260	8	45	0
260	8	46	0
260	8	47	0
260	8	48	0
260	8	49	0
260	8	50	0
260	8	51	0
260	8	52	0
260	8	53	0
260	8	54	0
260	8	55	0
260	8	56	0
260	8	57	0
260	8	58	0
260	8	59	0
260	9	0	0
260	9	1	0
260	9	2	0
260	9	3	0
260	9	4	0
260	9	5	0
260	9	6	0
260	9	7	0
260	9	8	0
260	9	9	0
260	9	10	0
260	9	11	0
260	9	12	0
260	9	13	0
260	9	14	0
260	9	15	0
260	9	16	0
260	9	17	0
260	9	18	0
260	9	19	0
260	9	20	0
260	9	21	0
260	9	22	0
260	9	23	0
260	9	24	0
260	9	25	0
260	9	26	0
260	9	27	0
260	9	28	0
260	9	29	0
260	9	30	0
260	9	31	0
260	9	32	0
260	9	33	0
260	9	34	0
260	9	35	0
260	9	36	0
260	9	37	0
260	9	38	0
260	9	39	0
260	9	40	0
260	9	41	0
260	9	42	0
260	9	43	0
260	9	44	0
260	9	45	0
260	9	46	0
260	9	47	0
260	9	48	0
260	9	49	0
260	9	50	0
260	9	51	0
260	9	52	0
260	9	53	0
260	9	54	0
260	9	55	0
260	9	56	0
260	9	57	0
260	9	58	0
260	9	59	0
260	10	0	0
260	10	1	0
260	10	2	0
260	10	3	0
260	10	4	0
260	10	5	0
260	10	6	0
260	10	7	0
260	10	8	0
260	10	9	0
260	10	10	0
260	10	11	0
260	10	12	0
260	10	13	0
260	10	14	0
260	10	15	0
260	10	16	0
260	10	17	0
260	10	18	0
260	10	19	0
260	10	20	0
260	10	21	0
260	10	22	0
260	10	23	0
260	10	24	0
260	10	25	0
260	10	26	0
260	10	27	0
260	10	28	0
260	10	29	0
260	10	30	0
260	10	31	0
260	10	32	0
260	10	33	0
260	10	34	0
260	10	35	0
260	10	36	0
260	10	37	0
260	10	38	0
260	10	39	0
260	10	40	0
260	10	41	0
260	10	42	0
260	10	43	0
260	10	44	0
260	10	45	0
260	10	46	0
260	10	47	0
260	10	48	0
260	10	49	0
260	10	50	0
260	10	51	0
260	10	52	0
260	10	53	0
260	10	54	0
260	10	55	0
260	10	56	0
260	10	57	0
260	10	58	0
260	10	59	0
260	11	0	0
260	11	1	0
260	11	2	0
260	11	3	0
260	11	4	0
260	11	5	0
260	11	6	0
260	11	7	0
260	11	8	0
260	11	9	0
260	11	10	0
260	11	11	0
260	11	12	0
260	11	13	0
260	11	14	0
260	11	15	0
260	11	16	0
260	11	17	0
260	11	18	0
260	11	19	0
260	11	20	0
260	11	21	0
260	11	22	0
260	11	23	0
260	11	24	0
260	11	25	0
260	11	26	0
260	11	27	0
260	11	28	0
260	11	29	0
260	11	30	0
260	11	31	0
260	11	32	0
260	11	33	0
260	11	34	0
260	11	35	0
260	11	36	0
260	11	37	0
260	11	38	0
260	11	39	0
260	11	40	0
260	11	41	0
260	11	42	0
260	11	43	0
260	11	44	0
260	11	45	0
260	11	46	0
260	11	47	0
260	11	48	0
260	11	49	0
260	11	50	0
260	11	51	0
260	11	52	0
260	11	53	0
260	11	54	0
260	11	55	0
260	11	56	0
260	11	57	0
260	11	58	0
260	11	59	0
260	12	0	0
260	12	1	0
260	12	2	0
260	12	3	0
260	12	4	0
260	12	5	0
260	12	6	0
260	12	7	0
260	12	8	0
260	12	9	0
260	12	10	0
260	12	11	0
260	12	12	0
260	12	13	0
260	12	14	0
260	12	15	0
260	12	16	0
260	12	17	0
260	12	18	0
260	12	19	0
260	12	20	0
260	12	21	0
260	12	22	0
260	12	23	0
260	12	24	0
260	12	25	0
260	12	26	0
260	12	27	0
260	12	28	0
260	12	29	0
260	12	30	0
260	12	31	0
260	12	32	0
260	12	33	0
260	12	34	0
260	12	35	0
260	12	36	0
260	12	37	0
260	12	38	0
260	12	39	0
260	12	40	0
260	12	41	0
260	12	42	0
260	12	43	0
260	12	44	0
260	12	45	0
260	12	46	0
260	12	47	0
260	12	48	0
260	12	49	0
260	12	50	0
260	12	51	0
260	12	52	0
260	12	53	0
260	12	54	0
260	12	55	0
260	12	56	0
260	12	57	0
260	12	58	0
260	12	59	0
260	13	0	0
260	13	1	0
260	13	2	0
260	13	3	0
260	13	4	0
260	13	5	0
260	13	6	0
260	13	7	0
260	13	8	0
260	13	9	0
260	13	10	0
260	13	11	0
260	13	12	0
260	13	13	0
260	13	14	0
260	13	15	0
260	13	16	0
260	13	17	0
260	13	18	0
260	13	19	0
260	13	20	0
260	13	21	0
260	13	22	0
260	13	23	0
260	13	24	0
260	13	25	0
260	13	26	0
260	13	27	0
260	13	28	0
260	13	29	0
260	13	30	0
260	13	31	0
260	13	32	0
260	13	33	0
260	13	34	0
260	13	35	0
260	13	36	0
260	13	37	0
260	13	38	0
260	13	39	0
260	13	40	0
260	13	41	0
260	13	42	0
260	13	43	0
260	13	44	0
260	13	45	0
260	13	46	0
260	13	47	0
260	13	48	0
260	13	49	0
260	13	50	0
260	13	51	0
260	13	52	0
260	13	53	0
260	13	54	0
260	13	55	0
260	13	56	0
260	13	57	0
260	13	58	0
260	13	59	0
260	14	0	0
260	14	1	0
260	14	2	0
260	14	3	0
260	14	4	0
260	14	5	0
260	14	6	0
260	14	7	0
260	14	8	0
260	14	9	0
260	14	10	0
260	14	11	0
260	14	12	0
260	14	13	0
260	14	14	0
260	14	15	0
260	14	16	0
260	14	17	0
260	14	18	0
260	14	19	0
260	14	20	0
260	14	21	0
260	14	22	0
260	14	23	0
260	14	24	0
260	14	25	0
260	14	26	0
260	14	27	0
260	14	28	0
260	14	29	0
260	14	30	0.2
260	14	31	0.2
260	14	32	0.2
260	14	33	0.2
260	14	34	0.2
260	14	35	2.2
260	14	36	2.2
260	14	37	2.2
260	14	38	2.2
260	14	39	2.2
260	14	40	0
260	14	41	0
260	14	42	0
260	14	43	0
260	14	44	0
260	14	45	0
260	14	46	0
260	14	47	0
260	14	48	0
260	14	49	0
260	14	50	0
260	14	51	0
260	14	52	0
260	14	53	0
260	14	54	0
260	14	55	0
260	14	56	0
260	14	57	0
260	14	58	0
260	14	59	0
260	15	0	0
260	15	1	0
260	15	2	0
260	15	3	0
260	15	4	0
260	15	5	0
260	15	6	0
260	15	7	0
260	15	8	0
260	15	9	0
260	15	10	0
260	15	11	0
260	15	12	0
260	15	13	0
260	15	14	0
260	15	15	0
260	15	16	0
260	15	17	0
260	15	18	0
260	15	19	0
260	15	20	2.6
260	15	21	2.6
260	15	22	2.6
260	15	23	2.6
260	15	24	2.6
260	15	25	3.4
260	15	26	3.4
260	15	27	3.4
260	15	28	3.4
260	15	29	3.4
260	15	30	12.4
260	15	31	12.4
260	15	32	12.4
260	15	33	12.4
260	15	34	12.4
260	15	35	15.2
260	15	36	15.2
260	15	37	15.2
260	15	38	15.2
260	15	39	15.2
260	15	40	20.2
260	15	41	20.2
260	15	42	20.2
260	15	43	20.2
260	15	44	20.2
260	15	45	15
260	15	46	15
260	15	47	15
260	15	48	15
260	15	49	15
260	15	50	6
260	15	51	6
260	15	52	6
260	15	53	6
260	15	54	6
260	15	55	0
260	15	56	0
260	15	57	0
260	15	58	0
260	15	59	0
260	16	0	10
260	16	1	10
260	16	2	10
260	16	3	10
260	16	4	10
260	16	5	2
260	16	6	2
260	16	7	2
260	16	8	2
260	16	9	2
260	16	10	10
260	16	11	10
260	16	12	10
260	16	13	10
260	16	14	10
260	16	15	0
260	16	16	0
260	16	17	0
260	16	18	0
260	16	19	0
260	16	20	17.4
260	16	21	17.4
260	16	22	17.4
260	16	23	17.4
260	16	24	17.4
260	16	25	15.4
260	16	26	15.4
260	16	27	15.4
260	16	28	15.4
260	16	29	15.4
260	16	30	0
260	16	31	0
260	16	32	0
260	16	33	0
260	16	34	0
260	16	35	0
260	16	36	0
260	16	37	0
260	16	38	0
260	16	39	0
260	16	40	0
260	16	41	0
260	16	42	0
260	16	43	0
260	16	44	0
260	16	45	0
260	16	46	0
260	16	47	0
260	16	48	0
260	16	49	0
260	16	50	0
260	16	51	0
260	16	52	0
260	16	53	0
260	16	54	0
260	16	55	0
260	16	56	0
260	16	57	0
260	16	58	0
260	16	59	0
260	17	0	5.2
260	17	1	5.2
260	17	2	5.2
260	17	3	5.2
260	17	4	5.2
260	17	5	16
260	17	6	16
260	17	7	16
260	17	8	16
260	17	9	16
260	17	10	0
260	17	11	0
260	17	12	0
260	17	13	0
260	17	14	0
260	17	15	0
260	17	16	0
260	17	17	0
260	17	18	0
260	17	19	0
260	17	20	16.4
260	17	21	16.4
260	17	22	16.4
260	17	23	16.4
260	17	24	16.4
260	17	25	0
260	17	26	0
260	17	27	0
260	17	28	0
260	17	29	0
260	17	30	0
260	17	31	0
260	17	32	0
260	17	33	0
260	17	34	0
260	17	35	0
260	17	36	0
260	17	37	0
260	17	38	0
260	17	39	0
260	17	40	0
260	17	41	0
260	17	42	0
260	17	43	0
260	17	44	0
260	17	45	15.6
260	17	46	15.6
260	17	47	15.6
260	17	48	15.6
260	17	49	15.6
260	17	50	2.8
260	17	51	2.8
260	17	52	2.8
260	17	53	2.8
260	17	54	2.8
260	17	55	18
260	17	56	18
260	17	57	18
260	17	58	18
260	17	59	18
260	18	0	4
260	18	1	4
260	18	2	4
260	18	3	4
260	18	4	4
260	18	5	24.8
260	18	6	24.8
260	18	7	24.8
260	18	8	24.8
260	18	9	24.8
260	18	10	1.8
260	18	11	1.8
260	18	12	1.8
260	18	13	1.8
260	18	14	1.8
260	18	15	8
260	18	16	8
260	18	17	8
260	18	18	8
260	18	19	8
260	18	20	0
260	18	21	0
260	18	22	0
260	18	23	0
260	18	24	0
260	18	25	0
260	18	26	0
260	18	27	0
260	18	28	0
260	18	29	0
260	18	30	0
260	18	31	0
260	18	32	0
260	18	33	0
260	18	34	0
260	18	35	0
260	18	36	0
260	18	37	0
260	18	38	0
260	18	39	0
260	18	40	15.4
260	18	41	15.4
260	18	42	15.4
260	18	43	15.4
260	18	44	15.4
260	18	45	3.2
260	18	46	3.2
260	18	47	3.2
260	18	48	3.2
260	18	49	3.2
260	18	50	13.2
260	18	51	13.2
260	18	52	13.2
260	18	53	13.2
260	18	54	13.2
260	18	55	2.6
260	18	56	2.6
260	18	57	2.6
260	18	58	2.6
260	18	59	2.6
260	19	0	15.2
260	19	1	15.2
260	19	2	15.2
260	19	3	15.2
260	19	4	15.2
260	19	5	0
260	19	6	0
260	19	7	0
260	19	8	0
260	19	9	0
260	19	10	0
260	19	11	0
260	19	12	0
260	19	13	0
260	19	14	0
260	19	15	0
260	19	16	0
260	19	17	0
260	19	18	0
260	19	19	0
260	19	20	0
260	19	21	0
260	19	22	0
260	19	23	0
260	19	24	0
260	19	25	4.4
260	19	26	4.4
260	19	27	4.4
260	19	28	4.4
260	19	29	4.4
260	19	30	20.4
260	19	31	20.4
260	19	32	20.4
260	19	33	20.4
260	19	34	20.4
260	19	35	2
260	19	36	2
260	19	37	2
260	19	38	2
260	19	39	2
260	19	40	0
260	19	41	0
260	19	42	0
260	19	43	0
260	19	44	0
260	19	45	0
260	19	46	0
260	19	47	0
260	19	48	0
260	19	49	0
260	19	50	0
260	19	51	0
260	19	52	0
260	19	53	0
260	19	54	0
260	19	55	3.6
260	19	56	3.6
260	19	57	3.6
260	19	58	3.6
260	19	59	3.6
260	20	0	9.2
260	20	1	9.2
260	20	2	9.2
260	20	3	9.2
260	20	4	9.2
260	20	5	14.8
260	20	6	14.8
260	20	7	14.8
260	20	8	14.8
260	20	9	14.8
260	20	10	15
260	20	11	15
260	20	12	15
260	20	13	15
260	20	14	15
260	20	15	7.2
260	20	16	7.2
260	20	17	7.2
260	20	18	7.2
260	20	19	7.2
260	20	20	23.2
260	20	21	23.2
260	20	22	23.2
260	20	23	23.2
260	20	24	23.2
260	20	25	3.6
260	20	26	3.6
260	20	27	3.6
260	20	28	3.6
260	20	29	3.6
260	20	30	0
260	20	31	0
260	20	32	0
260	20	33	0
260	20	34	0
260	20	35	0
260	20	36	0
260	20	37	0
260	20	38	0
260	20	39	0
260	20	40	0
260	20	41	0
260	20	42	0
260	20	43	0
260	20	44	0
260	20	45	0
260	20	46	0
260	20	47	0
260	20	48	0
260	20	49	0
260	20	50	1.8
260	20	51	1.8
260	20	52	1.8
260	20	53	1.8
260	20	54	1.8
260	20	55	16.6
260	20	56	16.6
260	20	57	16.6
260	20	58	16.6
260	20	59	16.6
260	21	0	0
260	21	1	0
260	21	2	0
260	21	3	0
260	21	4	0
260	21	5	0
260	21	6	0
260	21	7	0
260	21	8	0
260	21	9	0
260	21	10	16.6
260	21	11	16.6
260	21	12	16.6
260	21	13	16.6
260	21	14	16.6
260	21	15	14.8
260	21	16	14.8
260	21	17	14.8
260	21	18	14.8
260	21	19	14.8
260	21	20	18.2
260	21	21	18.2
260	21	22	18.2
260	21	23	18.2
260	21	24	18.2
260	21	25	11.8
260	21	26	11.8
260	21	27	11.8
260	21	28	11.8
260	21	29	11.8
260	21	30	0
260	21	31	0
260	21	32	0
260	21	33	0
260	21	34	0
260	21	35	0
260	21	36	0
260	21	37	0
260	21	38	0
260	21	39	0
260	21	40	0
260	21	41	0
260	21	42	0
260	21	43	0
260	21	44	0
260	21	45	0
260	21	46	0
260	21	47	0
260	21	48	0
260	21	49	0
260	21	50	0
260	21	51	0
260	21	52	0
260	21	53	0
260	21	54	0
260	21	55	0
260	21	56	0
260	21	57	0
260	21	58	0
260	21	59	0
260	22	0	0.6
260	22	1	0.6
260	22	2	0.6
260	22	3	0.6
260	22	4	0.6
260	22	5	20.2
260	22	6	20.2
260	22	7	20.2
260	22	8	20.2
260	22	9	20.2
260	22	10	14.8
260	22	11	14.8
260	22	12	14.8
260	22	13	14.8
260	22	14	14.8
260	22	15	17.6
260	22	16	17.6
260	22	17	17.6
260	22	18	17.6
260	22	19	17.6
260	22	20	19.6
260	22	21	19.6
260	22	22	19.6
260	22	23	19.6
260	22	24	19.6
260	22	25	8.8
260	22	26	8.8
260	22	27	8.8
260	22	28	8.8
260	22	29	8.8
260	22	30	6.6
260	22	31	6.6
260	22	32	6.6
260	22	33	6.6
260	22	34	6.6
260	22	35	21
260	22	36	21
260	22	37	21
260	22	38	21
260	22	39	21
260	22	40	9
260	22	41	9
260	22	42	9
260	22	43	9
260	22	44	9
260	22	45	11.4
260	22	46	11.4
260	22	47	11.4
260	22	48	11.4
260	22	49	11.4
260	22	50	9
260	22	51	9
260	22	52	9
260	22	53	9
260	22	54	9
260	22	55	13
260	22	56	13
260	22	57	13
260	22	58	13
260	22	59	13
260	23	0	13.6
260	23	1	13.6
260	23	2	13.6
260	23	3	13.6
260	23	4	13.6
260	23	5	12
260	23	6	12
260	23	7	12
260	23	8	12
260	23	9	12
260	23	10	14
260	23	11	14
260	23	12	14
260	23	13	14
260	23	14	14
260	23	15	16.6
260	23	16	16.6
260	23	17	16.6
260	23	18	16.6
260	23	19	16.6
260	23	20	0
260	23	21	0
260	23	22	0
260	23	23	0
260	23	24	0
260	23	25	0
260	23	26	0
260	23	27	0
260	23	28	0
260	23	29	0
260	23	30	0
260	23	31	0
260	23	32	0
260	23	33	0
260	23	34	0
260	23	35	0
260	23	36	0
260	23	37	0
260	23	38	0
260	23	39	0
260	23	40	0
260	23	41	0
260	23	42	0
260	23	43	0
260	23	44	0
260	23	45	0
260	23	46	0
260	23	47	0
260	23	48	0
260	23	49	0
260	23	50	0
260	23	51	0
260	23	52	0
260	23	53	0
260	23	54	0
260	23	55	0
260	23	56	0
260	23	57	0
260	23	58	0
260	23	59	0
261	0	0	0
261	0	1	0
261	0	2	0
261	0	3	0
261	0	4	0
261	0	5	0
261	0	6	0
261	0	7	0
261	0	8	0
261	0	9	0
261	0	10	0
261	0	11	0
261	0	12	0
261	0	13	0
261	0	14	0
261	0	15	0
261	0	16	0
261	0	17	0
261	0	18	0
261	0	19	0
261	0	20	0
261	0	21	0
261	0	22	0
261	0	23	0
261	0	24	0
261	0	25	0
261	0	26	0
261	0	27	0
261	0	28	0
261	0	29	0
261	0	30	0.8
261	0	31	0.8
261	0	32	0.8
261	0	33	0.8
261	0	34	0.8
261	0	35	16
261	0	36	16
261	0	37	16
261	0	38	16
261	0	39	16
261	0	40	2.4
261	0	41	2.4
261	0	42	2.4
261	0	43	2.4
261	0	44	2.4
261	0	45	10.8
261	0	46	10.8
261	0	47	10.8
261	0	48	10.8
261	0	49	10.8
261	0	50	4.8
261	0	51	4.8
261	0	52	4.8
261	0	53	4.8
261	0	54	4.8
261	0	55	0
261	0	56	0
261	0	57	0
261	0	58	0
261	0	59	0
261	1	0	0
261	1	1	0
261	1	2	0
261	1	3	0
261	1	4	0
261	1	5	0
261	1	6	0
261	1	7	0
261	1	8	0
261	1	9	0
261	1	10	0
261	1	11	0
261	1	12	0
261	1	13	0
261	1	14	0
261	1	15	0
261	1	16	0
261	1	17	0
261	1	18	0
261	1	19	0
261	1	20	0
261	1	21	0
261	1	22	0
261	1	23	0
261	1	24	0
261	1	25	0
261	1	26	0
261	1	27	0
261	1	28	0
261	1	29	0
261	1	30	0
261	1	31	0
261	1	32	0
261	1	33	0
261	1	34	0
261	1	35	0
261	1	36	0
261	1	37	0
261	1	38	0
261	1	39	0
261	1	40	0
261	1	41	0
261	1	42	0
261	1	43	0
261	1	44	0
261	1	45	0
261	1	46	0
261	1	47	0
261	1	48	0
261	1	49	0
261	1	50	0
261	1	51	0
261	1	52	0
261	1	53	0
261	1	54	0
261	1	55	0
261	1	56	0
261	1	57	0
261	1	58	0
261	1	59	0
261	2	0	0
261	2	1	0
261	2	2	0
261	2	3	0
261	2	4	0
261	2	5	0
261	2	6	0
261	2	7	0
261	2	8	0
261	2	9	0
261	2	10	0
261	2	11	0
261	2	12	0
261	2	13	0
261	2	14	0
261	2	15	0
261	2	16	0
261	2	17	0
261	2	18	0
261	2	19	0
261	2	20	4
261	2	21	4
261	2	22	4
261	2	23	4
261	2	24	4
261	2	25	8.2
261	2	26	8.2
261	2	27	8.2
261	2	28	8.2
261	2	29	8.2
261	2	30	20.2
261	2	31	20.2
261	2	32	20.2
261	2	33	20.2
261	2	34	20.2
261	2	35	14.6
261	2	36	14.6
261	2	37	14.6
261	2	38	14.6
261	2	39	14.6
261	2	40	0
261	2	41	0
261	2	42	0
261	2	43	0
261	2	44	0
261	2	45	8.4
261	2	46	8.4
261	2	47	8.4
261	2	48	8.4
261	2	49	8.4
261	2	50	2
261	2	51	2
261	2	52	2
261	2	53	2
261	2	54	2
261	2	55	0
261	2	56	0
261	2	57	0
261	2	58	0
261	2	59	0
261	3	0	0
261	3	1	0
261	3	2	0
261	3	3	0
261	3	4	0
261	3	5	0
261	3	6	0
261	3	7	0
261	3	8	0
261	3	9	0
261	3	10	0
261	3	11	0
261	3	12	0
261	3	13	0
261	3	14	0
261	3	15	0
261	3	16	0
261	3	17	0
261	3	18	0
261	3	19	0
261	3	20	0
261	3	21	0
261	3	22	0
261	3	23	0
261	3	24	0
261	3	25	0
261	3	26	0
261	3	27	0
261	3	28	0
261	3	29	0
261	3	30	0
261	3	31	0
261	3	32	0
261	3	33	0
261	3	34	0
261	3	35	0
261	3	36	0
261	3	37	0
261	3	38	0
261	3	39	0
261	3	40	0
261	3	41	0
261	3	42	0
261	3	43	0
261	3	44	0
261	3	45	0
261	3	46	0
261	3	47	0
261	3	48	0
261	3	49	0
261	3	50	0
261	3	51	0
261	3	52	0
261	3	53	0
261	3	54	0
261	3	55	0
261	3	56	0
261	3	57	0
261	3	58	0
261	3	59	0
261	4	0	0
261	4	1	0
261	4	2	0
261	4	3	0
261	4	4	0
261	4	5	0
261	4	6	0
261	4	7	0
261	4	8	0
261	4	9	0
261	4	10	0
261	4	11	0
261	4	12	0
261	4	13	0
261	4	14	0
261	4	15	0
261	4	16	0
261	4	17	0
261	4	18	0
261	4	19	0
261	4	20	0
261	4	21	0
261	4	22	0
261	4	23	0
261	4	24	0
261	4	25	0
261	4	26	0
261	4	27	0
261	4	28	0
261	4	29	0
261	4	30	0
261	4	31	0
261	4	32	0
261	4	33	0
261	4	34	0
261	4	35	0
261	4	36	0
261	4	37	0
261	4	38	0
261	4	39	0
261	4	40	0
261	4	41	0
261	4	42	0
261	4	43	0
261	4	44	0
261	4	45	0
261	4	46	0
261	4	47	0
261	4	48	0
261	4	49	0
261	4	50	0
261	4	51	0
261	4	52	0
261	4	53	0
261	4	54	0
261	4	55	4.2
261	4	56	4.2
261	4	57	4.2
261	4	58	4.2
261	4	59	4.2
261	5	0	20
261	5	1	20
261	5	2	20
261	5	3	20
261	5	4	20
261	5	5	22.2
261	5	6	22.2
261	5	7	22.2
261	5	8	22.2
261	5	9	22.2
261	5	10	23.8
261	5	11	23.8
261	5	12	23.8
261	5	13	23.8
261	5	14	23.8
261	5	15	26
261	5	16	26
261	5	17	26
261	5	18	26
261	5	19	26
261	5	20	18.6
261	5	21	18.6
261	5	22	18.6
261	5	23	18.6
261	5	24	18.6
261	5	25	7.8
261	5	26	7.8
261	5	27	7.8
261	5	28	7.8
261	5	29	7.8
261	5	30	24.8
261	5	31	24.8
261	5	32	24.8
261	5	33	24.8
261	5	34	24.8
261	5	35	22.8
261	5	36	22.8
261	5	37	22.8
261	5	38	22.8
261	5	39	22.8
261	5	40	20.2
261	5	41	20.2
261	5	42	20.2
261	5	43	20.2
261	5	44	20.2
261	5	45	14.8
261	5	46	14.8
261	5	47	14.8
261	5	48	14.8
261	5	49	14.8
261	5	50	17.6
261	5	51	17.6
261	5	52	17.6
261	5	53	17.6
261	5	54	17.6
261	5	55	16.8
261	5	56	16.8
261	5	57	16.8
261	5	58	16.8
261	5	59	16.8
261	6	0	14.4
261	6	1	14.4
261	6	2	14.4
261	6	3	14.4
261	6	4	14.4
261	6	5	17.8
261	6	6	17.8
261	6	7	17.8
261	6	8	17.8
261	6	9	17.8
261	6	10	20.2
261	6	11	20.2
261	6	12	20.2
261	6	13	20.2
261	6	14	20.2
261	6	15	12.4
261	6	16	12.4
261	6	17	12.4
261	6	18	12.4
261	6	19	12.4
261	6	20	11.6
261	6	21	11.6
261	6	22	11.6
261	6	23	11.6
261	6	24	11.6
261	6	25	22
261	6	26	22
261	6	27	22
261	6	28	22
261	6	29	22
261	6	30	13.4
261	6	31	13.4
261	6	32	13.4
261	6	33	13.4
261	6	34	13.4
261	6	35	0
261	6	36	0
261	6	37	0
261	6	38	0
261	6	39	0
261	6	40	0
261	6	41	0
261	6	42	0
261	6	43	0
261	6	44	0
261	6	45	0
261	6	46	0
261	6	47	0
261	6	48	0
261	6	49	0
261	6	50	5.2
261	6	51	5.2
261	6	52	5.2
261	6	53	5.2
261	6	54	5.2
261	6	55	19.4
261	6	56	19.4
261	6	57	19.4
261	6	58	19.4
261	6	59	19.4
261	7	0	24
261	7	1	24
261	7	2	24
261	7	3	24
261	7	4	24
261	7	5	10.6
261	7	6	10.6
261	7	7	10.6
261	7	8	10.6
261	7	9	10.6
261	7	10	16
261	7	11	16
261	7	12	16
261	7	13	16
261	7	14	16
261	7	15	5
261	7	16	5
261	7	17	5
261	7	18	5
261	7	19	5
261	7	20	6
261	7	21	6
261	7	22	6
261	7	23	6
261	7	24	6
261	7	25	14.8
261	7	26	14.8
261	7	27	14.8
261	7	28	14.8
261	7	29	14.8
261	7	30	16.6
261	7	31	16.6
261	7	32	16.6
261	7	33	16.6
261	7	34	16.6
261	7	35	12
261	7	36	12
261	7	37	12
261	7	38	12
261	7	39	12
261	7	40	19.2
261	7	41	19.2
261	7	42	19.2
261	7	43	19.2
261	7	44	19.2
261	7	45	23
261	7	46	23
261	7	47	23
261	7	48	23
261	7	49	23
261	7	50	15.8
261	7	51	15.8
261	7	52	15.8
261	7	53	15.8
261	7	54	15.8
261	7	55	9.6
261	7	56	9.6
261	7	57	9.6
261	7	58	9.6
261	7	59	9.6
261	8	0	3.2
261	8	1	3.2
261	8	2	3.2
261	8	3	3.2
261	8	4	3.2
261	8	5	0.2
261	8	6	0.2
261	8	7	0.2
261	8	8	0.2
261	8	9	0.2
261	8	10	0
261	8	11	0
261	8	12	0
261	8	13	0
261	8	14	0
261	8	15	0
261	8	16	0
261	8	17	0
261	8	18	0
261	8	19	0
261	8	20	0
261	8	21	0
261	8	22	0
261	8	23	0
261	8	24	0
261	8	25	0
261	8	26	0
261	8	27	0
261	8	28	0
261	8	29	0
261	8	30	0
261	8	31	0
261	8	32	0
261	8	33	0
261	8	34	0
261	8	35	11.4
261	8	36	11.4
261	8	37	11.4
261	8	38	11.4
261	8	39	11.4
261	8	40	6.8
261	8	41	6.8
261	8	42	6.8
261	8	43	6.8
261	8	44	6.8
261	8	45	14.8
261	8	46	14.8
261	8	47	14.8
261	8	48	14.8
261	8	49	14.8
261	8	50	0.8
261	8	51	0.8
261	8	52	0.8
261	8	53	0.8
261	8	54	0.8
261	8	55	4.8
261	8	56	4.8
261	8	57	4.8
261	8	58	4.8
261	8	59	4.8
261	9	0	12.8
261	9	1	12.8
261	9	2	12.8
261	9	3	12.8
261	9	4	12.8
261	9	5	9.4
261	9	6	9.4
261	9	7	9.4
261	9	8	9.4
261	9	9	9.4
261	9	10	0.8
261	9	11	0.8
261	9	12	0.8
261	9	13	0.8
261	9	14	0.8
261	9	15	0
261	9	16	0
261	9	17	0
261	9	18	0
[truncated: 78,641 more rows]

## Sheet: S7_KO_mouse1
Day	Hr	Min	Cnts/min
302	0	0	0
302	0	1	0
302	0	2	0
302	0	3	0
302	0	4	0
302	0	5	0
302	0	6	0
302	0	7	0
302	0	8	0
302	0	9	0
302	0	10	3.2
302	0	11	3.2
302	0	12	3.2
302	0	13	3.2
302	0	14	3.2
302	0	15	0
302	0	16	0
302	0	17	0
302	0	18	0
302	0	19	0
302	0	20	0
302	0	21	0
302	0	22	0
302	0	23	0
302	0	24	0
302	0	25	0
302	0	26	0
302	0	27	0
302	0	28	0
302	0	29	0
302	0	30	0
302	0	31	0
302	0	32	0
302	0	33	0
302	0	34	0
302	0	35	0
302	0	36	0
302	0	37	0
302	0	38	0
302	0	39	0
302	0	40	0
302	0	41	0
302	0	42	0
302	0	43	0
302	0	44	0
302	0	45	0
302	0	46	0
302	0	47	0
302	0	48	0
302	0	49	0
302	0	50	0
302	0	51	0
302	0	52	0
302	0	53	0
302	0	54	0
302	0	55	0
302	0	56	0
302	0	57	0
302	0	58	0
302	0	59	0
302	1	0	0
302	1	1	0
302	1	2	0
302	1	3	0
302	1	4	0
302	1	5	1
302	1	6	1
302	1	7	1
302	1	8	1
302	1	9	1
302	1	10	6.6
302	1	11	6.6
302	1	12	6.6
302	1	13	6.6
302	1	14	6.6
302	1	15	3
302	1	16	3
302	1	17	3
302	1	18	3
302	1	19	3
302	1	20	9.4
302	1	21	9.4
302	1	22	9.4
302	1	23	9.4
302	1	24	9.4
302	1	25	0
302	1	26	0
302	1	27	0
302	1	28	0
302	1	29	0
302	1	30	0
302	1	31	0
302	1	32	0
302	1	33	0
302	1	34	0
302	1	35	0
302	1	36	0
302	1	37	0
302	1	38	0
302	1	39	0
302	1	40	0
302	1	41	0
302	1	42	0
302	1	43	0
302	1	44	0
302	1	45	0
302	1	46	0
302	1	47	0
302	1	48	0
302	1	49	0
302	1	50	0
302	1	51	0
302	1	52	0
302	1	53	0
302	1	54	0
302	1	55	0
302	1	56	0
302	1	57	0
302	1	58	0
302	1	59	0
302	2	0	0
302	2	1	0
302	2	2	0
302	2	3	0
302	2	4	0
302	2	5	0
302	2	6	0
302	2	7	0
302	2	8	0
302	2	9	0
302	2	10	0
302	2	11	0
302	2	12	0
302	2	13	0
302	2	14	0
302	2	15	0
302	2	16	0
302	2	17	0
302	2	18	0
302	2	19	0
302	2	20	0
302	2	21	0
302	2	22	0
302	2	23	0
302	2	24	0
302	2	25	0
302	2	26	0
302	2	27	0
302	2	28	0
302	2	29	0
302	2	30	0
302	2	31	0
302	2	32	0
302	2	33	0
302	2	34	0
302	2	35	0
302	2	36	0
302	2	37	0
302	2	38	0
302	2	39	0
302	2	40	0
302	2	41	0
302	2	42	0
302	2	43	0
302	2	44	0
302	2	45	3.4
302	2	46	3.4
302	2	47	3.4
302	2	48	3.4
302	2	49	3.4
302	2	50	9.4
302	2	51	9.4
302	2	52	9.4
302	2	53	9.4
302	2	54	9.4
302	2	55	0
302	2	56	0
302	2	57	0
302	2	58	0
302	2	59	0
302	3	0	3.6
302	3	1	3.6
302	3	2	3.6
302	3	3	3.6
302	3	4	3.6
302	3	5	0
302	3	6	0
302	3	7	0
302	3	8	0
302	3	9	0
302	3	10	0
302	3	11	0
302	3	12	0
302	3	13	0
302	3	14	0
302	3	15	0
302	3	16	0
302	3	17	0
302	3	18	0
302	3	19	0
302	3	20	0
302	3	21	0
302	3	22	0
302	3	23	0
302	3	24	0
302	3	25	0
302	3	26	0
302	3	27	0
302	3	28	0
302	3	29	0
302	3	30	0
302	3	31	0
302	3	32	0
302	3	33	0
302	3	34	0
302	3	35	0
302	3	36	0
302	3	37	0
302	3	38	0
302	3	39	0
302	3	40	0
302	3	41	0
302	3	42	0
302	3	43	0
302	3	44	0
302	3	45	0
302	3	46	0
302	3	47	0
302	3	48	0
302	3	49	0
302	3	50	0
302	3	51	0
302	3	52	0
302	3	53	0
302	3	54	0
302	3	55	0
302	3	56	0
302	3	57	0
302	3	58	0
302	3	59	0
302	4	0	0
302	4	1	0
302	4	2	0
302	4	3	0
302	4	4	0
302	4	5	0
302	4	6	0
302	4	7	0
302	4	8	0
302	4	9	0
302	4	10	0
302	4	11	0
302	4	12	0
302	4	13	0
302	4	14	0
302	4	15	0
302	4	16	0
302	4	17	0
302	4	18	0
302	4	19	0
302	4	20	0
302	4	21	0
302	4	22	0
302	4	23	0
302	4	24	0
302	4	25	0
302	4	26	0
302	4	27	0
302	4	28	0
302	4	29	0
302	4	30	0
302	4	31	0
302	4	32	0
302	4	33	0
302	4	34	0
302	4	35	0
302	4	36	0
302	4	37	0
302	4	38	0
302	4	39	0
302	4	40	0
302	4	41	0
302	4	42	0
302	4	43	0
302	4	44	0
302	4	45	0
302	4	46	0
302	4	47	0
302	4	48	0
302	4	49	0
302	4	50	5.4
302	4	51	5.4
302	4	52	5.4
302	4	53	5.4
302	4	54	5.4
302	4	55	12.6
302	4	56	12.6
302	4	57	12.6
302	4	58	12.6
302	4	59	12.6
302	5	0	0
302	5	1	0
302	5	2	0
302	5	3	0
302	5	4	0
302	5	5	0
302	5	6	0
302	5	7	0
302	5	8	0
302	5	9	0
302	5	10	0
302	5	11	0
302	5	12	0
302	5	13	0
302	5	14	0
302	5	15	0
302	5	16	0
302	5	17	0
302	5	18	0
302	5	19	0
302	5	20	0
302	5	21	0
302	5	22	0
302	5	23	0
302	5	24	0
302	5	25	0
302	5	26	0
302	5	27	0
302	5	28	0
302	5	29	0
302	5	30	0
302	5	31	0
302	5	32	0
302	5	33	0
302	5	34	0
302	5	35	0
302	5	36	0
302	5	37	0
302	5	38	0
302	5	39	0
302	5	40	0
302	5	41	0
302	5	42	0
302	5	43	0
302	5	44	0
302	5	45	0
302	5	46	0
302	5	47	0
302	5	48	0
302	5	49	0
302	5	50	0
302	5	51	0
302	5	52	0
302	5	53	0
302	5	54	0
302	5	55	0
302	5	56	0
302	5	57	0
302	5	58	0
302	5	59	0
302	6	0	6.4
302	6	1	6.4
302	6	2	6.4
302	6	3	6.4
302	6	4	6.4
302	6	5	0
302	6	6	0
302	6	7	0
302	6	8	0
302	6	9	0
302	6	10	0
302	6	11	0
302	6	12	0
302	6	13	0
302	6	14	0
302	6	15	0
302	6	16	0
302	6	17	0
302	6	18	0
302	6	19	0
302	6	20	0
302	6	21	0
302	6	22	0
302	6	23	0
302	6	24	0
302	6	25	0
302	6	26	0
302	6	27	0
302	6	28	0
302	6	29	0
302	6	30	0
302	6	31	0
302	6	32	0
302	6	33	0
302	6	34	0
302	6	35	0
302	6	36	0
302	6	37	0
302	6	38	0
302	6	39	0
302	6	40	0
302	6	41	0
302	6	42	0
302	6	43	0
302	6	44	0
302	6	45	0
302	6	46	0
302	6	47	0
302	6	48	0
302	6	49	0
302	6	50	0
302	6	51	0
302	6	52	0
302	6	53	0
302	6	54	0
302	6	55	0
302	6	56	0
302	6	57	0
302	6	58	0
302	6	59	0
302	7	0	0
302	7	1	0
302	7	2	0
302	7	3	0
302	7	4	0
302	7	5	0
302	7	6	0
302	7	7	0
302	7	8	0
302	7	9	0
302	7	10	0
302	7	11	0
302	7	12	0
302	7	13	0
302	7	14	0
302	7	15	0
302	7	16	0
302	7	17	0
302	7	18	0
302	7	19	0
302	7	20	7.2
302	7	21	7.2
302	7	22	7.2
302	7	23	7.2
302	7	24	7.2
302	7	25	1.2
302	7	26	1.2
302	7	27	1.2
302	7	28	1.2
302	7	29	1.2
302	7	30	9.8
302	7	31	9.8
302	7	32	9.8
302	7	33	9.8
302	7	34	9.8
302	7	35	9
302	7	36	9
302	7	37	9
302	7	38	9
302	7	39	9
302	7	40	3.2
302	7	41	3.2
302	7	42	3.2
302	7	43	3.2
302	7	44	3.2
302	7	45	8.8
302	7	46	8.8
302	7	47	8.8
302	7	48	8.8
302	7	49	8.8
302	7	50	0
302	7	51	0
302	7	52	0
302	7	53	0
302	7	54	0
302	7	55	0
302	7	56	0
302	7	57	0
302	7	58	0
302	7	59	0
302	8	0	8.6
302	8	1	8.6
302	8	2	8.6
302	8	3	8.6
302	8	4	8.6
302	8	5	13.8
302	8	6	13.8
302	8	7	13.8
302	8	8	13.8
302	8	9	13.8
302	8	10	0
302	8	11	0
302	8	12	0
302	8	13	0
302	8	14	0
302	8	15	0
302	8	16	0
302	8	17	0
302	8	18	0
302	8	19	0
302	8	20	0
302	8	21	0
302	8	22	0
302	8	23	0
302	8	24	0
302	8	25	0
302	8	26	0
302	8	27	0
302	8	28	0
302	8	29	0
302	8	30	0
302	8	31	0
302	8	32	0
302	8	33	0
302	8	34	0
302	8	35	0
302	8	36	0
302	8	37	0
302	8	38	0
302	8	39	0
302	8	40	0
302	8	41	0
302	8	42	0
302	8	43	0
302	8	44	0
302	8	45	0
302	8	46	0
302	8	47	0
302	8	48	0
302	8	49	0
302	8	50	0
302	8	51	0
302	8	52	0
302	8	53	0
302	8	54	0
302	8	55	0
302	8	56	0
302	8	57	0
302	8	58	0
302	8	59	0
302	9	0	0
302	9	1	0
302	9	2	0
302	9	3	0
302	9	4	0
302	9	5	0
302	9	6	0
302	9	7	0
302	9	8	0
302	9	9	0
302	9	10	0.4
302	9	11	0.4
302	9	12	0.4
302	9	13	0.4
302	9	14	0.4
302	9	15	0.2
302	9	16	0.2
302	9	17	0.2
302	9	18	0.2
302	9	19	0.2
302	9	20	4.8
302	9	21	4.8
302	9	22	4.8
302	9	23	4.8
302	9	24	4.8
302	9	25	0
302	9	26	0
302	9	27	0
302	9	28	0
302	9	29	0
302	9	30	0
302	9	31	0
302	9	32	0
302	9	33	0
302	9	34	0
302	9	35	1.8
302	9	36	1.8
302	9	37	1.8
302	9	38	1.8
302	9	39	1.8
302	9	40	5.2
302	9	41	5.2
302	9	42	5.2
302	9	43	5.2
302	9	44	5.2
302	9	45	0
302	9	46	0
302	9	47	0
302	9	48	0
302	9	49	0
302	9	50	8
302	9	51	8
302	9	52	8
302	9	53	8
302	9	54	8
302	9	55	0
302	9	56	0
302	9	57	0
302	9	58	0
302	9	59	0
302	10	0	14.6
302	10	1	14.6
302	10	2	14.6
302	10	3	14.6
302	10	4	14.6
302	10	5	10.2
302	10	6	10.2
302	10	7	10.2
302	10	8	10.2
302	10	9	10.2
302	10	10	6
302	10	11	6
302	10	12	6
302	10	13	6
302	10	14	6
302	10	15	14.8
302	10	16	14.8
302	10	17	14.8
302	10	18	14.8
302	10	19	14.8
302	10	20	9.2
302	10	21	9.2
302	10	22	9.2
302	10	23	9.2
302	10	24	9.2
302	10	25	0
302	10	26	0
302	10	27	0
302	10	28	0
302	10	29	0
302	10	30	26
302	10	31	26
302	10	32	26
302	10	33	26
302	10	34	26
302	10	35	2.8
302	10	36	2.8
302	10	37	2.8
302	10	38	2.8
302	10	39	2.8
302	10	40	6.4
302	10	41	6.4
302	10	42	6.4
302	10	43	6.4
302	10	44	6.4
302	10	45	0
302	10	46	0
302	10	47	0
302	10	48	0
302	10	49	0
302	10	50	0.2
302	10	51	0.2
302	10	52	0.2
302	10	53	0.2
302	10	54	0.2
302	10	55	0
302	10	56	0
302	10	57	0
302	10	58	0
302	10	59	0
302	11	0	0
302	11	1	0
302	11	2	0
302	11	3	0
302	11	4	0
302	11	5	0
302	11	6	0
302	11	7	0
302	11	8	0
302	11	9	0
302	11	10	0
302	11	11	0
302	11	12	0
302	11	13	0
302	11	14	0
302	11	15	0
302	11	16	0
302	11	17	0
302	11	18	0
302	11	19	0
302	11	20	0
302	11	21	0
302	11	22	0
302	11	23	0
302	11	24	0
302	11	25	0
302	11	26	0
302	11	27	0
302	11	28	0
302	11	29	0
302	11	30	0
302	11	31	0
302	11	32	0
302	11	33	0
302	11	34	0
302	11	35	0
302	11	36	0
302	11	37	0
302	11	38	0
302	11	39	0
302	11	40	0
302	11	41	0
302	11	42	0
302	11	43	0
302	11	44	0
302	11	45	0
302	11	46	0
302	11	47	0
302	11	48	0
302	11	49	0
302	11	50	0
302	11	51	0
302	11	52	0
302	11	53	0
302	11	54	0
302	11	55	0
302	11	56	0
302	11	57	0
302	11	58	0
302	11	59	0
302	12	0	0
302	12	1	0
302	12	2	0
302	12	3	0
302	12	4	0
302	12	5	0
302	12	6	0
302	12	7	0
302	12	8	0
302	12	9	0
302	12	10	0
302	12	11	0
302	12	12	0
302	12	13	0
302	12	14	0
302	12	15	0
302	12	16	0
302	12	17	0
302	12	18	0
302	12	19	0
302	12	20	0
302	12	21	0
302	12	22	0
302	12	23	0
302	12	24	0
302	12	25	0
302	12	26	0
302	12	27	0
302	12	28	0
302	12	29	0
302	12	30	0
302	12	31	0
302	12	32	0
302	12	33	0
302	12	34	0
302	12	35	0
302	12	36	0
302	12	37	0
302	12	38	0
302	12	39	0
302	12	40	0
302	12	41	0
302	12	42	0
302	12	43	0
302	12	44	0
302	12	45	0
302	12	46	0
302	12	47	0
302	12	48	0
302	12	49	0
302	12	50	0
302	12	51	0
302	12	52	0
302	12	53	0
302	12	54	0
302	12	55	0
302	12	56	0
302	12	57	0
302	12	58	0
302	12	59	0
302	13	0	0
302	13	1	0
302	13	2	0
302	13	3	0
302	13	4	0
302	13	5	0
302	13	6	0
302	13	7	0
302	13	8	0
302	13	9	0
302	13	10	0
302	13	11	0
302	13	12	0
302	13	13	0
302	13	14	0
302	13	15	0
302	13	16	0
302	13	17	0
302	13	18	0
302	13	19	0
302	13	20	0
302	13	21	0
302	13	22	0
302	13	23	0
302	13	24	0
302	13	25	0
302	13	26	0
302	13	27	0
302	13	28	0
302	13	29	0
302	13	30	0
302	13	31	0
302	13	32	0
302	13	33	0
302	13	34	0
302	13	35	0
302	13	36	0
302	13	37	0
302	13	38	0
302	13	39	0
302	13	40	0
302	13	41	0
302	13	42	0
302	13	43	0
302	13	44	0
302	13	45	0
302	13	46	0
302	13	47	0
302	13	48	0
302	13	49	0
302	13	50	0
302	13	51	0
302	13	52	0
302	13	53	0
302	13	54	0
302	13	55	0
302	13	56	0
302	13	57	0
302	13	58	0
302	13	59	0
302	14	0	0
302	14	1	0
302	14	2	0
302	14	3	0
302	14	4	0
302	14	5	0
302	14	6	0
302	14	7	0
302	14	8	0
302	14	9	0
302	14	10	0
302	14	11	0
302	14	12	0
302	14	13	0
302	14	14	0
302	14	15	0
302	14	16	0
302	14	17	0
302	14	18	0
302	14	19	0
302	14	20	0
302	14	21	0
302	14	22	0
302	14	23	0
302	14	24	0
302	14	25	0
302	14	26	0
302	14	27	0
302	14	28	0
302	14	29	0
302	14	30	0
302	14	31	0
302	14	32	0
302	14	33	0
302	14	34	0
302	14	35	0
302	14	36	0
302	14	37	0
302	14	38	0
302	14	39	0
302	14	40	0
302	14	41	0
302	14	42	0
302	14	43	0
302	14	44	0
302	14	45	0
302	14	46	0
302	14	47	0
302	14	48	0
302	14	49	0
302	14	50	0
302	14	51	0
302	14	52	0
302	14	53	0
302	14	54	0
302	14	55	0
302	14	56	0
302	14	57	0
302	14	58	0
302	14	59	0
302	15	0	0
302	15	1	0
302	15	2	0
302	15	3	0
302	15	4	0
302	15	5	0
302	15	6	0
302	15	7	0
302	15	8	0
302	15	9	0
302	15	10	0
302	15	11	0
302	15	12	0
302	15	13	0
302	15	14	0
302	15	15	0
302	15	16	0
302	15	17	0
302	15	18	0
302	15	19	0
302	15	20	0
302	15	21	0
302	15	22	0
302	15	23	0
302	15	24	0
302	15	25	0
302	15	26	0
302	15	27	0
302	15	28	0
302	15	29	0
302	15	30	0
302	15	31	0
302	15	32	0
302	15	33	0
302	15	34	0
302	15	35	0
302	15	36	0
302	15	37	0
302	15	38	0
302	15	39	0
302	15	40	0
302	15	41	0
302	15	42	0
302	15	43	0
302	15	44	0
302	15	45	0
302	15	46	0
302	15	47	0
302	15	48	0
302	15	49	0
302	15	50	0
302	15	51	0
302	15	52	0
302	15	53	0
302	15	54	0
302	15	55	0
302	15	56	0
302	15	57	0
302	15	58	0
302	15	59	0
302	16	0	0
302	16	1	0
302	16	2	0
302	16	3	0
302	16	4	0
302	16	5	0
302	16	6	0
302	16	7	0
302	16	8	0
302	16	9	0
302	16	10	0
302	16	11	0
302	16	12	0
302	16	13	0
302	16	14	0
302	16	15	0
302	16	16	0
302	16	17	0
302	16	18	0
302	16	19	0
302	16	20	0
302	16	21	0
302	16	22	0
302	16	23	0
302	16	24	0
302	16	25	0
302	16	26	0
302	16	27	0
302	16	28	0
302	16	29	0
302	16	30	0
302	16	31	0
302	16	32	0
302	16	33	0
302	16	34	0
302	16	35	0
302	16	36	0
302	16	37	0
302	16	38	0
302	16	39	0
302	16	40	0
302	16	41	0
302	16	42	0
302	16	43	0
302	16	44	0
302	16	45	0
302	16	46	0
302	16	47	0
302	16	48	0
302	16	49	0
302	16	50	0
302	16	51	0
302	16	52	0
302	16	53	0
302	16	54	0
302	16	55	0
302	16	56	0
302	16	57	0
302	16	58	0
302	16	59	0
302	17	0	0
302	17	1	0
302	17	2	0
302	17	3	0
302	17	4	0
302	17	5	0
302	17	6	0
302	17	7	0
302	17	8	0
302	17	9	0
302	17	10	0
302	17	11	0
302	17	12	0
302	17	13	0
302	17	14	0
302	17	15	0
302	17	16	0
302	17	17	0
302	17	18	0
302	17	19	0
302	17	20	0
302	17	21	0
302	17	22	0
302	17	23	0
302	17	24	0
302	17	25	0
302	17	26	0
302	17	27	0
302	17	28	0
302	17	29	0
302	17	30	0
302	17	31	0
302	17	32	0
302	17	33	0
302	17	34	0
302	17	35	0
302	17	36	0
302	17	37	0
302	17	38	0
302	17	39	0
302	17	40	0
302	17	41	0
302	17	42	0
302	17	43	0
302	17	44	0
302	17	45	0
302	17	46	0
302	17	47	0
302	17	48	0
302	17	49	0
302	17	50	0
302	17	51	0
302	17	52	0
302	17	53	0
302	17	54	0
302	17	55	0
302	17	56	0
302	17	57	0
302	17	58	0
302	17	59	0
302	18	0	0
302	18	1	0
302	18	2	0
302	18	3	0
302	18	4	0
302	18	5	0
302	18	6	0
302	18	7	0
302	18	8	0
302	18	9	0
302	18	10	0
302	18	11	0
302	18	12	0
302	18	13	0
302	18	14	0
302	18	15	0
302	18	16	0
302	18	17	0
302	18	18	0
302	18	19	0
302	18	20	0
302	18	21	0
302	18	22	0
302	18	23	0
302	18	24	0
302	18	25	0
302	18	26	0
302	18	27	0
302	18	28	0
302	18	29	0
302	18	30	0
302	18	31	0
302	18	32	0
302	18	33	0
302	18	34	0
302	18	35	0
302	18	36	0
302	18	37	0
302	18	38	0
302	18	39	0
302	18	40	0
302	18	41	0
302	18	42	0
302	18	43	0
302	18	44	0
302	18	45	0
302	18	46	0
302	18	47	0
302	18	48	0
302	18	49	0
302	18	50	0
302	18	51	0
302	18	52	0
302	18	53	0
302	18	54	0
302	18	55	0
302	18	56	0
302	18	57	0
302	18	58	0
302	18	59	0
302	19	0	0
302	19	1	0
302	19	2	0
302	19	3	0
302	19	4	0
302	19	5	0
302	19	6	0
302	19	7	0
302	19	8	0
302	19	9	0
302	19	10	0
302	19	11	0
302	19	12	0
302	19	13	0
302	19	14	0
302	19	15	0
302	19	16	0
302	19	17	0
302	19	18	0
302	19	19	0
302	19	20	0
302	19	21	0
302	19	22	0
302	19	23	0
302	19	24	0
302	19	25	0
302	19	26	0
302	19	27	0
302	19	28	0
302	19	29	0
302	19	30	0
302	19	31	0
302	19	32	0
302	19	33	0
302	19	34	0
302	19	35	0
302	19	36	0
302	19	37	0
302	19	38	0
302	19	39	0
302	19	40	0
302	19	41	0
302	19	42	0
302	19	43	0
302	19	44	0
302	19	45	0
302	19	46	0
302	19	47	0
302	19	48	0
302	19	49	0
302	19	50	0
302	19	51	0
302	19	52	0
302	19	53	0
302	19	54	0
302	19	55	0
302	19	56	0
302	19	57	0
302	19	58	0
302	19	59	0
302	20	0	0
302	20	1	0
302	20	2	0
302	20	3	0
302	20	4	0
302	20	5	0
302	20	6	0
302	20	7	0
302	20	8	0
302	20	9	0
302	20	10	0
302	20	11	0
302	20	12	0
302	20	13	0
302	20	14	0
302	20	15	0
302	20	16	0
302	20	17	0
302	20	18	0
302	20	19	0
302	20	20	0
302	20	21	0
302	20	22	0
302	20	23	0
302	20	24	0
302	20	25	0
302	20	26	0
302	20	27	0
302	20	28	0
302	20	29	0
302	20	30	0
302	20	31	0
302	20	32	0
302	20	33	0
302	20	34	0
302	20	35	0
302	20	36	0
302	20	37	0
302	20	38	0
302	20	39	0
302	20	40	0
302	20	41	0
302	20	42	0
302	20	43	0
302	20	44	0
302	20	45	0
302	20	46	0
302	20	47	0
302	20	48	0
302	20	49	0
302	20	50	0
302	20	51	0
302	20	52	0
302	20	53	0
302	20	54	0
302	20	55	0
302	20	56	0
302	20	57	0
302	20	58	0
302	20	59	0
302	21	0	0
302	21	1	0
302	21	2	0
302	21	3	0
302	21	4	0
302	21	5	0
302	21	6	0
302	21	7	0
302	21	8	0
302	21	9	0
302	21	10	0
302	21	11	0
302	21	12	0
302	21	13	0
302	21	14	0
302	21	15	0
302	21	16	0
302	21	17	0
302	21	18	0
302	21	19	0
302	21	20	0
302	21	21	0
302	21	22	0
302	21	23	0
302	21	24	0
302	21	25	0
302	21	26	0
302	21	27	0
302	21	28	0
302	21	29	0
302	21	30	0
302	21	31	0
302	21	32	0
302	21	33	0
302	21	34	0
302	21	35	0
302	21	36	0
302	21	37	0
302	21	38	0
302	21	39	0
302	21	40	0
302	21	41	0
302	21	42	0
302	21	43	0
302	21	44	0
302	21	45	0
302	21	46	0
302	21	47	0
302	21	48	0
302	21	49	0
302	21	50	0
302	21	51	0
302	21	52	0
302	21	53	0
302	21	54	0
302	21	55	0
302	21	56	0
302	21	57	0
302	21	58	0
302	21	59	0
302	22	0	0
302	22	1	0
302	22	2	0
302	22	3	0
302	22	4	0
302	22	5	0
302	22	6	0
302	22	7	0
302	22	8	0
302	22	9	0
302	22	10	0
302	22	11	0
302	22	12	0
302	22	13	0
302	22	14	0
302	22	15	0
302	22	16	0
302	22	17	0
302	22	18	0
302	22	19	0
302	22	20	0
302	22	21	0
302	22	22	0
302	22	23	0
302	22	24	0
302	22	25	0
302	22	26	0
302	22	27	0
302	22	28	0
302	22	29	0
302	22	30	0
302	22	31	0
302	22	32	0
302	22	33	0
302	22	34	0
302	22	35	0
302	22	36	0
302	22	37	0
302	22	38	0
302	22	39	0
302	22	40	0
302	22	41	0
302	22	42	0
302	22	43	0
302	22	44	0
302	22	45	0
302	22	46	0
302	22	47	0
302	22	48	0
302	22	49	0
302	22	50	0
302	22	51	0
302	22	52	0
302	22	53	0
302	22	54	0
302	22	55	0
302	22	56	0
302	22	57	0
302	22	58	0
302	22	59	0
302	23	0	0
302	23	1	0
302	23	2	0
302	23	3	0
302	23	4	0
302	23	5	0
302	23	6	0
302	23	7	0
302	23	8	0
302	23	9	0
302	23	10	0
302	23	11	0
302	23	12	0
302	23	13	0
302	23	14	0
302	23	15	0
302	23	16	0
302	23	17	0
302	23	18	0
302	23	19	0
302	23	20	0
302	23	21	0
302	23	22	0
302	23	23	0
302	23	24	0
302	23	25	0
302	23	26	0
302	23	27	0
302	23	28	0
302	23	29	0
302	23	30	0
302	23	31	0
302	23	32	0
302	23	33	0
302	23	34	0
302	23	35	0
302	23	36	0
302	23	37	0
302	23	38	0
302	23	39	0
302	23	40	0
302	23	41	0
302	23	42	0
302	23	43	0
302	23	44	0
302	23	45	0
302	23	46	0
302	23	47	0
302	23	48	0
302	23	49	0
302	23	50	0
302	23	51	0
302	23	52	0
302	23	53	0
302	23	54	0
302	23	55	0
302	23	56	0
302	23	57	0
302	23	58	0
302	23	59	0
303	0	0	0
303	0	1	0
303	0	2	0
303	0	3	0
303	0	4	0
303	0	5	0
303	0	6	0
303	0	7	0
303	0	8	0
303	0	9	0
303	0	10	0
303	0	11	0
303	0	12	0
303	0	13	0
303	0	14	0
303	0	15	0
303	0	16	0
303	0	17	0
303	0	18	0
303	0	19	0
303	0	20	0
303	0	21	0
303	0	22	0
303	0	23	0
303	0	24	0
303	0	25	0
303	0	26	0
303	0	27	0
303	0	28	0
303	0	29	0
303	0	30	0
303	0	31	0
303	0	32	0
303	0	33	0
303	0	34	0
303	0	35	0
303	0	36	0
303	0	37	0
303	0	38	0
303	0	39	0
303	0	40	0
303	0	41	0
303	0	42	0
303	0	43	0
303	0	44	0
303	0	45	0
303	0	46	0
303	0	47	0
303	0	48	0
303	0	49	0
303	0	50	0
303	0	51	0
303	0	52	0
303	0	53	0
303	0	54	0
303	0	55	0
303	0	56	0
303	0	57	0
303	0	58	0
303	0	59	0
303	1	0	0
303	1	1	0
303	1	2	0
303	1	3	0
303	1	4	0
303	1	5	0
303	1	6	0
303	1	7	0
303	1	8	0
303	1	9	0
303	1	10	0
303	1	11	0
303	1	12	0
303	1	13	0
303	1	14	0
303	1	15	0
303	1	16	0
303	1	17	0
303	1	18	0
303	1	19	0
303	1	20	0
303	1	21	0
303	1	22	0
303	1	23	0
303	1	24	0
303	1	25	0
303	1	26	0
303	1	27	0
303	1	28	0
303	1	29	0
303	1	30	0
303	1	31	0
303	1	32	0
303	1	33	0
303	1	34	0
303	1	35	0
303	1	36	0
303	1	37	0
303	1	38	0
303	1	39	0
303	1	40	0
303	1	41	0
303	1	42	0
303	1	43	0
303	1	44	0
303	1	45	0
303	1	46	0
303	1	47	0
303	1	48	0
303	1	49	0
303	1	50	0
303	1	51	0
303	1	52	0
303	1	53	0
303	1	54	0
303	1	55	0
303	1	56	0
303	1	57	0
303	1	58	0
303	1	59	0
303	2	0	0
303	2	1	0
303	2	2	0
303	2	3	0
303	2	4	0
303	2	5	0
303	2	6	0
303	2	7	0
303	2	8	0
303	2	9	0
303	2	10	0
303	2	11	0
303	2	12	0
303	2	13	0
303	2	14	0
303	2	15	0
303	2	16	0
303	2	17	0
303	2	18	0
303	2	19	0
303	2	20	0
303	2	21	0
303	2	22	0
303	2	23	0
303	2	24	0
303	2	25	0
303	2	26	0
303	2	27	0
303	2	28	0
303	2	29	0
303	2	30	0
303	2	31	0
303	2	32	0
303	2	33	0
303	2	34	0
303	2	35	0
303	2	36	0
303	2	37	0
303	2	38	0
303	2	39	0
303	2	40	0
303	2	41	0
303	2	42	0
303	2	43	0
303	2	44	0
303	2	45	0
303	2	46	0
303	2	47	0
303	2	48	0
303	2	49	0
303	2	50	0
303	2	51	0
303	2	52	0
303	2	53	0
303	2	54	0
303	2	55	0
303	2	56	0
303	2	57	0
303	2	58	0
303	2	59	0
303	3	0	0
303	3	1	0
303	3	2	0
303	3	3	0
303	3	4	0
303	3	5	0
303	3	6	0
303	3	7	0
303	3	8	0
303	3	9	0
303	3	10	0
303	3	11	0
303	3	12	0
303	3	13	0
303	3	14	0
303	3	15	0
303	3	16	0
303	3	17	0
303	3	18	0
303	3	19	0
303	3	20	0
303	3	21	0
303	3	22	0
303	3	23	0
303	3	24	0
303	3	25	0
303	3	26	0
303	3	27	0
303	3	28	0
303	3	29	0
303	3	30	0
303	3	31	0
303	3	32	0
303	3	33	0
303	3	34	0
303	3	35	0
303	3	36	0
303	3	37	0
303	3	38	0
303	3	39	0
303	3	40	0
303	3	41	0
303	3	42	0
303	3	43	0
303	3	44	0
303	3	45	0
303	3	46	0
303	3	47	0
303	3	48	0
303	3	49	0
303	3	50	0
303	3	51	0
303	3	52	0
303	3	53	0
303	3	54	0
303	3	55	0
303	3	56	0
303	3	57	0
303	3	58	0
303	3	59	0
303	4	0	0
303	4	1	0
303	4	2	0
303	4	3	0
303	4	4	0
303	4	5	0
303	4	6	0
303	4	7	0
303	4	8	0
303	4	9	0
303	4	10	0
303	4	11	0
303	4	12	0
303	4	13	0
303	4	14	0
303	4	15	0
303	4	16	0
303	4	17	0
303	4	18	0
303	4	19	0
303	4	20	0
303	4	21	0
303	4	22	0
303	4	23	0
303	4	24	0
303	4	25	0
303	4	26	0
303	4	27	0
303	4	28	0
303	4	29	0
303	4	30	0
303	4	31	0
303	4	32	0
303	4	33	0
303	4	34	0
303	4	35	0
303	4	36	0
303	4	37	0
303	4	38	0
303	4	39	0
303	4	40	0
303	4	41	0
303	4	42	0
303	4	43	0
303	4	44	0
303	4	45	0
303	4	46	0
303	4	47	0
303	4	48	0
303	4	49	0
303	4	50	0
303	4	51	0
303	4	52	0
303	4	53	0
303	4	54	0
303	4	55	0
303	4	56	0
303	4	57	0
303	4	58	0
303	4	59	0
303	5	0	0
303	5	1	0
303	5	2	0
303	5	3	0
303	5	4	0
303	5	5	0
303	5	6	0
303	5	7	0
303	5	8	0
303	5	9	0
303	5	10	0
303	5	11	0
303	5	12	0
303	5	13	0
303	5	14	0
303	5	15	0
303	5	16	0
303	5	17	0
303	5	18	0
303	5	19	0
303	5	20	0
303	5	21	0
303	5	22	0
303	5	23	0
303	5	24	0
303	5	25	0
303	5	26	0
303	5	27	0
303	5	28	0
303	5	29	0
303	5	30	0
303	5	31	0
303	5	32	0
303	5	33	0
303	5	34	0
303	5	35	0
303	5	36	0
303	5	37	0
303	5	38	0
303	5	39	0
303	5	40	0
303	5	41	0
303	5	42	0
303	5	43	0
303	5	44	0
303	5	45	0
303	5	46	0
303	5	47	0
303	5	48	0
303	5	49	0
303	5	50	0
303	5	51	0
303	5	52	0
303	5	53	0
303	5	54	0
303	5	55	0
303	5	56	0
303	5	57	0
303	5	58	0
303	5	59	0
303	6	0	0
303	6	1	0
303	6	2	0
303	6	3	0
303	6	4	0
303	6	5	0
303	6	6	0
303	6	7	0
303	6	8	0
303	6	9	0
303	6	10	0
303	6	11	0
303	6	12	0
303	6	13	0
303	6	14	0
303	6	15	0
303	6	16	0
303	6	17	0
303	6	18	0
303	6	19	0
303	6	20	0
303	6	21	0
303	6	22	0
303	6	23	0
303	6	24	0
303	6	25	0
303	6	26	0
303	6	27	0
303	6	28	0
303	6	29	0
303	6	30	0
303	6	31	0
303	6	32	0
303	6	33	0
303	6	34	0
303	6	35	0
303	6	36	0
303	6	37	0
303	6	38	0
303	6	39	0
303	6	40	0
303	6	41	0
303	6	42	0
303	6	43	0
303	6	44	0
303	6	45	0
303	6	46	0
303	6	47	0
303	6	48	0
303	6	49	0
303	6	50	0
303	6	51	0
303	6	52	0
303	6	53	0
303	6	54	0
303	6	55	0
303	6	56	0
303	6	57	0
303	6	58	0
303	6	59	0
303	7	0	0
303	7	1	0
303	7	2	0
303	7	3	0
303	7	4	0
303	7	5	0
303	7	6	0
303	7	7	0
303	7	8	0
303	7	9	0
303	7	10	0
303	7	11	0
303	7	12	0
303	7	13	0
303	7	14	0
303	7	15	0
303	7	16	0
303	7	17	0
303	7	18	0
303	7	19	0
303	7	20	0
303	7	21	0
303	7	22	0
303	7	23	0
303	7	24	0
303	7	25	0
303	7	26	0
303	7	27	0
303	7	28	0
303	7	29	0
303	7	30	0
303	7	31	0
303	7	32	0
303	7	33	0
303	7	34	0
303	7	35	0
303	7	36	0
303	7	37	0
303	7	38	0
303	7	39	0
303	7	40	0
303	7	41	0
303	7	42	0
303	7	43	0
303	7	44	0
303	7	45	0
303	7	46	0
303	7	47	0
303	7	48	0
303	7	49	0
303	7	50	0
303	7	51	0
303	7	52	0
303	7	53	0
303	7	54	0
303	7	55	0
303	7	56	0
303	7	57	0
303	7	58	0
303	7	59	0
303	8	0	0
303	8	1	0
303	8	2	0
303	8	3	0
303	8	4	0
303	8	5	0
303	8	6	0
303	8	7	0
303	8	8	0
303	8	9	0
303	8	10	0
303	8	11	0
303	8	12	0
303	8	13	0
303	8	14	0
303	8	15	0
303	8	16	0
303	8	17	0
303	8	18	0
303	8	19	0
303	8	20	0
303	8	21	0
303	8	22	0
303	8	23	0
303	8	24	0
303	8	25	0
303	8	26	0
303	8	27	0
303	8	28	0
303	8	29	0
303	8	30	0
303	8	31	0
303	8	32	0
303	8	33	0
303	8	34	0
303	8	35	0
303	8	36	0
303	8	37	0
303	8	38	0
303	8	39	0
303	8	40	0
303	8	41	0
303	8	42	0
303	8	43	0
303	8	44	0
303	8	45	0
303	8	46	0
303	8	47	0
303	8	48	0
303	8	49	0
303	8	50	0
303	8	51	0
303	8	52	0
303	8	53	0
303	8	54	0
303	8	55	0
303	8	56	0
303	8	57	0
303	8	58	0
303	8	59	0
303	9	0	0
303	9	1	0
303	9	2	0
303	9	3	0
303	9	4	0
303	9	5	0
303	9	6	0
303	9	7	0
303	9	8	0
303	9	9	0
303	9	10	0
303	9	11	0
303	9	12	0
303	9	13	0
303	9	14	0
303	9	15	0
303	9	16	0
303	9	17	0
303	9	18	0
[truncated: 54,806 more rows]

## Sheet: S7_KO_mouse2
Day	Hr	Min	Cnts/min
302	0	0	0
302	0	1	0
302	0	2	0
302	0	3	0
302	0	4	0
302	0	5	0
302	0	6	0
302	0	7	0
302	0	8	0
302	0	9	0
302	0	10	0
302	0	11	0
302	0	12	0
302	0	13	0
302	0	14	0
302	0	15	0
302	0	16	0
302	0	17	0
302	0	18	0
302	0	19	0
302	0	20	0
302	0	21	0
302	0	22	0
302	0	23	0
302	0	24	0
302	0	25	0
302	0	26	0
302	0	27	0
302	0	28	0
302	0	29	0
302	0	30	0
302	0	31	0
302	0	32	0
302	0	33	0
302	0	34	0
302	0	35	0
302	0	36	0
302	0	37	0
302	0	38	0
302	0	39	0
302	0	40	0
302	0	41	0
302	0	42	0
302	0	43	0
302	0	44	0
302	0	45	0
302	0	46	0
302	0	47	0
302	0	48	0
302	0	49	0
302	0	50	0
302	0	51	0
302	0	52	0
302	0	53	0
302	0	54	0
302	0	55	0
302	0	56	0
302	0	57	0
302	0	58	0
302	0	59	0
302	1	0	0
302	1	1	0
302	1	2	0
302	1	3	0
302	1	4	0
302	1	5	0
302	1	6	0
302	1	7	0
302	1	8	0
302	1	9	0
302	1	10	0.4
302	1	11	0.4
302	1	12	0.4
302	1	13	0.4
302	1	14	0.4
302	1	15	3.4
302	1	16	3.4
302	1	17	3.4
302	1	18	3.4
302	1	19	3.4
302	1	20	0
302	1	21	0
302	1	22	0
302	1	23	0
302	1	24	0
302	1	25	0
302	1	26	0
302	1	27	0
302	1	28	0
302	1	29	0
302	1	30	0
302	1	31	0
302	1	32	0
302	1	33	0
302	1	34	0
302	1	35	0
302	1	36	0
302	1	37	0
302	1	38	0
302	1	39	0
302	1	40	0
302	1	41	0
302	1	42	0
302	1	43	0
302	1	44	0
302	1	45	0
302	1	46	0
302	1	47	0
302	1	48	0
302	1	49	0
302	1	50	0
302	1	51	0
302	1	52	0
302	1	53	0
302	1	54	0
302	1	55	0
302	1	56	0
302	1	57	0
302	1	58	0
302	1	59	0
302	2	0	0
302	2	1	0
302	2	2	0
302	2	3	0
302	2	4	0
302	2	5	0
302	2	6	0
302	2	7	0
302	2	8	0
302	2	9	0
302	2	10	0
302	2	11	0
302	2	12	0
302	2	13	0
302	2	14	0
302	2	15	0
302	2	16	0
302	2	17	0
302	2	18	0
302	2	19	0
302	2	20	0
302	2	21	0
302	2	22	0
302	2	23	0
302	2	24	0
302	2	25	0
302	2	26	0
302	2	27	0
302	2	28	0
302	2	29	0
302	2	30	0
302	2	31	0
302	2	32	0
302	2	33	0
302	2	34	0
302	2	35	0
302	2	36	0
302	2	37	0
302	2	38	0
302	2	39	0
302	2	40	0
302	2	41	0
302	2	42	0
302	2	43	0
302	2	44	0
302	2	45	0
302	2	46	0
302	2	47	0
302	2	48	0
302	2	49	0
302	2	50	0
302	2	51	0
302	2	52	0
302	2	53	0
302	2	54	0
302	2	55	0
302	2	56	0
302	2	57	0
302	2	58	0
302	2	59	0
302	3	0	0
302	3	1	0
302	3	2	0
302	3	3	0
302	3	4	0
302	3	5	0
302	3	6	0
302	3	7	0
302	3	8	0
302	3	9	0
302	3	10	0
302	3	11	0
302	3	12	0
302	3	13	0
302	3	14	0
302	3	15	0
302	3	16	0
302	3	17	0
302	3	18	0
302	3	19	0
302	3	20	0
302	3	21	0
302	3	22	0
302	3	23	0
302	3	24	0
302	3	25	0
302	3	26	0
302	3	27	0
302	3	28	0
302	3	29	0
302	3	30	0
302	3	31	0
302	3	32	0
302	3	33	0
302	3	34	0
302	3	35	0
302	3	36	0
302	3	37	0
302	3	38	0
302	3	39	0
302	3	40	0
302	3	41	0
302	3	42	0
302	3	43	0
302	3	44	0
302	3	45	0
302	3	46	0
302	3	47	0
302	3	48	0
302	3	49	0
302	3	50	0
302	3	51	0
302	3	52	0
302	3	53	0
302	3	54	0
302	3	55	0
302	3	56	0
302	3	57	0
302	3	58	0
302	3	59	0
302	4	0	0
302	4	1	0
302	4	2	0
302	4	3	0
302	4	4	0
302	4	5	0
302	4	6	0
302	4	7	0
302	4	8	0
302	4	9	0
302	4	10	0
302	4	11	0
302	4	12	0
302	4	13	0
302	4	14	0
302	4	15	0
302	4	16	0
302	4	17	0
302	4	18	0
302	4	19	0
302	4	20	0
302	4	21	0
302	4	22	0
302	4	23	0
302	4	24	0
302	4	25	0
302	4	26	0
302	4	27	0
302	4	28	0
302	4	29	0
302	4	30	0
302	4	31	0
302	4	32	0
302	4	33	0
302	4	34	0
302	4	35	0
302	4	36	0
302	4	37	0
302	4	38	0
302	4	39	0
302	4	40	0
302	4	41	0
302	4	42	0
302	4	43	0
302	4	44	0
302	4	45	1.6
302	4	46	1.6
302	4	47	1.6
302	4	48	1.6
302	4	49	1.6
302	4	50	0
302	4	51	0
302	4	52	0
302	4	53	0
302	4	54	0
302	4	55	0
302	4	56	0
302	4	57	0
302	4	58	0
302	4	59	0
302	5	0	0
302	5	1	0
302	5	2	0
302	5	3	0
302	5	4	0
302	5	5	0
302	5	6	0
302	5	7	0
302	5	8	0
302	5	9	0
302	5	10	0
302	5	11	0
302	5	12	0
302	5	13	0
302	5	14	0
302	5	15	0
302	5	16	0
302	5	17	0
302	5	18	0
302	5	19	0
302	5	20	0
302	5	21	0
302	5	22	0
302	5	23	0
302	5	24	0
302	5	25	0
302	5	26	0
302	5	27	0
302	5	28	0
302	5	29	0
302	5	30	0
302	5	31	0
302	5	32	0
302	5	33	0
302	5	34	0
302	5	35	0
302	5	36	0
302	5	37	0
302	5	38	0
302	5	39	0
302	5	40	0
302	5	41	0
302	5	42	0
302	5	43	0
302	5	44	0
302	5	45	0
302	5	46	0
302	5	47	0
302	5	48	0
302	5	49	0
302	5	50	0
302	5	51	0
302	5	52	0
302	5	53	0
302	5	54	0
302	5	55	0
302	5	56	0
302	5	57	0
302	5	58	0
302	5	59	0
302	6	0	0
302	6	1	0
302	6	2	0
302	6	3	0
302	6	4	0
302	6	5	0
302	6	6	0
302	6	7	0
302	6	8	0
302	6	9	0
302	6	10	0
302	6	11	0
302	6	12	0
302	6	13	0
302	6	14	0
302	6	15	0
302	6	16	0
302	6	17	0
302	6	18	0
302	6	19	0
302	6	20	0
302	6	21	0
302	6	22	0
302	6	23	0
302	6	24	0
302	6	25	0
302	6	26	0
302	6	27	0
302	6	28	0
302	6	29	0
302	6	30	0
302	6	31	0
302	6	32	0
302	6	33	0
302	6	34	0
302	6	35	0
302	6	36	0
302	6	37	0
302	6	38	0
302	6	39	0
302	6	40	0
302	6	41	0
302	6	42	0
302	6	43	0
302	6	44	0
302	6	45	0
302	6	46	0
302	6	47	0
302	6	48	0
302	6	49	0
302	6	50	4
302	6	51	4
302	6	52	4
302	6	53	4
302	6	54	4
302	6	55	1.8
302	6	56	1.8
302	6	57	1.8
302	6	58	1.8
302	6	59	1.8
302	7	0	0
302	7	1	0
302	7	2	0
302	7	3	0
302	7	4	0
302	7	5	0
302	7	6	0
302	7	7	0
302	7	8	0
302	7	9	0
302	7	10	0
302	7	11	0
302	7	12	0
302	7	13	0
302	7	14	0
302	7	15	0
302	7	16	0
302	7	17	0
302	7	18	0
302	7	19	0
302	7	20	0
302	7	21	0
302	7	22	0
302	7	23	0
302	7	24	0
302	7	25	0
302	7	26	0
302	7	27	0
302	7	28	0
302	7	29	0
302	7	30	0
302	7	31	0
302	7	32	0
302	7	33	0
302	7	34	0
302	7	35	0
302	7	36	0
302	7	37	0
302	7	38	0
302	7	39	0
302	7	40	0
302	7	41	0
302	7	42	0
302	7	43	0
302	7	44	0
302	7	45	0
302	7	46	0
302	7	47	0
302	7	48	0
302	7	49	0
302	7	50	0
302	7	51	0
302	7	52	0
302	7	53	0
302	7	54	0
302	7	55	0
302	7	56	0
302	7	57	0
302	7	58	0
302	7	59	0
302	8	0	0
302	8	1	0
302	8	2	0
302	8	3	0
302	8	4	0
302	8	5	0
302	8	6	0
302	8	7	0
302	8	8	0
302	8	9	0
302	8	10	0
302	8	11	0
302	8	12	0
302	8	13	0
302	8	14	0
302	8	15	0
302	8	16	0
302	8	17	0
302	8	18	0
302	8	19	0
302	8	20	0
302	8	21	0
302	8	22	0
302	8	23	0
302	8	24	0
302	8	25	0
302	8	26	0
302	8	27	0
302	8	28	0
302	8	29	0
302	8	30	0
302	8	31	0
302	8	32	0
302	8	33	0
302	8	34	0
302	8	35	0
302	8	36	0
302	8	37	0
302	8	38	0
302	8	39	0
302	8	40	0
302	8	41	0
302	8	42	0
302	8	43	0
302	8	44	0
302	8	45	0
302	8	46	0
302	8	47	0
302	8	48	0
302	8	49	0
302	8	50	0
302	8	51	0
302	8	52	0
302	8	53	0
302	8	54	0
302	8	55	0
302	8	56	0
302	8	57	0
302	8	58	0
302	8	59	0
302	9	0	0
302	9	1	0
302	9	2	0
302	9	3	0
302	9	4	0
302	9	5	0
302	9	6	0
302	9	7	0
302	9	8	0
302	9	9	0
302	9	10	0
302	9	11	0
302	9	12	0
302	9	13	0
302	9	14	0
302	9	15	0
302	9	16	0
302	9	17	0
302	9	18	0
302	9	19	0
302	9	20	0
302	9	21	0
302	9	22	0
302	9	23	0
302	9	24	0
302	9	25	0
302	9	26	0
302	9	27	0
302	9	28	0
302	9	29	0
302	9	30	0
302	9	31	0
302	9	32	0
302	9	33	0
302	9	34	0
302	9	35	0
302	9	36	0
302	9	37	0
302	9	38	0
302	9	39	0
302	9	40	0
302	9	41	0
302	9	42	0
302	9	43	0
302	9	44	0
302	9	45	0.2
302	9	46	0.2
302	9	47	0.2
302	9	48	0.2
302	9	49	0.2
302	9	50	0
302	9	51	0
302	9	52	0
302	9	53	0
302	9	54	0
302	9	55	0
302	9	56	0
302	9	57	0
302	9	58	0
302	9	59	0
302	10	0	0
302	10	1	0
302	10	2	0
302	10	3	0
302	10	4	0
302	10	5	0
302	10	6	0
302	10	7	0
302	10	8	0
302	10	9	0
302	10	10	0
302	10	11	0
302	10	12	0
302	10	13	0
302	10	14	0
302	10	15	0
302	10	16	0
302	10	17	0
302	10	18	0
302	10	19	0
302	10	20	0
302	10	21	0
302	10	22	0
302	10	23	0
302	10	24	0
302	10	25	0
302	10	26	0
302	10	27	0
302	10	28	0
302	10	29	0
302	10	30	0
302	10	31	0
302	10	32	0
302	10	33	0
302	10	34	0
302	10	35	0
302	10	36	0
302	10	37	0
302	10	38	0
302	10	39	0
302	10	40	0
302	10	41	0
302	10	42	0
302	10	43	0
302	10	44	0
302	10	45	0
302	10	46	0
302	10	47	0
302	10	48	0
302	10	49	0
302	10	50	0.2
302	10	51	0.2
302	10	52	0.2
302	10	53	0.2
302	10	54	0.2
302	10	55	0
302	10	56	0
302	10	57	0
302	10	58	0
302	10	59	0
302	11	0	0
302	11	1	0
302	11	2	0
302	11	3	0
302	11	4	0
302	11	5	0
302	11	6	0
302	11	7	0
302	11	8	0
302	11	9	0
302	11	10	0
302	11	11	0
302	11	12	0
302	11	13	0
302	11	14	0
302	11	15	0
302	11	16	0
302	11	17	0
302	11	18	0
302	11	19	0
302	11	20	0
302	11	21	0
302	11	22	0
302	11	23	0
302	11	24	0
302	11	25	0
302	11	26	0
302	11	27	0
302	11	28	0
302	11	29	0
302	11	30	0
302	11	31	0
302	11	32	0
302	11	33	0
302	11	34	0
302	11	35	0
302	11	36	0
302	11	37	0
302	11	38	0
302	11	39	0
302	11	40	0
302	11	41	0
302	11	42	0
302	11	43	0
302	11	44	0
302	11	45	0
302	11	46	0
302	11	47	0
302	11	48	0
302	11	49	0
302	11	50	0
302	11	51	0
302	11	52	0
302	11	53	0
302	11	54	0
302	11	55	0
302	11	56	0
302	11	57	0
302	11	58	0
302	11	59	0
302	12	0	0
302	12	1	0
302	12	2	0
302	12	3	0
302	12	4	0
302	12	5	0
302	12	6	0
302	12	7	0
302	12	8	0
302	12	9	0
302	12	10	0
302	12	11	0
302	12	12	0
302	12	13	0
302	12	14	0
302	12	15	0
302	12	16	0
302	12	17	0
302	12	18	0
302	12	19	0
302	12	20	0
302	12	21	0
302	12	22	0
302	12	23	0
302	12	24	0
302	12	25	0
302	12	26	0
302	12	27	0
302	12	28	0
302	12	29	0
302	12	30	0
302	12	31	0
302	12	32	0
302	12	33	0
302	12	34	0
302	12	35	0
302	12	36	0
302	12	37	0
302	12	38	0
302	12	39	0
302	12	40	0
302	12	41	0
302	12	42	0
302	12	43	0
302	12	44	0
302	12	45	0
302	12	46	0
302	12	47	0
302	12	48	0
302	12	49	0
302	12	50	0
302	12	51	0
302	12	52	0
302	12	53	0
302	12	54	0
302	12	55	0
302	12	56	0
302	12	57	0
302	12	58	0
302	12	59	0
302	13	0	0
302	13	1	0
302	13	2	0
302	13	3	0
302	13	4	0
302	13	5	0
302	13	6	0
302	13	7	0
302	13	8	0
302	13	9	0
302	13	10	0
302	13	11	0
302	13	12	0
302	13	13	0
302	13	14	0
302	13	15	0
302	13	16	0
302	13	17	0
302	13	18	0
302	13	19	0
302	13	20	0
302	13	21	0
302	13	22	0
302	13	23	0
302	13	24	0
302	13	25	0
302	13	26	0
302	13	27	0
302	13	28	0
302	13	29	0
302	13	30	0
302	13	31	0
302	13	32	0
302	13	33	0
302	13	34	0
302	13	35	0
302	13	36	0
302	13	37	0
302	13	38	0
302	13	39	0
302	13	40	0
302	13	41	0
302	13	42	0
302	13	43	0
302	13	44	0
302	13	45	0
302	13	46	0
302	13	47	0
302	13	48	0
302	13	49	0
302	13	50	0
302	13	51	0
302	13	52	0
302	13	53	0
302	13	54	0
302	13	55	0
302	13	56	0
302	13	57	0
302	13	58	0
302	13	59	0
302	14	0	0
302	14	1	0
302	14	2	0
302	14	3	0
302	14	4	0
302	14	5	0
302	14	6	0
302	14	7	0
302	14	8	0
302	14	9	0
302	14	10	0
302	14	11	0
302	14	12	0
302	14	13	0
302	14	14	0
302	14	15	0
302	14	16	0
302	14	17	0
302	14	18	0
302	14	19	0
302	14	20	0
302	14	21	0
302	14	22	0
302	14	23	0
302	14	24	0
302	14	25	0
302	14	26	0
302	14	27	0
302	14	28	0
302	14	29	0
302	14	30	0
302	14	31	0
302	14	32	0
302	14	33	0
302	14	34	0
302	14	35	0
302	14	36	0
302	14	37	0
302	14	38	0
302	14	39	0
302	14	40	0
302	14	41	0
302	14	42	0
302	14	43	0
302	14	44	0
302	14	45	0
302	14	46	0
302	14	47	0
302	14	48	0
302	14	49	0
302	14	50	0
302	14	51	0
302	14	52	0
302	14	53	0
302	14	54	0
302	14	55	0
302	14	56	0
302	14	57	0
302	14	58	0
302	14	59	0
302	15	0	0
302	15	1	0
302	15	2	0
302	15	3	0
302	15	4	0
302	15	5	0
302	15	6	0
302	15	7	0
302	15	8	0
302	15	9	0
302	15	10	0
302	15	11	0
302	15	12	0
302	15	13	0
302	15	14	0
302	15	15	0
302	15	16	0
302	15	17	0
302	15	18	0
302	15	19	0
302	15	20	0
302	15	21	0
302	15	22	0
302	15	23	0
302	15	24	0
302	15	25	0
302	15	26	0
302	15	27	0
302	15	28	0
302	15	29	0
302	15	30	0
302	15	31	0
302	15	32	0
302	15	33	0
302	15	34	0
302	15	35	0
302	15	36	0
302	15	37	0
302	15	38	0
302	15	39	0
302	15	40	0
302	15	41	0
302	15	42	0
302	15	43	0
302	15	44	0
302	15	45	0
302	15	46	0
302	15	47	0
302	15	48	0
302	15	49	0
302	15	50	0
302	15	51	0
302	15	52	0
302	15	53	0
302	15	54	0
302	15	55	0
302	15	56	0
302	15	57	0
302	15	58	0
302	15	59	0
302	16	0	0
302	16	1	0
302	16	2	0
302	16	3	0
302	16	4	0
302	16	5	0
302	16	6	0
302	16	7	0
302	16	8	0
302	16	9	0
302	16	10	0
302	16	11	0
302	16	12	0
302	16	13	0
302	16	14	0
302	16	15	0
302	16	16	0
302	16	17	0
302	16	18	0
302	16	19	0
302	16	20	0
302	16	21	0
302	16	22	0
302	16	23	0
302	16	24	0
302	16	25	0
302	16	26	0
302	16	27	0
302	16	28	0
302	16	29	0
302	16	30	0
302	16	31	0
302	16	32	0
302	16	33	0
302	16	34	0
302	16	35	0
302	16	36	0
302	16	37	0
302	16	38	0
302	16	39	0
302	16	40	0
302	16	41	0
302	16	42	0
302	16	43	0
302	16	44	0
302	16	45	0
302	16	46	0
302	16	47	0
302	16	48	0
302	16	49	0
302	16	50	0
302	16	51	0
302	16	52	0
302	16	53	0
302	16	54	0
302	16	55	0
302	16	56	0
302	16	57	0
302	16	58	0
302	16	59	0
302	17	0	0
302	17	1	0
302	17	2	0
302	17	3	0
302	17	4	0
302	17	5	0
302	17	6	0
302	17	7	0
302	17	8	0
302	17	9	0
302	17	10	0
302	17	11	0
302	17	12	0
302	17	13	0
302	17	14	0
302	17	15	0
302	17	16	0
302	17	17	0
302	17	18	0
302	17	19	0
302	17	20	0
302	17	21	0
302	17	22	0
302	17	23	0
302	17	24	0
302	17	25	0
302	17	26	0
302	17	27	0
302	17	28	0
302	17	29	0
302	17	30	0
302	17	31	0
302	17	32	0
302	17	33	0
302	17	34	0
302	17	35	0
302	17	36	0
302	17	37	0
302	17	38	0
302	17	39	0
302	17	40	0
302	17	41	0
302	17	42	0
302	17	43	0
302	17	44	0
302	17	45	0
302	17	46	0
302	17	47	0
302	17	48	0
302	17	49	0
302	17	50	0
302	17	51	0
302	17	52	0
302	17	53	0
302	17	54	0
302	17	55	0
302	17	56	0
302	17	57	0
302	17	58	0
302	17	59	0
302	18	0	0
302	18	1	0
302	18	2	0
302	18	3	0
302	18	4	0
302	18	5	0
302	18	6	0
302	18	7	0
302	18	8	0
302	18	9	0
302	18	10	0
302	18	11	0
302	18	12	0
302	18	13	0
302	18	14	0
302	18	15	0
302	18	16	0
302	18	17	0
302	18	18	0
302	18	19	0
302	18	20	0
302	18	21	0
302	18	22	0
302	18	23	0
302	18	24	0
302	18	25	0
302	18	26	0
302	18	27	0
302	18	28	0
302	18	29	0
302	18	30	0
302	18	31	0
302	18	32	0
302	18	33	0
302	18	34	0
302	18	35	0
302	18	36	0
302	18	37	0
302	18	38	0
302	18	39	0
302	18	40	0
302	18	41	0
302	18	42	0
302	18	43	0
302	18	44	0
302	18	45	0
302	18	46	0
302	18	47	0
302	18	48	0
302	18	49	0
302	18	50	0
302	18	51	0
302	18	52	0
302	18	53	0
302	18	54	0
302	18	55	0
302	18	56	0
302	18	57	0
302	18	58	0
302	18	59	0
302	19	0	0
302	19	1	0
302	19	2	0
302	19	3	0
302	19	4	0
302	19	5	0
302	19	6	0
302	19	7	0
302	19	8	0
302	19	9	0
302	19	10	0
302	19	11	0
302	19	12	0
302	19	13	0
302	19	14	0
302	19	15	0
302	19	16	0
302	19	17	0
302	19	18	0
302	19	19	0
302	19	20	0
302	19	21	0
302	19	22	0
302	19	23	0
302	19	24	0
302	19	25	0
302	19	26	0
302	19	27	0
302	19	28	0
302	19	29	0
302	19	30	0
302	19	31	0
302	19	32	0
302	19	33	0
302	19	34	0
302	19	35	0
302	19	36	0
302	19	37	0
302	19	38	0
302	19	39	0
302	19	40	0
302	19	41	0
302	19	42	0
302	19	43	0
302	19	44	0
302	19	45	0
302	19	46	0
302	19	47	0
302	19	48	0
302	19	49	0
302	19	50	0
302	19	51	0
302	19	52	0
302	19	53	0
302	19	54	0
302	19	55	0
302	19	56	0
302	19	57	0
302	19	58	0
302	19	59	0
302	20	0	0
302	20	1	0
302	20	2	0
302	20	3	0
302	20	4	0
302	20	5	0
302	20	6	0
302	20	7	0
302	20	8	0
302	20	9	0
302	20	10	0
302	20	11	0
302	20	12	0
302	20	13	0
302	20	14	0
302	20	15	0
302	20	16	0
302	20	17	0
302	20	18	0
302	20	19	0
302	20	20	0
302	20	21	0
302	20	22	0
302	20	23	0
302	20	24	0
302	20	25	0
302	20	26	0
302	20	27	0
302	20	28	0
302	20	29	0
302	20	30	0
302	20	31	0
302	20	32	0
302	20	33	0
302	20	34	0
302	20	35	0
302	20	36	0
302	20	37	0
302	20	38	0
302	20	39	0
302	20	40	0
302	20	41	0
302	20	42	0
302	20	43	0
302	20	44	0
302	20	45	0
302	20	46	0
302	20	47	0
302	20	48	0
302	20	49	0
302	20	50	0
302	20	51	0
302	20	52	0
302	20	53	0
302	20	54	0
302	20	55	0
302	20	56	0
302	20	57	0
302	20	58	0
302	20	59	0
302	21	0	0
302	21	1	0
302	21	2	0
302	21	3	0
302	21	4	0
302	21	5	0
302	21	6	0
302	21	7	0
302	21	8	0
302	21	9	0
302	21	10	0
302	21	11	0
302	21	12	0
302	21	13	0
302	21	14	0
302	21	15	0
302	21	16	0
302	21	17	0
302	21	18	0
302	21	19	0
302	21	20	0
302	21	21	0
302	21	22	0
302	21	23	0
302	21	24	0
302	21	25	0
302	21	26	0
302	21	27	0
302	21	28	0
302	21	29	0
302	21	30	0
302	21	31	0
302	21	32	0
302	21	33	0
302	21	34	0
302	21	35	0
302	21	36	0
302	21	37	0
302	21	38	0
302	21	39	0
302	21	40	0
302	21	41	0
302	21	42	0
302	21	43	0
302	21	44	0
302	21	45	0
302	21	46	0
302	21	47	0
302	21	48	0
302	21	49	0
302	21	50	0
302	21	51	0
302	21	52	0
302	21	53	0
302	21	54	0
302	21	55	0
302	21	56	0
302	21	57	0
302	21	58	0
302	21	59	0
302	22	0	0
302	22	1	0
302	22	2	0
302	22	3	0
302	22	4	0
302	22	5	0
302	22	6	0
302	22	7	0
302	22	8	0
302	22	9	0
302	22	10	0
302	22	11	0
302	22	12	0
302	22	13	0
302	22	14	0
302	22	15	0
302	22	16	0
302	22	17	0
302	22	18	0
302	22	19	0
302	22	20	0
302	22	21	0
302	22	22	0
302	22	23	0
302	22	24	0
302	22	25	0
302	22	26	0
302	22	27	0
302	22	28	0
302	22	29	0
302	22	30	0
302	22	31	0
302	22	32	0
302	22	33	0
302	22	34	0
302	22	35	0
302	22	36	0
302	22	37	0
302	22	38	0
302	22	39	0
302	22	40	0
302	22	41	0
302	22	42	0
302	22	43	0
302	22	44	0
302	22	45	0
302	22	46	0
302	22	47	0
302	22	48	0
302	22	49	0
302	22	50	0
302	22	51	0
302	22	52	0
302	22	53	0
302	22	54	0
302	22	55	0
302	22	56	0
302	22	57	0
302	22	58	0
302	22	59	0
302	23	0	0
302	23	1	0
302	23	2	0
302	23	3	0
302	23	4	0
302	23	5	0
302	23	6	0
302	23	7	0
302	23	8	0
302	23	9	0
302	23	10	0
302	23	11	0
302	23	12	0
302	23	13	0
302	23	14	0
302	23	15	0
302	23	16	0
302	23	17	0
302	23	18	0
302	23	19	0
302	23	20	0
302	23	21	0
302	23	22	0
302	23	23	0
302	23	24	0
302	23	25	0
302	23	26	0
302	23	27	0
302	23	28	0
302	23	29	0
302	23	30	0
302	23	31	0
302	23	32	0
302	23	33	0
302	23	34	0
302	23	35	0
302	23	36	0
302	23	37	0
302	23	38	0
302	23	39	0
302	23	40	0
302	23	41	0
302	23	42	0
302	23	43	0
302	23	44	0
302	23	45	0
302	23	46	0
302	23	47	0
302	23	48	0
302	23	49	0
302	23	50	0
302	23	51	0
302	23	52	0
302	23	53	0
302	23	54	0
302	23	55	0
302	23	56	0
302	23	57	0
302	23	58	0
302	23	59	0
303	0	0	0
303	0	1	0
303	0	2	0
303	0	3	0
303	0	4	0
303	0	5	0
303	0	6	0
303	0	7	0
303	0	8	0
303	0	9	0
303	0	10	0
303	0	11	0
303	0	12	0
303	0	13	0
303	0	14	0
303	0	15	0
303	0	16	0
303	0	17	0
303	0	18	0
303	0	19	0
303	0	20	0
303	0	21	0
303	0	22	0
303	0	23	0
303	0	24	0
303	0	25	0
303	0	26	0
303	0	27	0
303	0	28	0
303	0	29	0
303	0	30	0
303	0	31	0
303	0	32	0
303	0	33	0
303	0	34	0
303	0	35	0
303	0	36	0
303	0	37	0
303	0	38	0
303	0	39	0
303	0	40	0
303	0	41	0
303	0	42	0
303	0	43	0
303	0	44	0
303	0	45	0
303	0	46	0
303	0	47	0
303	0	48	0
303	0	49	0
303	0	50	0
303	0	51	0
303	0	52	0
303	0	53	0
303	0	54	0
303	0	55	0
303	0	56	0
303	0	57	0
303	0	58	0
303	0	59	0
303	1	0	0
303	1	1	0
303	1	2	0
303	1	3	0
303	1	4	0
303	1	5	0
303	1	6	0
303	1	7	0
303	1	8	0
303	1	9	0
303	1	10	0
303	1	11	0
303	1	12	0
303	1	13	0
303	1	14	0
303	1	15	0
303	1	16	0
303	1	17	0
303	1	18	0
303	1	19	0
303	1	20	0
303	1	21	0
303	1	22	0
303	1	23	0
303	1	24	0
303	1	25	0
303	1	26	0
303	1	27	0
303	1	28	0
303	1	29	0
303	1	30	0
303	1	31	0
303	1	32	0
303	1	33	0
303	1	34	0
303	1	35	0
303	1	36	0
303	1	37	0
303	1	38	0
303	1	39	0
303	1	40	0
303	1	41	0
303	1	42	0
303	1	43	0
303	1	44	0
303	1	45	0
303	1	46	0
303	1	47	0
303	1	48	0
303	1	49	0
303	1	50	0
303	1	51	0
303	1	52	0
303	1	53	0
303	1	54	0
303	1	55	0
303	1	56	0
303	1	57	0
303	1	58	0
303	1	59	0
303	2	0	0
303	2	1	0
303	2	2	0
303	2	3	0
303	2	4	0
303	2	5	0
303	2	6	0
303	2	7	0
303	2	8	0
303	2	9	0
303	2	10	0
303	2	11	0
303	2	12	0
303	2	13	0
303	2	14	0
303	2	15	0
303	2	16	0
303	2	17	0
303	2	18	0
303	2	19	0
303	2	20	0
303	2	21	0
303	2	22	0
303	2	23	0
303	2	24	0
303	2	25	0
303	2	26	0
303	2	27	0
303	2	28	0
303	2	29	0
303	2	30	0
303	2	31	0
303	2	32	0
303	2	33	0
303	2	34	0
303	2	35	0
303	2	36	0
303	2	37	0
303	2	38	0
303	2	39	0
303	2	40	0
303	2	41	0
303	2	42	0
303	2	43	0
303	2	44	0
303	2	45	0
303	2	46	0
303	2	47	0
303	2	48	0
303	2	49	0
303	2	50	0
303	2	51	0
303	2	52	0
303	2	53	0
303	2	54	0
303	2	55	0
303	2	56	0
303	2	57	0
303	2	58	0
303	2	59	0
303	3	0	0
303	3	1	0
303	3	2	0
303	3	3	0
303	3	4	0
303	3	5	0
303	3	6	0
303	3	7	0
303	3	8	0
303	3	9	0
303	3	10	0
303	3	11	0
303	3	12	0
303	3	13	0
303	3	14	0
303	3	15	0
303	3	16	0
303	3	17	0
303	3	18	0
303	3	19	0
303	3	20	0
303	3	21	0
303	3	22	0
303	3	23	0
303	3	24	0
303	3	25	0
303	3	26	0
303	3	27	0
303	3	28	0
303	3	29	0
303	3	30	0
303	3	31	0
303	3	32	0
303	3	33	0
303	3	34	0
303	3	35	0
303	3	36	0
303	3	37	0
303	3	38	0
303	3	39	0
303	3	40	0
303	3	41	0
303	3	42	0
303	3	43	0
303	3	44	0
303	3	45	0
303	3	46	0
303	3	47	0
303	3	48	0
303	3	49	0
303	3	50	0
303	3	51	0
303	3	52	0
303	3	53	0
303	3	54	0
303	3	55	0
303	3	56	0
303	3	57	0
303	3	58	0
303	3	59	0
303	4	0	0
303	4	1	0
303	4	2	0
303	4	3	0
303	4	4	0
303	4	5	0
303	4	6	0
303	4	7	0
303	4	8	0
303	4	9	0
303	4	10	0
303	4	11	0
303	4	12	0
303	4	13	0
303	4	14	0
303	4	15	0
303	4	16	0
303	4	17	0
303	4	18	0
303	4	19	0
303	4	20	0
303	4	21	0
303	4	22	0
303	4	23	0
303	4	24	0
303	4	25	0
303	4	26	0
303	4	27	0
303	4	28	0
303	4	29	0
303	4	30	0
303	4	31	0
303	4	32	0
303	4	33	0
303	4	34	0
303	4	35	0
303	4	36	0
303	4	37	0
303	4	38	0
303	4	39	0
303	4	40	0
303	4	41	0
303	4	42	0
303	4	43	0
303	4	44	0
303	4	45	0
303	4	46	0
303	4	47	0
303	4	48	0
303	4	49	0
303	4	50	0
303	4	51	0
303	4	52	0
303	4	53	0
303	4	54	0
303	4	55	0
303	4	56	0
303	4	57	0
303	4	58	0
303	4	59	0
303	5	0	0
303	5	1	0
303	5	2	0
303	5	3	0
303	5	4	0
303	5	5	0
303	5	6	0
303	5	7	0
303	5	8	0
303	5	9	0
303	5	10	0
303	5	11	0
303	5	12	0
303	5	13	0
303	5	14	0
303	5	15	0
303	5	16	0
303	5	17	0
303	5	18	0
303	5	19	0
303	5	20	0
303	5	21	0
303	5	22	0
303	5	23	0
303	5	24	0
303	5	25	0
303	5	26	0
303	5	27	0
303	5	28	0
303	5	29	0
303	5	30	0
303	5	31	0
303	5	32	0
303	5	33	0
303	5	34	0
303	5	35	0
303	5	36	0
303	5	37	0
303	5	38	0
303	5	39	0
303	5	40	0
303	5	41	0
303	5	42	0
303	5	43	0
303	5	44	0
303	5	45	0
303	5	46	0
303	5	47	0
303	5	48	0
303	5	49	0
303	5	50	0
303	5	51	0
303	5	52	0
303	5	53	0
303	5	54	0
303	5	55	0
303	5	56	0
303	5	57	0
303	5	58	0
303	5	59	0
303	6	0	0
303	6	1	0
303	6	2	0
303	6	3	0
303	6	4	0
303	6	5	0
303	6	6	0
303	6	7	0
303	6	8	0
303	6	9	0
303	6	10	0
303	6	11	0
303	6	12	0
303	6	13	0
303	6	14	0
303	6	15	0
303	6	16	0
303	6	17	0
303	6	18	0
303	6	19	0
303	6	20	0
303	6	21	0
303	6	22	0
303	6	23	0
303	6	24	0
303	6	25	0
303	6	26	0
303	6	27	0
303	6	28	0
303	6	29	0
303	6	30	0
303	6	31	0
303	6	32	0
303	6	33	0
303	6	34	0
303	6	35	0
303	6	36	0
303	6	37	0
303	6	38	0
303	6	39	0
303	6	40	0
303	6	41	0
303	6	42	0
303	6	43	0
303	6	44	0
303	6	45	0
303	6	46	0
303	6	47	0
303	6	48	0
303	6	49	0
303	6	50	0
303	6	51	0
303	6	52	0
303	6	53	0
303	6	54	0
303	6	55	0
303	6	56	0
303	6	57	0
303	6	58	0
303	6	59	0
303	7	0	0
303	7	1	0
303	7	2	0
303	7	3	0
303	7	4	0
303	7	5	0
303	7	6	0
303	7	7	0
303	7	8	0
303	7	9	0
303	7	10	0
303	7	11	0
303	7	12	0
303	7	13	0
303	7	14	0
303	7	15	0
303	7	16	0
303	7	17	0
303	7	18	0
303	7	19	0
303	7	20	0
303	7	21	0
303	7	22	0
303	7	23	0
303	7	24	0
303	7	25	0
303	7	26	0
303	7	27	0
303	7	28	0
303	7	29	0
303	7	30	0
303	7	31	0
303	7	32	0
303	7	33	0
303	7	34	0
303	7	35	0
303	7	36	0
303	7	37	0
303	7	38	0
303	7	39	0
303	7	40	0
303	7	41	0
303	7	42	0
303	7	43	0
303	7	44	0
303	7	45	0
303	7	46	0
303	7	47	0
303	7	48	0
303	7	49	0
303	7	50	0
303	7	51	0
303	7	52	0
303	7	53	0
303	7	54	0
303	7	55	0
303	7	56	0
303	7	57	0
303	7	58	0
303	7	59	0
303	8	0	0
303	8	1	0
303	8	2	0
303	8	3	0
303	8	4	0
303	8	5	0
303	8	6	0
303	8	7	0
303	8	8	0
303	8	9	0
303	8	10	0
303	8	11	0
303	8	12	0
303	8	13	0
303	8	14	0
303	8	15	0
303	8	16	0
303	8	17	0
303	8	18	0
303	8	19	0
303	8	20	0
303	8	21	0
303	8	22	0
303	8	23	0
303	8	24	0
303	8	25	0
303	8	26	0
303	8	27	0
303	8	28	0
303	8	29	0
303	8	30	0
303	8	31	0
303	8	32	0
303	8	33	0
303	8	34	0
303	8	35	0
303	8	36	0
303	8	37	0
303	8	38	0
303	8	39	0
303	8	40	0
303	8	41	0
303	8	42	0
303	8	43	0
303	8	44	0
303	8	45	0
303	8	46	0
303	8	47	0
303	8	48	0
303	8	49	0
303	8	50	0
303	8	51	0
303	8	52	0
303	8	53	0
303	8	54	0
303	8	55	0
303	8	56	0
303	8	57	0
303	8	58	0
303	8	59	0
303	9	0	0
303	9	1	0
303	9	2	0
303	9	3	0
303	9	4	0
303	9	5	0
303	9	6	0
303	9	7	0
303	9	8	0
303	9	9	0
303	9	10	0
303	9	11	0
303	9	12	0
303	9	13	0
303	9	14	0
303	9	15	0
303	9	16	0
303	9	17	0
303	9	18	0
[truncated: 54,806 more rows]

## Sheet: S7_KO_mouse3
Day	Hr	Min	Cnts/min
302	0	0	0
302	0	1	0
302	0	2	0
302	0	3	0
302	0	4	0
302	0	5	0
302	0	6	0
302	0	7	0
302	0	8	0
302	0	9	0
302	0	10	0
302	0	11	0
302	0	12	0
302	0	13	0
302	0	14	0
302	0	15	0
302	0	16	0
302	0	17	0
302	0	18	0
302	0	19	0
302	0	20	0
302	0	21	0
302	0	22	0
302	0	23	0
302	0	24	0
302	0	25	0
302	0	26	0
302	0	27	0
302	0	28	0
302	0	29	0
302	0	30	0
302	0	31	0
302	0	32	0
302	0	33	0
302	0	34	0
302	0	35	0
302	0	36	0
302	0	37	0
302	0	38	0
302	0	39	0
302	0	40	0
302	0	41	0
302	0	42	0
302	0	43	0
302	0	44	0
302	0	45	0
302	0	46	0
302	0	47	0
302	0	48	0
302	0	49	0
302	0	50	0
302	0	51	0
302	0	52	0
302	0	53	0
302	0	54	0
302	0	55	0
302	0	56	0
302	0	57	0
302	0	58	0
302	0	59	0
302	1	0	0
302	1	1	0
302	1	2	0
302	1	3	0
302	1	4	0
302	1	5	0.6
302	1	6	0.6
302	1	7	0.6
302	1	8	0.6
302	1	9	0.6
302	1	10	28.2
302	1	11	28.2
302	1	12	28.2
302	1	13	28.2
302	1	14	28.2
302	1	15	21.6
302	1	16	21.6
302	1	17	21.6
302	1	18	21.6
302	1	19	21.6
302	1	20	0
302	1	21	0
302	1	22	0
302	1	23	0
302	1	24	0
302	1	25	0
302	1	26	0
302	1	27	0
302	1	28	0
302	1	29	0
302	1	30	45
302	1	31	45
302	1	32	45
302	1	33	45
302	1	34	45
302	1	35	0
302	1	36	0
302	1	37	0
302	1	38	0
302	1	39	0
302	1	40	0
302	1	41	0
302	1	42	0
302	1	43	0
302	1	44	0
302	1	45	0
302	1	46	0
302	1	47	0
302	1	48	0
302	1	49	0
302	1	50	0
302	1	51	0
302	1	52	0
302	1	53	0
302	1	54	0
302	1	55	0
302	1	56	0
302	1	57	0
302	1	58	0
302	1	59	0
302	2	0	0
302	2	1	0
302	2	2	0
302	2	3	0
302	2	4	0
302	2	5	0
302	2	6	0
302	2	7	0
302	2	8	0
302	2	9	0
302	2	10	0
302	2	11	0
302	2	12	0
302	2	13	0
302	2	14	0
302	2	15	5
302	2	16	5
302	2	17	5
302	2	18	5
302	2	19	5
302	2	20	26.6
302	2	21	26.6
302	2	22	26.6
302	2	23	26.6
302	2	24	26.6
302	2	25	16.4
302	2	26	16.4
302	2	27	16.4
302	2	28	16.4
302	2	29	16.4
302	2	30	21.8
302	2	31	21.8
302	2	32	21.8
302	2	33	21.8
302	2	34	21.8
302	2	35	39
302	2	36	39
302	2	37	39
302	2	38	39
302	2	39	39
302	2	40	0
302	2	41	0
302	2	42	0
302	2	43	0
302	2	44	0
302	2	45	0
302	2	46	0
302	2	47	0
302	2	48	0
302	2	49	0
302	2	50	0
302	2	51	0
302	2	52	0
302	2	53	0
302	2	54	0
302	2	55	0
302	2	56	0
302	2	57	0
302	2	58	0
302	2	59	0
302	3	0	0
302	3	1	0
302	3	2	0
302	3	3	0
302	3	4	0
302	3	5	0
302	3	6	0
302	3	7	0
302	3	8	0
302	3	9	0
302	3	10	0
302	3	11	0
302	3	12	0
302	3	13	0
302	3	14	0
302	3	15	0
302	3	16	0
302	3	17	0
302	3	18	0
302	3	19	0
302	3	20	0
302	3	21	0
302	3	22	0
302	3	23	0
302	3	24	0
302	3	25	0
302	3	26	0
302	3	27	0
302	3	28	0
302	3	29	0
302	3	30	0
302	3	31	0
302	3	32	0
302	3	33	0
302	3	34	0
302	3	35	1.8
302	3	36	1.8
302	3	37	1.8
302	3	38	1.8
302	3	39	1.8
302	3	40	27.2
302	3	41	27.2
302	3	42	27.2
302	3	43	27.2
302	3	44	27.2
302	3	45	57.2
302	3	46	57.2
302	3	47	57.2
302	3	48	57.2
302	3	49	57.2
302	3	50	48.6
302	3	51	48.6
302	3	52	48.6
302	3	53	48.6
302	3	54	48.6
302	3	55	22.8
302	3	56	22.8
302	3	57	22.8
302	3	58	22.8
302	3	59	22.8
302	4	0	0
302	4	1	0
302	4	2	0
302	4	3	0
302	4	4	0
302	4	5	0
302	4	6	0
302	4	7	0
302	4	8	0
302	4	9	0
302	4	10	0
302	4	11	0
302	4	12	0
302	4	13	0
302	4	14	0
302	4	15	0
302	4	16	0
302	4	17	0
302	4	18	0
302	4	19	0
302	4	20	0
302	4	21	0
302	4	22	0
302	4	23	0
302	4	24	0
302	4	25	0
302	4	26	0
302	4	27	0
302	4	28	0
302	4	29	0
302	4	30	0
302	4	31	0
302	4	32	0
302	4	33	0
302	4	34	0
302	4	35	0
302	4	36	0
302	4	37	0
302	4	38	0
302	4	39	0
302	4	40	0
302	4	41	0
302	4	42	0
302	4	43	0
302	4	44	0
302	4	45	0
302	4	46	0
302	4	47	0
302	4	48	0
302	4	49	0
302	4	50	0
302	4	51	0
302	4	52	0
302	4	53	0
302	4	54	0
302	4	55	0.2
302	4	56	0.2
302	4	57	0.2
302	4	58	0.2
302	4	59	0.2
302	5	0	0
302	5	1	0
302	5	2	0
302	5	3	0
302	5	4	0
302	5	5	0
302	5	6	0
302	5	7	0
302	5	8	0
302	5	9	0
302	5	10	0
302	5	11	0
302	5	12	0
302	5	13	0
302	5	14	0
302	5	15	26.4
302	5	16	26.4
302	5	17	26.4
302	5	18	26.4
302	5	19	26.4
302	5	20	44.2
302	5	21	44.2
302	5	22	44.2
302	5	23	44.2
302	5	24	44.2
302	5	25	11.4
302	5	26	11.4
302	5	27	11.4
302	5	28	11.4
302	5	29	11.4
302	5	30	0
302	5	31	0
302	5	32	0
302	5	33	0
302	5	34	0
302	5	35	0
302	5	36	0
302	5	37	0
302	5	38	0
302	5	39	0
302	5	40	0
302	5	41	0
302	5	42	0
302	5	43	0
302	5	44	0
302	5	45	0
302	5	46	0
302	5	47	0
302	5	48	0
302	5	49	0
302	5	50	1.6
302	5	51	1.6
302	5	52	1.6
302	5	53	1.6
302	5	54	1.6
302	5	55	37
302	5	56	37
302	5	57	37
302	5	58	37
302	5	59	37
302	6	0	32.6
302	6	1	32.6
302	6	2	32.6
302	6	3	32.6
302	6	4	32.6
302	6	5	30
302	6	6	30
302	6	7	30
302	6	8	30
302	6	9	30
302	6	10	0
302	6	11	0
302	6	12	0
302	6	13	0
302	6	14	0
302	6	15	5.6
302	6	16	5.6
302	6	17	5.6
302	6	18	5.6
302	6	19	5.6
302	6	20	8
302	6	21	8
302	6	22	8
302	6	23	8
302	6	24	8
302	6	25	47.8
302	6	26	47.8
302	6	27	47.8
302	6	28	47.8
302	6	29	47.8
302	6	30	52.2
302	6	31	52.2
302	6	32	52.2
302	6	33	52.2
302	6	34	52.2
302	6	35	41.6
302	6	36	41.6
302	6	37	41.6
302	6	38	41.6
302	6	39	41.6
302	6	40	0
302	6	41	0
302	6	42	0
302	6	43	0
302	6	44	0
302	6	45	0
302	6	46	0
302	6	47	0
302	6	48	0
302	6	49	0
302	6	50	0
302	6	51	0
302	6	52	0
302	6	53	0
302	6	54	0
302	6	55	0
302	6	56	0
302	6	57	0
302	6	58	0
302	6	59	0
302	7	0	0
302	7	1	0
302	7	2	0
302	7	3	0
302	7	4	0
302	7	5	0
302	7	6	0
302	7	7	0
302	7	8	0
302	7	9	0
302	7	10	0
302	7	11	0
302	7	12	0
302	7	13	0
302	7	14	0
302	7	15	0
302	7	16	0
302	7	17	0
302	7	18	0
302	7	19	0
302	7	20	0
302	7	21	0
302	7	22	0
302	7	23	0
302	7	24	0
302	7	25	0
302	7	26	0
302	7	27	0
302	7	28	0
302	7	29	0
302	7	30	0
302	7	31	0
302	7	32	0
302	7	33	0
302	7	34	0
302	7	35	0
302	7	36	0
302	7	37	0
302	7	38	0
302	7	39	0
302	7	40	0
302	7	41	0
302	7	42	0
302	7	43	0
302	7	44	0
302	7	45	0
302	7	46	0
302	7	47	0
302	7	48	0
302	7	49	0
302	7	50	0
302	7	51	0
302	7	52	0
302	7	53	0
302	7	54	0
302	7	55	0
302	7	56	0
302	7	57	0
302	7	58	0
302	7	59	0
302	8	0	0
302	8	1	0
302	8	2	0
302	8	3	0
302	8	4	0
302	8	5	0
302	8	6	0
302	8	7	0
302	8	8	0
302	8	9	0
302	8	10	0
302	8	11	0
302	8	12	0
302	8	13	0
302	8	14	0
302	8	15	0
302	8	16	0
302	8	17	0
302	8	18	0
302	8	19	0
302	8	20	0
302	8	21	0
302	8	22	0
302	8	23	0
302	8	24	0
302	8	25	0
302	8	26	0
302	8	27	0
302	8	28	0
302	8	29	0
302	8	30	0
302	8	31	0
302	8	32	0
302	8	33	0
302	8	34	0
302	8	35	0
302	8	36	0
302	8	37	0
302	8	38	0
302	8	39	0
302	8	40	0
302	8	41	0
302	8	42	0
302	8	43	0
302	8	44	0
302	8	45	0
302	8	46	0
302	8	47	0
302	8	48	0
302	8	49	0
302	8	50	0
302	8	51	0
302	8	52	0
302	8	53	0
302	8	54	0
302	8	55	0
302	8	56	0
302	8	57	0
302	8	58	0
302	8	59	0
302	9	0	0
302	9	1	0
302	9	2	0
302	9	3	0
302	9	4	0
302	9	5	0
302	9	6	0
302	9	7	0
302	9	8	0
302	9	9	0
302	9	10	0
302	9	11	0
302	9	12	0
302	9	13	0
302	9	14	0
302	9	15	0
302	9	16	0
302	9	17	0
302	9	18	0
302	9	19	0
302	9	20	0
302	9	21	0
302	9	22	0
302	9	23	0
302	9	24	0
302	9	25	0
302	9	26	0
302	9	27	0
302	9	28	0
302	9	29	0
302	9	30	0
302	9	31	0
302	9	32	0
302	9	33	0
302	9	34	0
302	9	35	0
302	9	36	0
302	9	37	0
302	9	38	0
302	9	39	0
302	9	40	0
302	9	41	0
302	9	42	0
302	9	43	0
302	9	44	0
302	9	45	0
302	9	46	0
302	9	47	0
302	9	48	0
302	9	49	0
302	9	50	0
302	9	51	0
302	9	52	0
302	9	53	0
302	9	54	0
302	9	55	0
302	9	56	0
302	9	57	0
302	9	58	0
302	9	59	0
302	10	0	0
302	10	1	0
302	10	2	0
302	10	3	0
302	10	4	0
302	10	5	0
302	10	6	0
302	10	7	0
302	10	8	0
302	10	9	0
302	10	10	4.2
302	10	11	4.2
302	10	12	4.2
302	10	13	4.2
302	10	14	4.2
302	10	15	15.8
302	10	16	15.8
302	10	17	15.8
302	10	18	15.8
302	10	19	15.8
302	10	20	0
302	10	21	0
302	10	22	0
302	10	23	0
302	10	24	0
302	10	25	27.6
302	10	26	27.6
302	10	27	27.6
302	10	28	27.6
302	10	29	27.6
302	10	30	43.8
302	10	31	43.8
302	10	32	43.8
302	10	33	43.8
302	10	34	43.8
302	10	35	8.6
302	10	36	8.6
302	10	37	8.6
302	10	38	8.6
302	10	39	8.6
302	10	40	0
302	10	41	0
302	10	42	0
302	10	43	0
302	10	44	0
302	10	45	0
302	10	46	0
302	10	47	0
302	10	48	0
302	10	49	0
302	10	50	0.2
302	10	51	0.2
302	10	52	0.2
302	10	53	0.2
302	10	54	0.2
302	10	55	0
302	10	56	0
302	10	57	0
302	10	58	0
302	10	59	0
302	11	0	0
302	11	1	0
302	11	2	0
302	11	3	0
302	11	4	0
302	11	5	0
302	11	6	0
302	11	7	0
302	11	8	0
302	11	9	0
302	11	10	0
302	11	11	0
302	11	12	0
302	11	13	0
302	11	14	0
302	11	15	0
302	11	16	0
302	11	17	0
302	11	18	0
302	11	19	0
302	11	20	0
302	11	21	0
302	11	22	0
302	11	23	0
302	11	24	0
302	11	25	0
302	11	26	0
302	11	27	0
302	11	28	0
302	11	29	0
302	11	30	0
302	11	31	0
302	11	32	0
302	11	33	0
302	11	34	0
302	11	35	0
302	11	36	0
302	11	37	0
302	11	38	0
302	11	39	0
302	11	40	0
302	11	41	0
302	11	42	0
302	11	43	0
302	11	44	0
302	11	45	0
302	11	46	0
302	11	47	0
302	11	48	0
302	11	49	0
302	11	50	0
302	11	51	0
302	11	52	0
302	11	53	0
302	11	54	0
302	11	55	0
302	11	56	0
302	11	57	0
302	11	58	0
302	11	59	0
302	12	0	0
302	12	1	0
302	12	2	0
302	12	3	0
302	12	4	0
302	12	5	0
302	12	6	0
302	12	7	0
302	12	8	0
302	12	9	0
302	12	10	0
302	12	11	0
302	12	12	0
302	12	13	0
302	12	14	0
302	12	15	0
302	12	16	0
302	12	17	0
302	12	18	0
302	12	19	0
302	12	20	0
302	12	21	0
302	12	22	0
302	12	23	0
302	12	24	0
302	12	25	0
302	12	26	0
302	12	27	0
302	12	28	0
302	12	29	0
302	12	30	0
302	12	31	0
302	12	32	0
302	12	33	0
302	12	34	0
302	12	35	0
302	12	36	0
302	12	37	0
302	12	38	0
302	12	39	0
302	12	40	0
302	12	41	0
302	12	42	0
302	12	43	0
302	12	44	0
302	12	45	0
302	12	46	0
302	12	47	0
302	12	48	0
302	12	49	0
302	12	50	0
302	12	51	0
302	12	52	0
302	12	53	0
302	12	54	0
302	12	55	0
302	12	56	0
302	12	57	0
302	12	58	0
302	12	59	0
302	13	0	0
302	13	1	0
302	13	2	0
302	13	3	0
302	13	4	0
302	13	5	0
302	13	6	0
302	13	7	0
302	13	8	0
302	13	9	0
302	13	10	0
302	13	11	0
302	13	12	0
302	13	13	0
302	13	14	0
302	13	15	0
302	13	16	0
302	13	17	0
302	13	18	0
302	13	19	0
302	13	20	0
302	13	21	0
302	13	22	0
302	13	23	0
302	13	24	0
302	13	25	0
302	13	26	0
302	13	27	0
302	13	28	0
302	13	29	0
302	13	30	0
302	13	31	0
302	13	32	0
302	13	33	0
302	13	34	0
302	13	35	0
302	13	36	0
302	13	37	0
302	13	38	0
302	13	39	0
302	13	40	0
302	13	41	0
302	13	42	0
302	13	43	0
302	13	44	0
302	13	45	0
302	13	46	0
302	13	47	0
302	13	48	0
302	13	49	0
302	13	50	0
302	13	51	0
302	13	52	0
302	13	53	0
302	13	54	0
302	13	55	0
302	13	56	0
302	13	57	0
302	13	58	0
302	13	59	0
302	14	0	0
302	14	1	0
302	14	2	0
302	14	3	0
302	14	4	0
302	14	5	0
302	14	6	0
302	14	7	0
302	14	8	0
302	14	9	0
302	14	10	0
302	14	11	0
302	14	12	0
302	14	13	0
302	14	14	0
302	14	15	0
302	14	16	0
302	14	17	0
302	14	18	0
302	14	19	0
302	14	20	0
302	14	21	0
302	14	22	0
302	14	23	0
302	14	24	0
302	14	25	0
302	14	26	0
302	14	27	0
302	14	28	0
302	14	29	0
302	14	30	0
302	14	31	0
302	14	32	0
302	14	33	0
302	14	34	0
302	14	35	0
302	14	36	0
302	14	37	0
302	14	38	0
302	14	39	0
302	14	40	0
302	14	41	0
302	14	42	0
302	14	43	0
302	14	44	0
302	14	45	0
302	14	46	0
302	14	47	0
302	14	48	0
302	14	49	0
302	14	50	0
302	14	51	0
302	14	52	0
302	14	53	0
302	14	54	0
302	14	55	0
302	14	56	0
302	14	57	0
302	14	58	0
302	14	59	0
302	15	0	0
302	15	1	0
302	15	2	0
302	15	3	0
302	15	4	0
302	15	5	0
302	15	6	0
302	15	7	0
302	15	8	0
302	15	9	0
302	15	10	0
302	15	11	0
302	15	12	0
302	15	13	0
302	15	14	0
302	15	15	0
302	15	16	0
302	15	17	0
302	15	18	0
302	15	19	0
302	15	20	0
302	15	21	0
302	15	22	0
302	15	23	0
302	15	24	0
302	15	25	0
302	15	26	0
302	15	27	0
302	15	28	0
302	15	29	0
302	15	30	0
302	15	31	0
302	15	32	0
302	15	33	0
302	15	34	0
302	15	35	0
302	15	36	0
302	15	37	0
302	15	38	0
302	15	39	0
302	15	40	0
302	15	41	0
302	15	42	0
302	15	43	0
302	15	44	0
302	15	45	0
302	15	46	0
302	15	47	0
302	15	48	0
302	15	49	0
302	15	50	0
302	15	51	0
302	15	52	0
302	15	53	0
302	15	54	0
302	15	55	0
302	15	56	0
302	15	57	0
302	15	58	0
302	15	59	0
302	16	0	0
302	16	1	0
302	16	2	0
302	16	3	0
302	16	4	0
302	16	5	0
302	16	6	0
302	16	7	0
302	16	8	0
302	16	9	0
302	16	10	0
302	16	11	0
302	16	12	0
302	16	13	0
302	16	14	0
302	16	15	0
302	16	16	0
302	16	17	0
302	16	18	0
302	16	19	0
302	16	20	0
302	16	21	0
302	16	22	0
302	16	23	0
302	16	24	0
302	16	25	0
302	16	26	0
302	16	27	0
302	16	28	0
302	16	29	0
302	16	30	0
302	16	31	0
302	16	32	0
302	16	33	0
302	16	34	0
302	16	35	0
302	16	36	0
302	16	37	0
302	16	38	0
302	16	39	0
302	16	40	0
302	16	41	0
302	16	42	0
302	16	43	0
302	16	44	0
302	16	45	0
302	16	46	0
302	16	47	0
302	16	48	0
302	16	49	0
302	16	50	0
302	16	51	0
302	16	52	0
302	16	53	0
302	16	54	0
302	16	55	0
302	16	56	0
302	16	57	0
302	16	58	0
302	16	59	0
302	17	0	0
302	17	1	0
302	17	2	0
302	17	3	0
302	17	4	0
302	17	5	0
302	17	6	0
302	17	7	0
302	17	8	0
302	17	9	0
302	17	10	0
302	17	11	0
302	17	12	0
302	17	13	0
302	17	14	0
302	17	15	0
302	17	16	0
302	17	17	0
302	17	18	0
302	17	19	0
302	17	20	0
302	17	21	0
302	17	22	0
302	17	23	0
302	17	24	0
302	17	25	0
302	17	26	0
302	17	27	0
302	17	28	0
302	17	29	0
302	17	30	0
302	17	31	0
302	17	32	0
302	17	33	0
302	17	34	0
302	17	35	0
302	17	36	0
302	17	37	0
302	17	38	0
302	17	39	0
302	17	40	0
302	17	41	0
302	17	42	0
302	17	43	0
302	17	44	0
302	17	45	0
302	17	46	0
302	17	47	0
302	17	48	0
302	17	49	0
302	17	50	0
302	17	51	0
302	17	52	0
302	17	53	0
302	17	54	0
302	17	55	0
302	17	56	0
302	17	57	0
302	17	58	0
302	17	59	0
302	18	0	0
302	18	1	0
302	18	2	0
302	18	3	0
302	18	4	0
302	18	5	0
302	18	6	0
302	18	7	0
302	18	8	0
302	18	9	0
302	18	10	0
302	18	11	0
302	18	12	0
302	18	13	0
302	18	14	0
302	18	15	0
302	18	16	0
302	18	17	0
302	18	18	0
302	18	19	0
302	18	20	0
302	18	21	0
302	18	22	0
302	18	23	0
302	18	24	0
302	18	25	0
302	18	26	0
302	18	27	0
302	18	28	0
302	18	29	0
302	18	30	0
302	18	31	0
302	18	32	0
302	18	33	0
302	18	34	0
302	18	35	0
302	18	36	0
302	18	37	0
302	18	38	0
302	18	39	0
302	18	40	0
302	18	41	0
302	18	42	0
302	18	43	0
302	18	44	0
302	18	45	0
302	18	46	0
302	18	47	0
302	18	48	0
302	18	49	0
302	18	50	0
302	18	51	0
302	18	52	0
302	18	53	0
302	18	54	0
302	18	55	0
302	18	56	0
302	18	57	0
302	18	58	0
302	18	59	0
302	19	0	0
302	19	1	0
302	19	2	0
302	19	3	0
302	19	4	0
302	19	5	0
302	19	6	0
302	19	7	0
302	19	8	0
302	19	9	0
302	19	10	0
302	19	11	0
302	19	12	0
302	19	13	0
302	19	14	0
302	19	15	0
302	19	16	0
302	19	17	0
302	19	18	0
302	19	19	0
302	19	20	0
302	19	21	0
302	19	22	0
302	19	23	0
302	19	24	0
302	19	25	0
302	19	26	0
302	19	27	0
302	19	28	0
302	19	29	0
302	19	30	0
302	19	31	0
302	19	32	0
302	19	33	0
302	19	34	0
302	19	35	0
302	19	36	0
302	19	37	0
302	19	38	0
302	19	39	0
302	19	40	0
302	19	41	0
302	19	42	0
302	19	43	0
302	19	44	0
302	19	45	0
302	19	46	0
302	19	47	0
302	19	48	0
302	19	49	0
302	19	50	0
302	19	51	0
302	19	52	0
302	19	53	0
302	19	54	0
302	19	55	0
302	19	56	0
302	19	57	0
302	19	58	0
302	19	59	0
302	20	0	0
302	20	1	0
302	20	2	0
302	20	3	0
302	20	4	0
302	20	5	0
302	20	6	0
302	20	7	0
302	20	8	0
302	20	9	0
302	20	10	0
302	20	11	0
302	20	12	0
302	20	13	0
302	20	14	0
302	20	15	0
302	20	16	0
302	20	17	0
302	20	18	0
302	20	19	0
302	20	20	0
302	20	21	0
302	20	22	0
302	20	23	0
302	20	24	0
302	20	25	0
302	20	26	0
302	20	27	0
302	20	28	0
302	20	29	0
302	20	30	0
302	20	31	0
302	20	32	0
302	20	33	0
302	20	34	0
302	20	35	0
302	20	36	0
302	20	37	0
302	20	38	0
302	20	39	0
302	20	40	0
302	20	41	0
302	20	42	0
302	20	43	0
302	20	44	0
302	20	45	0
302	20	46	0
302	20	47	0
302	20	48	0
302	20	49	0
302	20	50	0
302	20	51	0
302	20	52	0
302	20	53	0
302	20	54	0
302	20	55	0
302	20	56	0
302	20	57	0
302	20	58	0
302	20	59	0
302	21	0	0
302	21	1	0
302	21	2	0
302	21	3	0
302	21	4	0
302	21	5	0
302	21	6	0
302	21	7	0
302	21	8	0
302	21	9	0
302	21	10	0
302	21	11	0
302	21	12	0
302	21	13	0
302	21	14	0
302	21	15	0
302	21	16	0
302	21	17	0
302	21	18	0
302	21	19	0
302	21	20	0
302	21	21	0
302	21	22	0
302	21	23	0
302	21	24	0
302	21	25	0
302	21	26	0
302	21	27	0
302	21	28	0
302	21	29	0
302	21	30	0
302	21	31	0
302	21	32	0
302	21	33	0
302	21	34	0
302	21	35	0
302	21	36	0
302	21	37	0
302	21	38	0
302	21	39	0
302	21	40	0
302	21	41	0
302	21	42	0
302	21	43	0
302	21	44	0
302	21	45	0
302	21	46	0
302	21	47	0
302	21	48	0
302	21	49	0
302	21	50	0
302	21	51	0
302	21	52	0
302	21	53	0
302	21	54	0
302	21	55	0
302	21	56	0
302	21	57	0
302	21	58	0
302	21	59	0
302	22	0	0
302	22	1	0
302	22	2	0
302	22	3	0
302	22	4	0
302	22	5	0
302	22	6	0
302	22	7	0
302	22	8	0
302	22	9	0
302	22	10	0
302	22	11	0
302	22	12	0
302	22	13	0
302	22	14	0
302	22	15	0
302	22	16	0
302	22	17	0
302	22	18	0
302	22	19	0
302	22	20	0
302	22	21	0
302	22	22	0
302	22	23	0
302	22	24	0
302	22	25	0
302	22	26	0
302	22	27	0
302	22	28	0
302	22	29	0
302	22	30	0
302	22	31	0
302	22	32	0
302	22	33	0
302	22	34	0
302	22	35	0
302	22	36	0
302	22	37	0
302	22	38	0
302	22	39	0
302	22	40	0
302	22	41	0
302	22	42	0
302	22	43	0
302	22	44	0
302	22	45	0
302	22	46	0
302	22	47	0
302	22	48	0
302	22	49	0
302	22	50	0
302	22	51	0
302	22	52	0
302	22	53	0
302	22	54	0
302	22	55	0
302	22	56	0
302	22	57	0
302	22	58	0
302	22	59	0
302	23	0	0
302	23	1	0
302	23	2	0
302	23	3	0
302	23	4	0
302	23	5	0
302	23	6	0
302	23	7	0
302	23	8	0
302	23	9	0
302	23	10	0
302	23	11	0
302	23	12	0
302	23	13	0
302	23	14	0
302	23	15	0
302	23	16	0
302	23	17	0
302	23	18	0
302	23	19	0
302	23	20	0
302	23	21	0
302	23	22	0
302	23	23	0
302	23	24	0
302	23	25	0
302	23	26	0
302	23	27	0
302	23	28	0
302	23	29	0
302	23	30	0
302	23	31	0
302	23	32	0
302	23	33	0
302	23	34	0
302	23	35	0
302	23	36	0
302	23	37	0
302	23	38	0
302	23	39	0
302	23	40	0
302	23	41	0
302	23	42	0
302	23	43	0
302	23	44	0
302	23	45	0
302	23	46	0
302	23	47	0
302	23	48	0
302	23	49	0
302	23	50	0
302	23	51	0
302	23	52	0
302	23	53	0
302	23	54	0
302	23	55	0
302	23	56	0
302	23	57	0
302	23	58	0
302	23	59	0
303	0	0	0
303	0	1	0
303	0	2	0
303	0	3	0
303	0	4	0
303	0	5	0
303	0	6	0
303	0	7	0
303	0	8	0
303	0	9	0
303	0	10	0
303	0	11	0
303	0	12	0
303	0	13	0
303	0	14	0
303	0	15	0
303	0	16	0
303	0	17	0
303	0	18	0
303	0	19	0
303	0	20	0
303	0	21	0
303	0	22	0
303	0	23	0
303	0	24	0
303	0	25	0
303	0	26	0
303	0	27	0
303	0	28	0
303	0	29	0
303	0	30	0
303	0	31	0
303	0	32	0
303	0	33	0
303	0	34	0
303	0	35	0
303	0	36	0
303	0	37	0
303	0	38	0
303	0	39	0
303	0	40	0
303	0	41	0
303	0	42	0
303	0	43	0
303	0	44	0
303	0	45	0
303	0	46	0
303	0	47	0
303	0	48	0
303	0	49	0
303	0	50	0
303	0	51	0
303	0	52	0
303	0	53	0
303	0	54	0
303	0	55	0
303	0	56	0
303	0	57	0
303	0	58	0
303	0	59	0
303	1	0	0
303	1	1	0
303	1	2	0
303	1	3	0
303	1	4	0
303	1	5	0
303	1	6	0
303	1	7	0
303	1	8	0
303	1	9	0
303	1	10	0
303	1	11	0
303	1	12	0
303	1	13	0
303	1	14	0
303	1	15	0
303	1	16	0
303	1	17	0
303	1	18	0
303	1	19	0
303	1	20	0
303	1	21	0
303	1	22	0
303	1	23	0
303	1	24	0
303	1	25	0
303	1	26	0
303	1	27	0
303	1	28	0
303	1	29	0
303	1	30	0
303	1	31	0
303	1	32	0
303	1	33	0
303	1	34	0
303	1	35	0
303	1	36	0
303	1	37	0
303	1	38	0
303	1	39	0
303	1	40	0
303	1	41	0
303	1	42	0
303	1	43	0
303	1	44	0
303	1	45	0
303	1	46	0
303	1	47	0
303	1	48	0
303	1	49	0
303	1	50	0
303	1	51	0
303	1	52	0
303	1	53	0
303	1	54	0
303	1	55	0
303	1	56	0
303	1	57	0
303	1	58	0
303	1	59	0
303	2	0	0
303	2	1	0
303	2	2	0
303	2	3	0
303	2	4	0
303	2	5	0
303	2	6	0
303	2	7	0
303	2	8	0
303	2	9	0
303	2	10	0
303	2	11	0
303	2	12	0
303	2	13	0
303	2	14	0
303	2	15	0
303	2	16	0
303	2	17	0
303	2	18	0
303	2	19	0
303	2	20	0
303	2	21	0
303	2	22	0
303	2	23	0
303	2	24	0
303	2	25	0
303	2	26	0
303	2	27	0
303	2	28	0
303	2	29	0
303	2	30	0
303	2	31	0
303	2	32	0
303	2	33	0
303	2	34	0
303	2	35	0
303	2	36	0
303	2	37	0
303	2	38	0
303	2	39	0
303	2	40	0
303	2	41	0
303	2	42	0
303	2	43	0
303	2	44	0
303	2	45	0
303	2	46	0
303	2	47	0
303	2	48	0
303	2	49	0
303	2	50	0
303	2	51	0
303	2	52	0
303	2	53	0
303	2	54	0
303	2	55	0
303	2	56	0
303	2	57	0
303	2	58	0
303	2	59	0
303	3	0	0
303	3	1	0
303	3	2	0
303	3	3	0
303	3	4	0
303	3	5	0
303	3	6	0
303	3	7	0
303	3	8	0
303	3	9	0
303	3	10	0
303	3	11	0
303	3	12	0
303	3	13	0
303	3	14	0
303	3	15	0
303	3	16	0
303	3	17	0
303	3	18	0
303	3	19	0
303	3	20	0
303	3	21	0
303	3	22	0
303	3	23	0
303	3	24	0
303	3	25	0
303	3	26	0
303	3	27	0
303	3	28	0
303	3	29	0
303	3	30	0
303	3	31	0
303	3	32	0
303	3	33	0
303	3	34	0
303	3	35	0
303	3	36	0
303	3	37	0
303	3	38	0
303	3	39	0
303	3	40	0
303	3	41	0
303	3	42	0
303	3	43	0
303	3	44	0
303	3	45	0
303	3	46	0
303	3	47	0
303	3	48	0
303	3	49	0
303	3	50	0
303	3	51	0
303	3	52	0
303	3	53	0
303	3	54	0
303	3	55	0
303	3	56	0
303	3	57	0
303	3	58	0
303	3	59	0
303	4	0	0
303	4	1	0
303	4	2	0
303	4	3	0
303	4	4	0
303	4	5	0
303	4	6	0
303	4	7	0
303	4	8	0
303	4	9	0
303	4	10	0
303	4	11	0
303	4	12	0
303	4	13	0
303	4	14	0
303	4	15	0
303	4	16	0
303	4	17	0
303	4	18	0
303	4	19	0
303	4	20	0
303	4	21	0
303	4	22	0
303	4	23	0
303	4	24	0
303	4	25	0
303	4	26	0
303	4	27	0
303	4	28	0
303	4	29	0
303	4	30	0
303	4	31	0
303	4	32	0
303	4	33	0
303	4	34	0
303	4	35	0
303	4	36	0
303	4	37	0
303	4	38	0
303	4	39	0
303	4	40	0
303	4	41	0
303	4	42	0
303	4	43	0
303	4	44	0
303	4	45	0
303	4	46	0
303	4	47	0
303	4	48	0
303	4	49	0
303	4	50	0
303	4	51	0
303	4	52	0
303	4	53	0
303	4	54	0
303	4	55	0
303	4	56	0
303	4	57	0
303	4	58	0
303	4	59	0
303	5	0	0
303	5	1	0
303	5	2	0
303	5	3	0
303	5	4	0
303	5	5	0
303	5	6	0
303	5	7	0
303	5	8	0
303	5	9	0
303	5	10	0
303	5	11	0
303	5	12	0
303	5	13	0
303	5	14	0
303	5	15	0
303	5	16	0
303	5	17	0
303	5	18	0
303	5	19	0
303	5	20	0
303	5	21	0
303	5	22	0
303	5	23	0
303	5	24	0
303	5	25	0
303	5	26	0
303	5	27	0
303	5	28	0
303	5	29	0
303	5	30	0
303	5	31	0
303	5	32	0
303	5	33	0
303	5	34	0
303	5	35	0
303	5	36	0
303	5	37	0
303	5	38	0
303	5	39	0
303	5	40	0
303	5	41	0
303	5	42	0
303	5	43	0
303	5	44	0
303	5	45	0
303	5	46	0
303	5	47	0
303	5	48	0
303	5	49	0
303	5	50	0
303	5	51	0
303	5	52	0
303	5	53	0
303	5	54	0
303	5	55	0
303	5	56	0
303	5	57	0
303	5	58	0
303	5	59	0
303	6	0	0
303	6	1	0
303	6	2	0
303	6	3	0
303	6	4	0
303	6	5	0
303	6	6	0
303	6	7	0
303	6	8	0
303	6	9	0
303	6	10	0
303	6	11	0
303	6	12	0
303	6	13	0
303	6	14	0
303	6	15	0
303	6	16	0
303	6	17	0
303	6	18	0
303	6	19	0
303	6	20	0
303	6	21	0
303	6	22	0
303	6	23	0
303	6	24	0
303	6	25	0
303	6	26	0
303	6	27	0
303	6	28	0
303	6	29	0
303	6	30	0
303	6	31	0
303	6	32	0
303	6	33	0
303	6	34	0
303	6	35	0
303	6	36	0
303	6	37	0
303	6	38	0
303	6	39	0
303	6	40	0
303	6	41	0
303	6	42	0
303	6	43	0
303	6	44	0
303	6	45	0
303	6	46	0
303	6	47	0
303	6	48	0
303	6	49	0
303	6	50	0
303	6	51	0
303	6	52	0
303	6	53	0
303	6	54	0
303	6	55	0
303	6	56	0
303	6	57	0
303	6	58	0
303	6	59	0
303	7	0	0
303	7	1	0
303	7	2	0
303	7	3	0
303	7	4	0
303	7	5	0
303	7	6	0
303	7	7	0
303	7	8	0
303	7	9	0
303	7	10	0
303	7	11	0
303	7	12	0
303	7	13	0
303	7	14	0
303	7	15	0
303	7	16	0
303	7	17	0
303	7	18	0
303	7	19	0
303	7	20	0
303	7	21	0
303	7	22	0
303	7	23	0
303	7	24	0
303	7	25	0
303	7	26	0
303	7	27	0
303	7	28	0
303	7	29	0
303	7	30	0
303	7	31	0
303	7	32	0
303	7	33	0
303	7	34	0
303	7	35	0
303	7	36	0
303	7	37	0
303	7	38	0
303	7	39	0
303	7	40	0
303	7	41	0
303	7	42	0
303	7	43	0
303	7	44	0
303	7	45	0
303	7	46	0
303	7	47	0
303	7	48	0
303	7	49	0
303	7	50	0
303	7	51	0
303	7	52	0
303	7	53	0
303	7	54	0
303	7	55	0
303	7	56	0
303	7	57	0
303	7	58	0
303	7	59	0
303	8	0	0
303	8	1	0
303	8	2	0
303	8	3	0
303	8	4	0
303	8	5	0
303	8	6	0
303	8	7	0
303	8	8	0
303	8	9	0
303	8	10	0
303	8	11	0
303	8	12	0
303	8	13	0
303	8	14	0
303	8	15	0
303	8	16	0
303	8	17	0
303	8	18	0
303	8	19	0
303	8	20	0
303	8	21	0
303	8	22	0
303	8	23	0
303	8	24	0
303	8	25	0
303	8	26	0
303	8	27	0
303	8	28	0
303	8	29	0
303	8	30	0
303	8	31	0
303	8	32	0
303	8	33	0
303	8	34	0
303	8	35	0
303	8	36	0
303	8	37	0
303	8	38	0
303	8	39	0
303	8	40	0
303	8	41	0
303	8	42	0
303	8	43	0
303	8	44	0
303	8	45	0
303	8	46	0
303	8	47	0
303	8	48	0
303	8	49	0
303	8	50	0
303	8	51	0
303	8	52	0
303	8	53	0
303	8	54	0
303	8	55	0
303	8	56	0
303	8	57	0
303	8	58	0
303	8	59	0
303	9	0	0
303	9	1	0
303	9	2	0
303	9	3	0
303	9	4	0
303	9	5	0
303	9	6	0
303	9	7	0
303	9	8	0
303	9	9	0
303	9	10	0
303	9	11	0
303	9	12	0
303	9	13	0
303	9	14	0
303	9	15	0
303	9	16	0
303	9	17	0
303	9	18	0
[truncated: 54,806 more rows]

[truncated: 4 more sheets: S7_KO_mouse4, S7_KO_mouse5, S7_KO_mouse6, S7_KO_mouse7]
